# Supplementary material for: Identifying glycan consumers in human gut microbiota samples using metabolic labeling coupled with fluorescence-activated cell sorting
Source: Nat Commun. 2023 Feb 7;14:662. doi: 10.1038/s41467-023-36365-8 (PMC9905522; doi:10.1038/s41467-023-36365-8)
Supplement: Supplementary file 3 — Supplementary Data 1 [file 41467_2023_36365_MOESM3_ESM.xlsx]

## Sheet: Sheet
OTU	lowestTaxLevel	NumberOfAmbiguousHits	anchorPerSubOTU	RefAnchorID	identity	coverageQ	chimera	AmbiguousLabels	subjectid	Domain	Phylum	Class	Order	Family	Genus	Species	anchorCollapsingDueToPrimer	sequence	db_seq
Akkermansia_muciniphila_1	S	0	1	MX73_ARABXYLO_V4_13894	100.0	100.0	N	Akkermansia_muciniphila	16SMicrobial|NR_042817.1	Bacteria	Verrucomicrobia	Verrucomicrobiae	Verrucomicrobiales	Akkermansiaceae	Akkermansia	Akkermansia_muciniphila	MX73_ARAB_V4_32005;MX73_ARABXYLO_V4_10692;MX73_ARABXYLO_V4_10768;MX73_ARABXYLO_V4_12522;MX73_ARABXYLO_V4_13240;MX73_ARABXYLO_V4_13894;MX73_ARABXYLO_V4_15436;MX73_ARABXYLO_V4_15730;MX73_ARABXYLO_V4_15783;MX73_ARABXYLO_V4_16469;MX73_ARABXYLO_V4_16831;MX73_ARABXYLO_V4_1713;MX73_ARABXYLO_V4_18497;MX73_ARABXYLO_V4_19489;MX73_ARABXYLO_V4_21486;MX73_ARABXYLO_V4_22001;MX73_ARABXYLO_V4_25324;MX73_ARABXYLO…	GTGCCAGCCGCCGCGGTAATACAGAGGTCTCAAGCGTTGTTCGGAATCACTGGGCGTAAAGCGTGCGTAGGCTGTTTCGTAAGTCGTGTGTGAAAGGCGCGGGCTCAACCCGCGGACGGCACATGATACTGCGAGACTAGAGTAATGGAGGGGGAACCGGAATTCTCGGTGTAGCAGTGAAATGCGTAGATATCGAGAGGAACACTCGTGGCGAAGGCGGGTTCCTGGACATTAACTGACGCTGAGGCACGAAGGCCAGGGGAGCGAAAGGGATTAGAAACCCCAGTAGTCC	GTGCCAGCAGCCGCGGTAATACAGAGGTCTCAAGCGTTGTTCGGAATCACTGGGCGTAAAGCGTGCGTAGGCTGTTTCGTAAGTCGTGTGTGAAAGGCGCGGGCTCAACCCGCGGACGGCACATGATACTGCGAGACTAGAGTAATGGAGGGGGAACCGGAATTCTCGGTGTAGCAGTGAAATGCGTAGATATCGAGAGGAACACTCGTGGCGAAGGCGGGTTCCTGGACATTAACTGACGCTGAGGCACGAAGGCCAGGGGAGCGAAAGGGATTAGATACCCCTGTAGTCC
Alistipes_1	G	0	2	PY31_ARAB_V4_10984	100.0	100.0	N	Alistipes	rdp|S000812554;silva|EF400613.1.1489	Bacteria	Bacteroidetes	Bacteroidia	Bacteroidales	Rikenellaceae	Alistipes	Alistipes	PY31_ARAB_V4_10356;PY31_ARAB_V4_10909;PY31_ARAB_V4_10984;PY31_ARAB_V4_11203;PY31_ARAB_V4_1242;PY31_ARAB_V4_12760;PY31_ARAB_V4_13250;PY31_ARAB_V4_15198;PY31_ARAB_V4_15597;PY31_ARAB_V4_16671;PY31_ARAB_V4_17421;PY31_ARAB_V4_19974;PY31_ARAB_V4_20740;PY31_ARAB_V4_21216;PY31_ARAB_V4_21239;PY31_ARAB_V4_21866;PY31_ARAB_V4_23550;PY31_ARAB_V4_23996;PY31_ARAB_V4_24164;PY31_ARAB_V4_24644;PY31_ARAB_V4_26603;P…	GTGCCAGCAGCCGCGGTAATACGGAGGACCCGAGCGTTATCCGGATTTATTGGGTTTAAAGGGTGCGTAGGCGGATTGGTAAGTTAGAGGTGAAAGCTCAGCGCTTAACGTTGAAACTGCCTCTGATACTGTCGGTCTAGAGTATAGTTGCGGAAGGCGGAATGTGTGGTGTAGCGGTGAAATGCTTAGATATCACACAGAACACCGATTGCGAAGGCAGCTTTCCAAGCTATCACTGACGCTGAGGCACGAAAGCGTGGGGAGCGAACAGGATTAGAAACCCTGGTAGTCC	GTGCCAGCAGCCGCGGTAATACGGAGGACCCGAGCGTTATCCGGATTTATTGGGTTTAAAGGGTGCGTAGGCGGATTGGTAAGTTAGAGGTGAAAGCTCAGCGCTTAACGTTGAAACTGCCTCTGATACTGTCGGTCTAGAGTATAGTTGCGGAAGGCGGAATGTGTGGTGTAGCGGTGAAATGCTTAGATATCACACAGAACACCGATTGCGAAGGCAGCTTTCCAAGCTATCACTGACGCTGAGGCACGAAAGCGTGGGGAGCGAACAGGATTAGATACCCTGGTAGTCC
Alistipes_finegoldii_1	S	0	1	PY31_ARAB_V4_49155	100.0	100.0	N	Alistipes_finegoldii	16SMicrobial|NR_043064.1	Bacteria	Bacteroidetes	Bacteroidia	Bacteroidales	Rikenellaceae	Alistipes	Alistipes_finegoldii	MX73_FULL_V4_67866;PY31_ARAB_V4_27801;PY31_ARAB_V4_46644;PY31_ARAB_V4_49155;PY31_FULL_V4_59542	GTGCCAGCAGCCGCGGTAATACGGAGGATCCAAGCGTTATCCGGATTTATTGGGTTTAAAGGGTGCGTAGGCGGTTTGATAAGTTAGAGGTGAAATACCGGGGCTCAACTCCGGAACTGCCTCTAATACTGTTGAACTAGAGAGTAGTTGCGGTAGGCGGAATGTATGGTGTAGCGGTGAAATGCTTAGAGATCATACAGAACACCGATTGCGAAGGCAGCTTACCAAACTATATCTGACGTTGAGGCACGAAAGCGTGGGGAGCAAACAGGATTAGAAACCCCAGTAGTCC	GTGCCAGCAGCCGCGGTAATACGGAGGATCCAAGCGTTATCCGGATTTATTGGGTTTAAAGGGTGCGTAGGCGGTTTGATAAGTTAGAGGTGAAATACCGGGGCTCAACTCCGGAACTGCCTCTAATACTGTTGAACTAGAGAGTAGTTGCGGTAGGCGGAATGTATGGTGTAGCGGTGAAATGCTTAGAGATCATACAGAACACCGATTGCGAAGGCAGCTTACCAAACTATATCTGACGTTGAGGCACGAAAGCGTGGGGAGCAAACAGGATTAGATACCCTGGTAGTCC
Alistipes_ihumii_1	S	0	1	MX73_ARAB_V4_11102	100.0	100.0	N	Alistipes_ihumii	16SMicrobial|NR_144706.1	Bacteria	Bacteroidetes	Bacteroidia	Bacteroidales	Rikenellaceae	Alistipes	Alistipes_ihumii	MX73_ARAB_V4_11102;MX73_ARAB_V4_12771;MX73_ARAB_V4_13887;MX73_ARAB_V4_21874;MX73_ARAB_V4_25489;MX73_ARAB_V4_28141;MX73_ARAB_V4_31679;MX73_ARAB_V4_35899;MX73_ARAB_V4_39027;PY31_ARAB_V4_64995	GTGCCAGCAGCCGCGGTAATACGGAGGATCCGAGCGTTATCCGGATTTATTGGGTTTAAAGGGTGCGTAGGCTGTTTTTTAAGTTAGAGGTGAAAGCTCGACGCTCAACGTCGAAATTGCCTCTGATACTGAGAGACTAGAGTGTAGTTGCGGAAGGCGGAATGTGTGGTGTAGCGGTGAAATGCTTAGATATCACACAGAACACCGATTGCGAAGGCAGCTTTCCAAGCTATTACTGACGCTGAGGCACGAAAGCGTGGGGAGCGAACAGGATTAGAAACCCCAGTAGTCC	GTGCCAGCAGCCGCGGTAATACGGAGGATCCGAGCGTTATCCGGATTTATTGGGTTTAAAGGGTGCGTAGGCTGTTTTTTAAGTTAGAGGTGAAAGCTCGACGCTCAACGTCGAAATTGCCTCTGATACTGAGAGACTAGAGTGTAGTTGCGGAAGGCGGAATGTGTGGTGTAGCGGTGAAATGCTTAGATATCACACAGAACACCGATTGCGAAGGCAGCTTTCCAAGCTATTACTGACGCTGAGGCACGAAAGCGTGGGGAGCGAACAGGATTAGATACCCTGGTAGTCC
Alistipes_MS_1	S	2	1	MX73_NYST_V4_62232	100.0	100.0	N	Alistipes_senegalensis;Alistipes_timonensis	16SMicrobial|NR_118219.1;16SMicrobial|NR_125589.1	Bacteria	Bacteroidetes	Bacteroidia	Bacteroidales	Rikenellaceae	Alistipes	Alistipes_MS	MX73_FOS_V4_6542;MX73_GAL_V4_5674;MX73_NYST_V4_1105;MX73_NYST_V4_11324;MX73_NYST_V4_18980;MX73_NYST_V4_21038;MX73_NYST_V4_28673;MX73_NYST_V4_36083;MX73_NYST_V4_41512;MX73_NYST_V4_52836;MX73_NYST_V4_54070;MX73_NYST_V4_56069;MX73_NYST_V4_62232;MX73_NYST_V4_6325;MX73_NYST_V4_64027;MX73_NYST_V4_64515;MX73_NYST_V4_70424;PY31_ARAB_V4_61299;PY31_CD_V4_66035;PY31_FOS_V4_91142;PY31_FULL_V4_110593;PY31_FUL…	GTGCCAGCAGCCGCGGTAATACGGAGGATTCAAGCGTTATCCGGATTTATTGGGTTTAAAGGGTGCGTAGGCGGTTTGATAAGTTAGAGGTGAAATACCGGTGCTTAACACCGGAACTGCCTCTAATACTGTTGAGCTAGAGAGTAGTTGCGGTAGGCGGAATGTATGGTGTAGCGGTGAAATGCTTAGAGATCATACAGAACACCGATTGCGAAGGCAGCTTACCAAACTATATCTGACGTTGAGGCACGAAAGCGTGGGGAGCAAACAGGATTAGAAACCCCGGTAGTCC	GTGCCAGCAGCCGCGGTAATACGGAGGATTCAAGCGTTATCCGGATTTATTGGGTTTAAAGGGTGCGTAGGCGGTTTGATAAGTTAGAGGTGAAATACCGGTGCTTAACACCGGAACTGCCTCTAATACTGTTGAGCTAGAGAGTAGTTGCGGTAGGCGGAATGTATGGTGTAGCGGTGAAATGCTTAGAGATCATACAGAACACCGATTGCGAAGGCAGCTTACCAAACTATATCTGACGTTGAGGCACGAAAGCGTGGGGAGCAAACAGGATTAGATACCCTGGTAGTCC
Alistipes_obesi_1 [A. communis]	S	0	1	MX73_ARABXYLO_V4_15248	100.0	100.0	N	Alistipes_obesi	16SMicrobial|NR_133025.1	Bacteria	Bacteroidetes	Bacteroidia	Bacteroidales	Rikenellaceae	Alistipes	Alistipes_obesi	MX73_ARABXYLO_V4_12981;MX73_ARABXYLO_V4_15248;MX73_ARABXYLO_V4_15532;MX73_ARABXYLO_V4_15539;MX73_ARABXYLO_V4_27409;MX73_ARABXYLO_V4_44019;MX73_ARABXYLO_V4_9584;MX73_FOS_V4_11155;MX73_FOS_V4_11249;MX73_FOS_V4_1477;MX73_FOS_V4_18797;MX73_FOS_V4_1977;MX73_FOS_V4_23940;MX73_FOS_V4_26139;MX73_FOS_V4_34432;MX73_FOS_V4_36748;MX73_FOS_V4_39654;MX73_FOS_V4_44210;MX73_FOS_V4_745;MX73_FULL_V4_102699;MX73_FU…	GTGCCAGCAGCCGCGGTAATACGGAGGATCCAAGCGTTATCCGGATTTATTGGGTTTAAAGGGTGCGTAGGCGGTTTAGTAAGTCAGCGGTGAAATTTTGGTGCTTAACACCAAACGTGCCGTTGATACTGCTGGGCTAGAGAGTAGTTGCGGTAGGCGGAATGTATGGTGTAGCGGTGAAATGCTTAGAGATCATACAGAACACCGATTGCGAAGGCAGCTTACCAAACTATATCTGACGTTGAGGCACGAAAGCGTGGGGAGCAAACAGGATTAGAAACCCCAGTAGTCC	GTGCCAGCAGCCGCGGTAATACGGAGGATCCAAGCGTTATCCGGATTTATTGGGTTTAAAGGGTGCGTAGGCGGTTTAGTAAGTCAGCGGTGAAATTTTGGTGCTTAACACCAAACGTGCCGTTGATACTGCTGGGCTAGAGAGTAGTTGCGGTAGGCGGAATGTATGGTGTAGCGGTGAAATGCTTAGAGATCATACAGAACACCGATTGCGAAGGCAGCTTACCAAACTATATCTGACGTTGAGGCACGAAAGCGTGGGGAGCAAACAGGATTAGATACCCTGGTAGTCC
Alistipes_putredinis_1	S	0	1	MX73_ARABXYLO_V4_14782	100.0	100.0	N	Alistipes_putredinis	16SMicrobial|NR_113152.1	Bacteria	Bacteroidetes	Bacteroidia	Bacteroidales	Rikenellaceae	Alistipes	Alistipes_putredinis	MX73_ARAB_V4_10323;MX73_ARAB_V4_1124;MX73_ARAB_V4_12128;MX73_ARAB_V4_14882;MX73_ARAB_V4_14927;MX73_ARAB_V4_15400;MX73_ARAB_V4_15421;MX73_ARAB_V4_16377;MX73_ARAB_V4_17965;MX73_ARAB_V4_18481;MX73_ARAB_V4_18592;MX73_ARAB_V4_20736;MX73_ARAB_V4_22616;MX73_ARAB_V4_22776;MX73_ARAB_V4_2309;MX73_ARAB_V4_25060;MX73_ARAB_V4_25892;MX73_ARAB_V4_26588;MX73_ARAB_V4_27714;MX73_ARAB_V4_29419;MX73_ARAB_V4_354;MX73…	GTGCCAGCCGCCGCGGTAATACGGAGGATTCAAGCGTTATCCGGATTTATTGGGTTTAAAGGGTGCGTAGGCGGTTTGATAAGTTAGAGGTGAAATTTCGGGGCTCAACCCTGAACGTGCCTCTAATACTGTTGAGCTAGAGAGTAGTTGCGGTAGGCGGAATGTATGGTGTAGCGGTGAAATGCTTAGAGATCATACAGAACACCGATTGCGAAGGCAGCTTACCAAACTATATCTGACGTTGAGGCACGAAAGCGTGGGGAGCAAACAGGATTAGAAACCCCAGTAGTCC	GTGCCAGCAGCCGCGGTAATACGGAGGATTCAAGCGTTATCCGGATTTATTGGGTTTAAAGGGTGCGTAGGCGGTTTGATAAGTTAGAGGTGAAATTTCGGGGCTCAACCCTGAACGTGCCTCTAATACTGTTGAGCTAGAGAGTAGTTGCGGTAGGCGGAATGTATGGTGTAGCGGTGAAATGCTTAGAGATCATACAGAACACCGATTGCGAAGGCAGCTTACCAAACTATATCTGACGTTGAGGCACGAAAGCGTGGGGAGCAAACAGGATTAGATACCCTGGTAGTCC
Alistipes_shahii_1	S	0	1	MX73_ARABXYLO_V4_35229	100.0	100.0	N	Alistipes_shahii	16SMicrobial|NR_113153.1	Bacteria	Bacteroidetes	Bacteroidia	Bacteroidales	Rikenellaceae	Alistipes	Alistipes_shahii	MX73_ARABXYLO_V4_23553;MX73_ARABXYLO_V4_35229;PY31_ARAB_V4_12811;PY31_ARAB_V4_41492	GTGCCAGCAGCCGCGGTAATACGGAGGATCCAAGCGTTATCCGGATTTATTGGGTTTAAAGGGTGCGTAGGCGGTTTGATAAGTTAGAGGTGAAATACCGGTGCTTAACACCGGAACTGCCTCTAATACTGTTGAACTAGAGAGTAGTTGCGGTAGGCGGAATGTATGGTGTAGCGGTGAAATGCTTAGAGATCATACAGAACACCGATTGCGAAGGCAGCTTACCAAACTATATCTGACGTTGAGGCACGAAAGCGTGGGGAGCAAACAGGATTAGAAACCCCAGTAGTCC	GTGCCAGCAGCCGCGGTAATACGGAGGATCCAAGCGTTATCCGGATTTATTGGGTTTAAAGGGTGCGTAGGCGGTTTGATAAGTTAGAGGTGAAATACCGGTGCTTAACACCGGAACTGCCTCTAATACTGTTGAACTAGAGAGTAGTTGCGGTAGGCGGAATGTATGGTGTAGCGGTGAAATGCTTAGAGATCATACAGAACACCGATTGCGAAGGCAGCTTACCAAACTATATCTGACGTTGAGGCACGAAAGCGTGGGGAGCAAACAGGATTAGATACCCTGGTAGTCC
Anaerobacterium_1	G	0	1	PY31_ARAB_V4_23582	100.0	100.0	N	Anaerobacterium	rdp|S000491085	Bacteria	Firmicutes	Clostridia	Clostridiales	Ruminococcaceae	Anaerobacterium	Anaerobacterium	MX73_FULL_V4_109205;PY31_ARAB_V4_11242;PY31_ARAB_V4_12464;PY31_ARAB_V4_1290;PY31_ARAB_V4_16285;PY31_ARAB_V4_18757;PY31_ARAB_V4_19645;PY31_ARAB_V4_22872;PY31_ARAB_V4_23582;PY31_ARAB_V4_25156;PY31_ARAB_V4_30178;PY31_ARAB_V4_33139;PY31_ARAB_V4_33379;PY31_ARAB_V4_38281;PY31_ARAB_V4_41199;PY31_ARAB_V4_52109;PY31_ARAB_V4_53518	GTGCCAGCAGCCGCGGTAATACGTAGGGAGCAAGCGTTATCCGGATTTATTGGGTGTAAAGGGTGCGTAGACGGGAAGGTAAGTTAGTTGTGAAATCCCTCGGCTCAACTGAGGAACTGCGACTAAAACTGCTTTTCTTGAGTGCTGGAGAGGAAAGTGGAATTCCTAGTGTAGCGGTGAAATGCGTAGATATTAGGAGGAACACCAGTGGCGAAGGCGACTTTCTGGACAGTAACTGACGTTGAGGCACGAAAGTGTGGGGAGCAAACAGGATTAGAAACCCTTGTAGTCC	GTGCCAGCAGCCGCGGTAATACGTAGGGAGCAAGCGTTATCCGGATTTATTGGGTGTAAAGGGTGCGTAGACGGGAAGGTAAGTTAGTTGTGAAATCCCTCGGCTCAACTGAGGAACTGCGACTAAAACTGCTTTTCTTGAGTGCTGGAGAGGAAAGTGGAATTCCTAGTGTAGCGGTGAAATGCGTAGATATTAGGAGGAACACCAGTGGCGAAGGCGACTTTCTGGACAGTAACTGACGTTGAGGCACGAAAGTGTGGGGAGCAAACAGGATTAGATACCCTGGTAGTCC
Anaerobacterium_2	G	0	1	PY31_ARAB_V4_22667	100.0	100.0	N	Anaerobacterium	rdp|S000844192	Bacteria	Firmicutes	Clostridia	Clostridiales	Ruminococcaceae	Anaerobacterium	Anaerobacterium	PY31_ARAB_V4_10017;PY31_ARAB_V4_12005;PY31_ARAB_V4_12146;PY31_ARAB_V4_12908;PY31_ARAB_V4_13248;PY31_ARAB_V4_14172;PY31_ARAB_V4_14477;PY31_ARAB_V4_15627;PY31_ARAB_V4_15831;PY31_ARAB_V4_16622;PY31_ARAB_V4_17016;PY31_ARAB_V4_17375;PY31_ARAB_V4_19158;PY31_ARAB_V4_19267;PY31_ARAB_V4_19730;PY31_ARAB_V4_20845;PY31_ARAB_V4_22460;PY31_ARAB_V4_22667;PY31_ARAB_V4_23652;PY31_ARAB_V4_24529;PY31_ARAB_V4_25199;…	GTGCCAGCCGCCGCGGTAATACGTAGGGAGCGAGCGTTATCCGGATTTATTGGGTGTAAAGGGTGCGTAGACGGGAATACAAGTTAGTTGTGAAATACCTCGGCTTAACTGAGGAACTGCAACTAAAACTATATTTCTTGAGTGCAGGAGAGGTAAGTGGAATTCCTAGTGTAGCGGTGAAATGCGTAGATATTAGGAGGAACACCAGTGGCGAAGGCGACTTACTGGACTGAAACTGACGTTGAGGCACGAAAGTGTGGGGAGCAAACAGGATTAGAAACCCCAGTAGTCC	GTGCCAGCAGCCGCGGTAATACGTAGGGAGCGAGCGTTATCCGGATTTATTGGGTGTAAAGGGTGCGTAGACGGGAATACAAGTTAGTTGTGAAATACCTCGGCTTAACTGAGGAACTGCAACTAAAACTATATTTCTTGAGTGCAGGAGAGGTAAGTGGAATTCCTAGTGTAGCGGTGAAATGCGTAGATATTAGGAGGAACACCAGTGGCGAAGGCGACTTACTGGACTGAAACTGACGTTGAGGCACGAAAGTGTGGGGAGCAAACAGGATTAGATACCCTGGTAGTCC
Anaerobacterium_3	G	0	1	PY31_ARAB_V4_89881	100.0	100.0	N	Anaerobacterium	rdp|S002206733	Bacteria	Firmicutes	Clostridia	Clostridiales	Ruminococcaceae	Anaerobacterium	Anaerobacterium	MX73_FULL_V4_106188;MX73_FULL_V4_110057;MX73_FULL_V4_111873;MX73_FULL_V4_18052;MX73_FULL_V4_21290;MX73_FULL_V4_25221;MX73_FULL_V4_33344;MX73_FULL_V4_39101;MX73_FULL_V4_45834;MX73_FULL_V4_48475;MX73_FULL_V4_53811;MX73_FULL_V4_58007;MX73_FULL_V4_668;MX73_FULL_V4_86179;MX73_FULL_V4_99905;PY31_ARAB_V4_29416;PY31_ARAB_V4_49957;PY31_ARAB_V4_58491;PY31_ARAB_V4_73231;PY31_ARAB_V4_75558;PY31_ARAB_V4_78521…	GTGCCAGCCGCCGCGGTAATACGTAGGGAGCGAGCGTTATCCGGATTTATTGGGTGTAAAGGGTGCGTAGACGGGAAGTCAAGTTAGTTGTGAAATCCCTCGGCTTAACTGAGGAACTGCAACTAAAACTGATTTTCTTGAGTACTGGAGAGGAAAGTGGAATTCCTAGTGTAGCGGTGAAATGCGTAGATATTAGGAGGAACACCGGTGGCGAAGGCGACTTTCTGGACAGAAACTGACGTTGAGGCACGAAAGTGTGGGGAGCAAACAGGATTAGAAACCCCAGTAGTCC	GTGCCAGCAGCCGCGGTAATACGTAGGGAGCGAGCGTTATCCGGATTTATTGGGTGTAAAGGGTGCGTAGACGGGAAGTCAAGTTAGTTGTGAAATCCCTCGGCTTAACTGAGGAACTGCAACTAAAACTGATTTTCTTGAGTACTGGAGAGGAAAGTGGAATTCCTAGTGTAGCGGTGAAATGCGTAGATATTAGGAGGAACACCGGTGGCGAAGGCGACTTTCTGGACAGAAACTGACGTTGAGGCACGAAAGTGTGGGGAGCAAACAGGATTAGATACCCTGGTAGTCC
Anaerosporobacter_1	G	0	1	PY31_FOS_V4_111096	100.0	100.0	N	Anaerosporobacter	silva|HQ775077.1.1459	Bacteria	Firmicutes	Clostridia	Clostridiales	Lachnospiraceae	Anaerosporobacter	Anaerosporobacter	PY31_FOS_V4_111096	GTGCCAGCCGCCGCGGTAATACGTAGGGGGCAAGCGTTATCCGGATTTACTGGGTGTAAAGGGAGCGTAGACGGCACAGCAAGTCTGATGTGAAAGCCCGGGGCCCAACCCCGGAACTGCATTGGAAACTGCTGGGCTTGAGTGCAGGAGAGGTAAGCGGAATTCCTAGTGTAGCGGTGAAATGCGTAGATATTAGGAGGAACACCAGTGGCGAAGGCGGCTTACTGGACTGTAACTGACGTTGAGGCTCGAAAGCGTGGGGAGCAAACAGGATTAGATACCCCAGTAGTCC	GTGCCAGCAGCCGCGGTAATACGTAGGGGGCAAGCGTTATCCGGATTTACTGGGTGTAAAGGGAGCGTAGACGGCACAGCAAGTCTGATGTGAAAGCCCGGGGCCCAACCCCGGAACTGCATTGGAAACTGCTGGGCTTGAGTGCAGGAGAGGTAAGCGGAATTCCTAGTGTAGCGGTGAAATGCGTAGATATTAGGAGGAACACCAGTGGCGAAGGCGGCTTACTGGACTGTAACTGACGTTGAGGCTCGAAAGCGTGGGGAGCAAACAGGATTAGATACCCTGGTAGTCC
Anaerostipes_1	G	0	1	MX73_FULL_V4_106122	100.0	100.0	Y	Anaerostipes	silva|FP080362.1.996	Bacteria	Firmicutes	Clostridia	Clostridiales	Lachnospiraceae	Anaerostipes	Anaerostipes	MX73_FULL_V4_100316;MX73_FULL_V4_106122;MX73_FULL_V4_106831;MX73_FULL_V4_109652;MX73_FULL_V4_15600;MX73_FULL_V4_39252	GTGCCAGCCGCCGCGGTAATACGTAGGGGGCAAGCGTTATCCGGATTTACTGGGTGTAAAGGGAGCGTAGACGGATGGACAAGTCTGATGTGAAAGGCTGGGGCTCAACCCCGGGACTGCATTGGAAACTGCCCGTCTTGAGTGCCGGAGAGGTAAGCGGAATTCCTAGTGTAGCGGTGAAATGCGTAGATATTAGGAGGAACACCAGTGGCGAAGGCGACTTACTGGACTGCTACTGACACTGAGGCACGAAAGCGTGGGGAGCAAACAGGATTAGAAACCCCTGTAGTCC	GTGCCAGCAGCCGCGGTAATACGTAGGGGGCAAGCGTTATCCGGATTTACTGGGTGTAAAGGGAGCGTAGACGGATGGACAAGTCTGATGTGAAAGGCTGGGGCTCAACCCCGGGACTGCATTGGAAACTGCCCGTCTTGAGTGCCGGAGAGGTAAGCGGAATTCCTAGTGTAGCGGTGAAATGCGTAGATATTAGGAGGAACACCAGTGGCGAAGGCGACTTACTGGACTGCTACTGACACTGAGGCACGAAAGCGTGGGGAGCAAACAGGATTAGATACCCTGGTAGTCC
Anaerostipes_hadrus_1	S	0	1	MX73_CD_V4_12909	100.0	100.0	N	Anaerostipes_hadrus	16SMicrobial|NR_104799.1	Bacteria	Firmicutes	Clostridia	Clostridiales	Lachnospiraceae	Anaerostipes	Anaerostipes_hadrus	MX73_ARAB_V4_10804;MX73_ARAB_V4_1205;MX73_ARAB_V4_12239;MX73_ARAB_V4_12318;MX73_ARAB_V4_16387;MX73_ARAB_V4_16782;MX73_ARAB_V4_25654;MX73_ARAB_V4_3010;MX73_ARAB_V4_30626;MX73_ARAB_V4_3215;MX73_ARAB_V4_38781;MX73_ARAB_V4_40014;MX73_ARABXYLO_V4_102;MX73_ARABXYLO_V4_11399;MX73_ARABXYLO_V4_22289;MX73_ARABXYLO_V4_25401;MX73_ARABXYLO_V4_43488;MX73_ARABXYLO_V4_45422;MX73_ARABXYLO_V4_50778;MX73_ARABXYLO_V…	GTGCCAGCAGCCGCGGTAATACGTAGGGGGCAAGCGTTATCCGGAATTACTGGGTGTAAAGGGTGCGTAGGTGGTATGGCAAGTCAGAAGTGAAAACCCAGGGCTTAACTCTGGGACTGCTTTTGAAACTGTCAGACTGGAGTGCAGGAGAGGTAAGCGGAATTCCTAGTGTAGCGGTGAAATGCGTAGATATTAGGAGGAACATCAGTGGCGAAGGCGGCTTACTGGACTGAAACTGACACTGAGGCACGAAAGCGTGGGGAGCAAACAGGATTAGAAACCCCAGTAGTCC	GTGCCAGCAGCCGCGGTAATACGTAGGGGGCAAGCGTTATCCGGAATTACTGGGTGTAAAGGGTGCGTAGGTGGTATGGCAAGTCAGAAGTGAAAACCCAGGGCTTAACTCTGGGACTGCTTTTGAAACTGTCAGACTGGAGTGCAGGAGAGGTAAGCGGAATTCCTAGTGTAGCGGTGAAATGCGTAGATATTAGGAGGAACATCAGTGGCGAAGGCGGCTTACTGGACTGAAACTGACACTGAGGCACGAAAGCGTGGGGAGCAAACAGGATTAGATACCCTGGTAGTCC
Anaerostipes_hadrus_2	S	0	1	PY31_FULL_V4_107703	100.0	100.0	N	Anaerostipes_hadrus	nt|CP012098.1;silva|CP012098.3166784.3168324	Bacteria	Firmicutes	Clostridia	Clostridiales	Lachnospiraceae	Anaerostipes	Anaerostipes_hadrus	MX73_FOS_V4_43684;MX73_FOS_V4_49268;MX73_FULL_V4_101578;MX73_FULL_V4_36045;MX73_FULL_V4_42061;MX73_FULL_V4_56007;MX73_FULL_V4_73664;PY31_CD_V4_51262;PY31_CD_V4_61123;PY31_FOS_V4_107251;PY31_FOS_V4_18258;PY31_FOS_V4_18594;PY31_FOS_V4_34707;PY31_FOS_V4_35932;PY31_FOS_V4_52541;PY31_FOS_V4_58124;PY31_FOS_V4_66501;PY31_FULL_V4_101016;PY31_FULL_V4_103344;PY31_FULL_V4_107703;PY31_FULL_V4_113158;PY31_FUL…	GTGCCAGCAGCCGCGGTAATACGTAGGGGGCAAGCGTTATCCGGAATTACTGGGTGTAAAGGGTGCGTAGGTGGTATGGCAAGTCAGAAGTGAAAACCCAGGGCTTAACTCTGGGACTGCTTTTGAAACTGTCAGACTAGAGTGCAGGAGAGGTAAGCGGAATTCCTAGTGTAGCGGTGAAATGCGTAGATATTAGGAGGAACATCAGTGGCGAAGGCGGCTTACTGGACTGAAACTGACACTGAGGCACGAAAGCGTGGGGAGCAAACAGGATTAGAAACCCCTGTAGTCC	GTGCCAGCAGCCGCGGTAATACGTAGGGGGCAAGCGTTATCCGGAATTACTGGGTGTAAAGGGTGCGTAGGTGGTATGGCAAGTCAGAAGTGAAAACCCAGGGCTTAACTCTGGGACTGCTTTTGAAACTGTCAGACTAGAGTGCAGGAGAGGTAAGCGGAATTCCTAGTGTAGCGGTGAAATGCGTAGATATTAGGAGGAACATCAGTGGCGAAGGCGGCTTACTGGACTGAAACTGACACTGAGGCACGAAAGCGTGGGGAGCAAACAGGATTAGATACCCTGGTAGTCC
Anaerovorax_1	F	0	1	MX73_FULL_V4_26899	100.0	100.0	N	Anaerovorax	rdp|S000783931	Bacteria	Firmicutes	Clostridia	Clostridiales	Anaerovorax	Anaerovorax	Anaerovorax	MX73_ARABXYLO_V4_12648;MX73_ARABXYLO_V4_19225;MX73_ARABXYLO_V4_25657;MX73_ARABXYLO_V4_29005;MX73_ARABXYLO_V4_29605;MX73_ARABXYLO_V4_42718;MX73_ARABXYLO_V4_45521;MX73_ARABXYLO_V4_60598;MX73_ARABXYLO_V4_68647;MX73_FULL_V4_10603;MX73_FULL_V4_21156;MX73_FULL_V4_26899;MX73_FULL_V4_45258;MX73_FULL_V4_90701;MX73_GAL_V4_10950;MX73_GAL_V4_13687;MX73_GAL_V4_19540;MX73_GAL_V4_33535	GTGCCAGCCGCCGCGGTAATACGTAGGGGGCAAGCGTTGTCCGGAATTATTGGGCGTAAAGAGTACGTAGGCGGTTTGCTAAGCGCAAGGTGAAAGGCAGTGGCTTAACCATTGTAAGCCTTGCGAACTGACAGACTTGAGTGCAGGAGAGGAAAGCGGAATTCCTAGTGTAGCGGTGAAATGCGTAGATATTAGGAGGAACACCGGTGGCGAAGGCGGCTTTCTGGACTGTAACTGACGCTGAGGTACGAAAGCGTGGGGAGCAAACAGGATTAGAAACCCCAGTAGTCC	GTGCCAGCAGCCGCGGTAATACGTAGGGGGCAAGCGTTGTCCGGAATTATTGGGCGTAAAGAGTACGTAGGCGGTTTGCTAAGCGCAAGGTGAAAGGCAGTGGCTTAACCATTGTAAGCCTTGCGAACTGACAGACTTGAGTGCAGGAGAGGAAAGCGGAATTCCTAGTGTAGCGGTGAAATGCGTAGATATTAGGAGGAACACCGGTGGCGAAGGCGGCTTTCTGGACTGTAACTGACGCTGAGGTACGAAAGCGTGGGGAGCAAACAGGATTAGATACCCTGGTAGTCC
Anaerovorax_2	F	0	1	PY31_CD_V4_12331	100.0	100.0	N	Anaerovorax	rdp|S000786579	Bacteria	Firmicutes	Clostridia	Clostridiales	Anaerovorax	Anaerovorax	Anaerovorax	PY31_ARAB_V4_11646;PY31_ARAB_V4_19129;PY31_ARAB_V4_51941;PY31_ARAB_V4_55659;PY31_ARAB_V4_63128;PY31_ARAB_V4_69602;PY31_ARAB_V4_80909;PY31_CD_V4_10252;PY31_CD_V4_10432;PY31_CD_V4_10451;PY31_CD_V4_10749;PY31_CD_V4_12331;PY31_CD_V4_127;PY31_CD_V4_12849;PY31_CD_V4_13488;PY31_CD_V4_13917;PY31_CD_V4_14609;PY31_CD_V4_14613;PY31_CD_V4_15546;PY31_CD_V4_15690;PY31_CD_V4_17552;PY31_CD_V4_18344;PY31_CD_V4_18…	GTGCCAGCCGCCGCGGTAATACGTAGGGGGCGAGCGTTGTCCGGAATTATTGGGCGTAAAGAGTACGTAGGCGGTTTATTAAGCGCAAGGTGAAAGGCAGTGGCTTAACCATTGTAAGCCTTGCGAACTGGTAGACTTGAGTGCAGGAGAGGAAAGCGGAATTCCTAGTGTAGCGGTGAAATGCGTAGATATTAGGAGGAACACCGGTGGCGAAGGCGGCTTTCTGGACTGTAACTGACGCTGAGGTACGAAAGCGTGGGGAGCAAACAGGATTAGATACCCCAGTAGTCC	GTGCCAGCAGCCGCGGTAATACGTAGGGGGCGAGCGTTGTCCGGAATTATTGGGCGTAAAGAGTACGTAGGCGGTTTATTAAGCGCAAGGTGAAAGGCAGTGGCTTAACCATTGTAAGCCTTGCGAACTGGTAGACTTGAGTGCAGGAGAGGAAAGCGGAATTCCTAGTGTAGCGGTGAAATGCGTAGATATTAGGAGGAACACCGGTGGCGAAGGCGGCTTTCTGGACTGTAACTGACGCTGAGGTACGAAAGCGTGGGGAGCAAACAGGATTAGATACCCTGGTAGTCC
Anaerovorax_3	F	0	1	MX73_GAL_V4_15127	99.656	100.0	N	Anaerovorax	rdp|S000814689	Bacteria	Firmicutes	Clostridia	Clostridiales	Anaerovorax	Anaerovorax	Anaerovorax	MX73_ARABXYLO_V4_64373;MX73_GAL_V4_11258;MX73_GAL_V4_11541;MX73_GAL_V4_1251;MX73_GAL_V4_13456;MX73_GAL_V4_13722;MX73_GAL_V4_15127;MX73_GAL_V4_19312;MX73_GAL_V4_22507;MX73_GAL_V4_24357;MX73_GAL_V4_34230	GTGCCAGCCGCCGCGGTAATACGTAGGGGGCAAGCGTTATCCGGAATTATTGGGCGTAAAGAGTACGTAGGTGGTTACCTAAGCACGAGGTATAAGGCAATGGCTTAACCATTGTTCGCCTTGTGAACTGGGCTGCTTGAGTGCAGGAGAGGAAAGCGGAATTCCTAGTGTAGCGGTGAAATGCGTAGATATTAGGAGGAACACCAGTGGCGAAGGCGGCTTTCTGGACTGTAACTGACACTGAGGTACGAAAGCGTGGGGAGCAAACAGGATTAGAAACCCCTGTAGTCC	GTGCCAGCAGCCGCGGTAATACGTAGGGGGCAAGCGTTATCCGGAATTATTGGGCGTAAAGAGTACGTAGGTGGTTACCTAAGCACGAGGTATAAGGCAATGGCTTAACCATTGTTCGCCTTGTGAACTGGGCTGCTTGAGTGCAGGAGAGGAAAGCGGAATTCCTAGTGTAGCGGTGAAATGCGTAGATATTAGGAGGAACACCAGTGGCGAAGGCGGCTTTCTGGACTGTAACCGACACTGAGGTACGAAAGCGTGGGGAGCAAACAGGATTAGATACCCTGGTAGTCC
Bacteria_MG_1	G	2	1	MX73_FULL_V4_104169	100.0	100.0	N	Eubacterium;Olsenella	nt|AB739701.1;nt|AY239459.1;rdp|S000357031;silva|AAQK01003909.1492.2988	Bacteria	Bacteria_MG	Bacteria_MG	Bacteria_MG	Bacteria_MG	Bacteria_MG	Bacteria_MG	MX73_FULL_V4_104169;MX73_FULL_V4_108696;MX73_FULL_V4_27206;MX73_FULL_V4_28427;MX73_FULL_V4_28918;MX73_FULL_V4_30188;MX73_FULL_V4_42775;YM54_CD_V4_31339	GTGCCAGCCGCCGCGGTAATACGTAGGGGGCGAGCGTTATCCGGATTCATTGGGCGTAAAGCGCTCGTAGGCTGCCCGCTAGGTCCGGGGTCAAATCCGGGGGCTCAACCCCCGCACGCCCCGGATACCGGCGGGCTTGAGTCGGGTAGGGGAAGGCGGAATTCCAGGTGTAGCGGTGGAATGCGCAGATATCTGGAAGAACACCGGTGGCGAAGGCGGCCTTCTGGGCCTCGACTGACGCTGAGGAGCGAAAGCTGGGGGAGCGAACAGGATTAGAAACCCCGGTAGTCC	GTGCCAGCAGCCGCGGTAATACGTAGGGGGCGAGCGTTATCCGGATTCATTGGGCGTAAAGCGCTCGTAGGCTGCCCGCTAGGTCCGGGGTCAAATCCGGGGGCTCAACCCCCGCACGCCCCGGATACCGGCGGGCTTGAGTCGGGTAGGGGAAGGCGGAATTCCAGGTGTAGCGGTGGAATGCGCAGATATCTGGAAGAACACCGGTGGCGAAGGCGGCCTTCTGGGCCTCGACTGACGCTGAGGAGCGAAAGCTGGGGGAGCGAACAGGATTAGATACCCTGGTAGTCC
Bacteria_MG_2	G	2	2	MX73_ARABXYLO_V4_45814	99.658	100.0	N	Proteus;Roseburia	nt|AB744234.1;nt|EU530204.1	Bacteria	Bacteria_MG	Bacteria_MG	Bacteria_MG	Bacteria_MG	Bacteria_MG	Bacteria_MG	MX73_ARABXYLO_V4_11301;MX73_ARABXYLO_V4_13972;MX73_ARABXYLO_V4_23483;MX73_ARABXYLO_V4_28273;MX73_ARABXYLO_V4_29208;MX73_ARABXYLO_V4_39596;MX73_ARABXYLO_V4_39971;MX73_ARABXYLO_V4_45814;MX73_ARABXYLO_V4_52134;MX73_ARABXYLO_V4_56109;MX73_ARABXYLO_V4_5662;MX73_ARABXYLO_V4_70473;MX73_ARABXYLO_V4_78508;MX73_ARABXYLO_V4_7969;MX73_FULL_V4_10255;MX73_FULL_V4_49586;MX73_GAL_V4_14339;MX73_GAL_V4_43052;MX73_…	GTGCCAGCCGCCGCGGTAATACGTATGGTGCAAGCGTTATCCGGATTTACTGGGTGTAAAGGGAGCGTAGGTGGCAAGGCAAGCCAGAAGTGAAAACCCGGGGCTCAACCGCGGGATTGCTTTTGGAACTGTCATGCTAGAGTGCAGGAGGGGTGAGCGGAATTCCTAGTGTAGCGGTGAAATGCGTAGATATTAGGAGGAACACCAGAGGCGAAGGCGGCTCACTGGACTGTAACTGACACTGAGGCTCGAAAGCGTGGGGAGCAAACAGGATTAGAAACCCCAGTAGTCC	GTGCCAGCAGCCGCGGTAATACGTATGGTGCAAGCGTTATCCGGATTTACTGGGTGTAAAGGGAGCGTAGGTGGCAAGGCAAGCCAGAAGTGAAAACCCGGGGCTCAACCGCGGGATTGCTTTTGGAACTGTCATGCTAGAGTGCAGGAGGGGTGAGCGGAATTCCTAGTGTAGCGGTGAAATGCGTAGATATTAGGAGGAACACCGGAGGCGAAGGCGGCTCACTGGACTGTAACTGACACTGAGGCTCGAAAGCGTGGGGAGCAAACAGGATTAGATACCCTGGTAGTCC
Bacteria_MG_3	G	7	2	MX73_ARABXYLO_V4_1007	100.0	100.0	N	Agathobacter;Blautia;Faecalibacterium;Lachnospiracea;Proteus;Roseburia;Ruminococcus	nt|AB744234.1;nt|EU530204.1;rdp|S000781015;rdp|S000785991;rdp|S001125774;silva|DQ793990.1.1371;silva|DQ802057.1.1392	Bacteria	Bacteria_MG	Bacteria_MG	Bacteria_MG	Bacteria_MG	Bacteria_MG	Bacteria_MG	MX73_ARAB_V4_30005;MX73_ARAB_V4_42024;MX73_ARABXYLO_V4_1007;MX73_ARABXYLO_V4_10112;MX73_ARABXYLO_V4_10177;MX73_ARABXYLO_V4_1026;MX73_ARABXYLO_V4_10481;MX73_ARABXYLO_V4_10537;MX73_ARABXYLO_V4_10835;MX73_ARABXYLO_V4_11503;MX73_ARABXYLO_V4_11669;MX73_ARABXYLO_V4_12005;MX73_ARABXYLO_V4_12661;MX73_ARABXYLO_V4_13012;MX73_ARABXYLO_V4_1395;MX73_ARABXYLO_V4_1581;MX73_ARABXYLO_V4_16031;MX73_ARABXYLO_V4_165…	GTGCCAGCCGCCGCGGTAATACGTATGGTGCAAGCGTTATCCGGATTTACTGGGTGTAAAGGGAGCGTAGGTGGCAAGGCAAGCCAGAAGTGAAAACCCGGGGCTCAACCGCGGGATTGCTTTTGGAACTGTCATGCTAGAGTGCAGGAGGGGTGAGCGGAATTCCTAGTGTAGCGGTGAAATGCGTAGATATTAGGAGGAACACCGGAGGCGAAGGCGGCTCACTGGACTGTAACTGACACTGAGGCTCGAAAGCGTGGGGAGCAAACAGGATTAGAAACCCCAGTAGTCC	GTGCCAGCAGCCGCGGTAATACGTATGGTGCAAGCGTTATCCGGATTTACTGGGTGTAAAGGGAGCGTAGGTGGCAAGGCAAGCCAGAAGTGAAAACCCGGGGCTCAACCGCGGGATTGCTTTTGGAACTGTCATGCTAGAGTGCAGGAGGGGTGAGCGGAATTCCTAGTGTAGCGGTGAAATGCGTAGATATTAGGAGGAACACCGGAGGCGAAGGCGGCTCACTGGACTGTAACTGACACTGAGGCTCGAAAGCGTGGGGAGCAAACAGGATTAGATACCCTGGTAGTCC
Bacteria_MG_4	G	3	1	MX73_FULL_V4_101660	100.0	100.0	N	Campylobacter;Lactobacillus;Succinivibrio	nt|KC505228.1;nt|KC560730.1;rdp|S000823698;silva|AB506493.1.1500	Bacteria	Bacteria_MG	Bacteria_MG	Bacteria_MG	Bacteria_MG	Bacteria_MG	Bacteria_MG	MX73_FULL_V4_100007;MX73_FULL_V4_100019;MX73_FULL_V4_100033;MX73_FULL_V4_100075;MX73_FULL_V4_100111;MX73_FULL_V4_100188;MX73_FULL_V4_100207;MX73_FULL_V4_100299;MX73_FULL_V4_100343;MX73_FULL_V4_100399;MX73_FULL_V4_100492;MX73_FULL_V4_100495;MX73_FULL_V4_100497;MX73_FULL_V4_100499;MX73_FULL_V4_100506;MX73_FULL_V4_100572;MX73_FULL_V4_100679;MX73_FULL_V4_10068;MX73_FULL_V4_100722;MX73_FULL_V4_100743;…	GTGCCAGCAGCCGCGGTAATACGGAGGGTGCAAGCGTTAATCGGAATAACTGGGCGTAAAGGGCATGCAGGCGGTTCATCAAGTAGGATGTGAAATCCCCGGGCTCAACCTGGGAACAGCATACTAAACTGGTGGACTAGAGTATTGCAGGGGGAGACGGAATTCCAGGTGTAGCGGTGGAATGCGTAGATATCTGGAAGAACACCAAAGGCGAAGGCAGTCTCCTGGGCAAATACTGACGCTCATATGCGAAAGCGTGGGTAGCAAACAGGATTAGAAACCCCAGTAGTCC	GTGCCAGCAGCCGCGGTAATACGGAGGGTGCAAGCGTTAATCGGAATAACTGGGCGTAAAGGGCATGCAGGCGGTTCATCAAGTAGGATGTGAAATCCCCGGGCTCAACCTGGGAACAGCATACTAAACTGGTGGACTAGAGTATTGCAGGGGGAGACGGAATTCCAGGTGTAGCGGTGGAATGCGTAGATATCTGGAAGAACACCAAAGGCGAAGGCAGTCTCCTGGGCAAATACTGACGCTCATATGCGAAAGCGTGGGTAGCAAACAGGATTAGATACCCTGGTAGTCC
Bacteria_MG_5	G	2	2	MX73_FOS_V4_34695	100.0	100.0	N	Alistipes;Oscillibacter	rdp|S000377109;rdp|S000794984;silva|DQ797551.1.839;silva|DQ809251.1.1396	Bacteria	Bacteria_MG	Bacteria_MG	Bacteria_MG	Bacteria_MG	Bacteria_MG	Bacteria_MG	MX73_ARAB_V4_22618;MX73_ARAB_V4_39036;MX73_ARABXYLO_V4_10598;MX73_ARABXYLO_V4_10698;MX73_ARABXYLO_V4_18363;MX73_ARABXYLO_V4_27593;MX73_ARABXYLO_V4_28372;MX73_ARABXYLO_V4_35601;MX73_ARABXYLO_V4_37656;MX73_ARABXYLO_V4_45093;MX73_ARABXYLO_V4_5108;MX73_ARABXYLO_V4_53636;MX73_ARABXYLO_V4_61709;MX73_ARABXYLO_V4_64275;MX73_ARABXYLO_V4_6755;MX73_ARABXYLO_V4_73048;MX73_ARABXYLO_V4_76049;MX73_ARABXYLO_V4_7…	GTGCCAGCAGCCGCGGTAATACGTAGGTGGCAAGCGTTGTCCGGATTTACTGGGTGTAAAGGGCGTGCAGCCGGGCATGCAAGTCAGATGTGAAATCTCAGGGCTTAACCCTGAAACTGCATTTGAAACTGTATGTCTTGAGTGCCGGAGAGGTAATCGGAATTCCTTGTGTAGCGGTGAAATGCGTAGATATAAGGAAGAACACCAGTGGCGAAGGCGGATTACTGGACGGTAACTGACGGTGAGGCGCGAAAGCGTGGGGAGCGAACAGGATTAGAAACCCCAGTAGTCC	GTGCCAGCAGCCGCGGTAATACGTAGGTGGCAAGCGTTGTCCGGATTTACTGGGTGTAAAGGGCGTGCAGCCGGGCATGCAAGTCAGATGTGAAATCTCAGGGCTTAACCCTGAAACTGCATTTGAAACTGTATGTCTTGAGTGCCGGAGAGGTAATCGGAATTCCTTGTGTAGCGGTGAAATGCGTAGATATAAGGAAGAACACCAGTGGCGAAGGCGGATTACTGGACGGTAACTGACGGTGAGGCGCGAAAGCGTGGGGAGCGAACAGGATTAGATACCCTGGTAGTCC
Bacteria_MG_6	G	2	5	MX73_ARAB_V4_10782	100.0	100.0	N	Faecalibacterium;Prevotella	rdp|S000659129;rdp|S002041693;silva|CEAM01000714.1.1043	Bacteria	Bacteria_MG	Bacteria_MG	Bacteria_MG	Bacteria_MG	Bacteria_MG	Bacteria_MG	MX73_ARAB_V4_10112;MX73_ARAB_V4_10113;MX73_ARAB_V4_10146;MX73_ARAB_V4_10151;MX73_ARAB_V4_10182;MX73_ARAB_V4_10190;MX73_ARAB_V4_10401;MX73_ARAB_V4_1054;MX73_ARAB_V4_10567;MX73_ARAB_V4_10571;MX73_ARAB_V4_10582;MX73_ARAB_V4_10658;MX73_ARAB_V4_10682;MX73_ARAB_V4_10782;MX73_ARAB_V4_10842;MX73_ARAB_V4_1088;MX73_ARAB_V4_10983;MX73_ARAB_V4_11128;MX73_ARAB_V4_11262;MX73_ARAB_V4_11393;MX73_ARAB_V4_11506;MX…	GTGCCAGCAGCCGCGGTAATACGGAAGGTCCGGGCGTTATCCGGATTTATTGGGTTTAAAGGGAGCGTAGGCCGGAGATTAAGCGTGTTGTGAAATGTAGATGCTCAACATCTGAACTGCAGCGCGAACTGGTTTCCTTGAGTACGCACAAAGTGGGCGGAATTCGTGGTGTAGCGGTGAAATGCTTAGATATCACGAAGAACTCCGATTGCGAAGGCAGCTCACTGGAGCGCAACTGACGCTGAAGCTCGAAAGTGCGGGTATCGAACAGGATTAGAAACCCCAGTAGTCC	GTGCCAGCAGCCGCGGTAATACGGAAGGTCCGGGCGTTATCCGGATTTATTGGGTTTAAAGGGAGCGTAGGCCGGAGATTAAGCGTGTTGTGAAATGTAGATGCTCAACATCTGAACTGCAGCGCGAACTGGTTTCCTTGAGTACGCACAAAGTGGGCGGAATTCGTGGTGTAGCGGTGAAATGCTTAGATATCACGAAGAACTCCGATTGCGAAGGCAGCTCACTGGAGCGCAACTGACGCTGAAGCTCGAAAGTGCGGGTATCGAACAGGATTAGATACCCTGGTAGTCC
Bacteria_MG_7	G	4	1	MX73_ARABXYLO_V4_39338	100.0	100.0	N	Akkermansia;Fusicatenibacter;Roseburia;Ruminococcus	rdp|S000783455;rdp|S000792814;silva|DQ802133.1.1388;silva|DQ805097.1.801;silva|HQ780648.1.1443	Bacteria	Bacteria_MG	Bacteria_MG	Bacteria_MG	Bacteria_MG	Bacteria_MG	Bacteria_MG	MX73_ARABXYLO_V4_39338	GTGCCAGCAGCCGCGGTAATACGTAGGGGGCAAGCGTTATCCGGATTTACTGGGTGTAAAGGGAGCGTAGACGGCTAAGCAAGTCAGAAGTGAAAGGCTGGGGCTCAACCCCGGGACTGCTTTTGAAACTGTTTGGCTAGAGTGCTGGAGAGGTAAGCGGAATTCCTAGTGTAGCGGTGAAATGCGTAGATATTAGGAGGAACACCAGTGGCGAAGGCGGCTTACTGGACAGTAACTGACGTTGAGGCTCGAAAGCGTGGGGAGCAAACAGGATTAGAAACCCGAGTAGTCC	GTGCCAGCAGCCGCGGTAATACGTAGGGGGCAAGCGTTATCCGGATTTACTGGGTGTAAAGGGAGCGTAGACGGCTAAGCAAGTCAGAAGTGAAAGGCTGGGGCTCAACCCCGGGACTGCTTTTGAAACTGTTTGGCTAGAGTGCTGGAGAGGTAAGCGGAATTCCTAGTGTAGCGGTGAAATGCGTAGATATTAGGAGGAACACCAGTGGCGAAGGCGGCTTACTGGACAGTAACTGACGTTGAGGCTCGAAAGCGTGGGGAGCAAACAGGATTAGATACCCTGGTAGTCC
Bacteroides_1	G	0	1	MX73_ARABXYLO_V4_15610	100.0	100.0	Y	Bacteroides	rdp|S001231007;silva|DQ340018.1.1056	Bacteria	Bacteroidetes	Bacteroidia	Bacteroidales	Bacteroidaceae	Bacteroides	Bacteroides	MX73_ARABXYLO_V4_10951;MX73_ARABXYLO_V4_13391;MX73_ARABXYLO_V4_14180;MX73_ARABXYLO_V4_14348;MX73_ARABXYLO_V4_15610;MX73_ARABXYLO_V4_17809;MX73_ARABXYLO_V4_17842;MX73_ARABXYLO_V4_18000;MX73_ARABXYLO_V4_27381;MX73_ARABXYLO_V4_27769;MX73_ARABXYLO_V4_28587;MX73_ARABXYLO_V4_37876;MX73_ARABXYLO_V4_37929;MX73_ARABXYLO_V4_3958;MX73_ARABXYLO_V4_50669;MX73_ARABXYLO_V4_55369;MX73_ARABXYLO_V4_56252;MX73_ARAB…	GTGCCAGCAGCCGCGGTAATACGGAGGATCCGAGCGTTATCCGGATTTATTGGGTTTAAAGGGAGCGTAGATGGATGTTTAAGTCAGTTGTGAAAGTTTGCGGCTCAACCGTAAAATTGCAGTTGATACTGGATATCTTGAGTGCAGTTGAGGCAGGCGGAATTCGTGGTGTAGCGGTGAAATGCTTAGATATCACGAAGAACTCCGATTGCGAAGGCAGCTCACTGGAGCGCAACTGACGCTGAAGCTCGAAAGTGCGGGTATCGAACAGGATTAGAAACCCCTGTAGTCC	GTGCCAGCAGCCGCGGTAATACGGAGGATCCGAGCGTTATCCGGATTTATTGGGTTTAAAGGGAGCGTAGATGGATGTTTAAGTCAGTTGTGAAAGTTTGCGGCTCAACCGTAAAATTGCAGTTGATACTGGATATCTTGAGTGCAGTTGAGGCAGGCGGAATTCGTGGTGTAGCGGTGAAATGCTTAGATATCACGAAGAACTCCGATTGCGAAGGCAGCTCACTGGAGCGCAACTGACGCTGAAGCTCGAAAGTGCGGGTATCGAACAGGATTAGATACCCTGGTAGTCC
Bacteroides_2	G	0	1	MX73_FULL_V4_101102	100.0	100.0	N	Bacteroides	rdp|S003960261;silva|JX850118.1.811	Bacteria	Bacteroidetes	Bacteroidia	Bacteroidales	Bacteroidaceae	Bacteroides	Bacteroides	MX73_FULL_V4_100135;MX73_FULL_V4_100983;MX73_FULL_V4_101102;MX73_FULL_V4_101111;MX73_FULL_V4_101993;MX73_FULL_V4_102103;MX73_FULL_V4_102836;MX73_FULL_V4_103094;MX73_FULL_V4_103110;MX73_FULL_V4_105055;MX73_FULL_V4_105178;MX73_FULL_V4_10522;MX73_FULL_V4_105987;MX73_FULL_V4_110523;MX73_FULL_V4_11713;MX73_FULL_V4_11738;MX73_FULL_V4_12107;MX73_FULL_V4_12272;MX73_FULL_V4_14629;MX73_FULL_V4_15025;MX73_F…	GTGCCAGCAGCCGCGGTAATACGGAGGATGCGAGCGTTATCCGGATTTATTGGGTTTAAAGGGAGCGCAGGCTGCGAGGCAAGTCAGCGGTCAAATGTCGGGGCTCAACCCCGGCCTGCCGTTGAAACTGTCCTGCTAGAGTTCGAGTGAGGTATGCGGAATGCGTTGTGTAGCGGTGAAATGCATAGATATGACGCAGAACTCCGATTGCGAAGGCAGCATACCAACTCGCGACTGACGCTGAGGCTCGAAAGCGTGGGTATCGAACAGGATTAGAAACCCCTGTAGTCC	GTGCCAGCAGCCGCGGTAATACGGAGGATGCGAGCGTTATCCGGATTTATTGGGTTTAAAGGGAGCGCAGGCTGCGAGGCAAGTCAGCGGTCAAATGTCGGGGCTCAACCCCGGCCTGCCGTTGAAACTGTCCTGCTAGAGTTCGAGTGAGGTATGCGGAATGCGTTGTGTAGCGGTGAAATGCATAGATATGACGCAGAACTCCGATTGCGAAGGCAGCATACCAACTCGCGACTGACGCTGAGGCTCGAAAGCGTGGGTATCGAACAGGATTAGATACCCTGGTAGTCC
Bacteroides_3	G	0	1	MX73_ARABXYLO_V4_68454	100.0	100.0	Y	Bacteroides	silva|FP078617.2.1017	Bacteria	Bacteroidetes	Bacteroidia	Bacteroidales	Bacteroidaceae	Bacteroides	Bacteroides	MX73_ARABXYLO_V4_10740;MX73_ARABXYLO_V4_12600;MX73_ARABXYLO_V4_189;MX73_ARABXYLO_V4_1932;MX73_ARABXYLO_V4_24939;MX73_ARABXYLO_V4_68454;MX73_ARABXYLO_V4_74441;MX73_ARABXYLO_V4_78736;MX73_ARABXYLO_V4_8484;MX73_FULL_V4_24830;MX73_FULL_V4_9819;MX73_GAL_V4_11538;MX73_GAL_V4_14810;MX73_GAL_V4_19791;MX73_GAL_V4_34100	GTGCCAGCAGCCGCGGTAATACGGAAGGTCCGGGCGTTATCCGGATTTATTGGGTTTAAAGGGAGCGTAGATGGATGTTTAAGTCAGTTGTGAAAGTTTGCGGCTCAACCGTAAAATTGCAGTTGATACTGGATATCTTGAGTGCAGTTGAGGCAGGCGGAATTCGTGGTGTAGCGGTGAAATGCTTAGATATCACGAAGAACTCCGATTGCGAAGGCAGCCTGCTAAGCTGCAACTGACATTGAGGCTCGAAAGTGTGGGTATCAAACAGGATTAGAAACCCCTGTAGTCC	GTGCCAGCAGCCGCGGTAATACGGAAGGTCCGGGCGTTATCCGGATTTATTGGGTTTAAAGGGAGCGTAGATGGATGTTTAAGTCAGTTGTGAAAGTTTGCGGCTCAACCGTAAAATTGCAGTTGATACTGGATATCTTGAGTGCAGTTGAGGCAGGCGGAATTCGTGGTGTAGCGGTGAAATGCTTAGATATCACGAAGAACTCCGATTGCGAAGGCAGCCTGCTAAGCTGCAACTGACATTGAGGCTCGAAAGTGTGGGTATCAAACAGGATTAGATACCCTGGTAGTCC
Bacteroides_4	G	0	1	MX73_ARABXYLO_V4_23750	100.0	100.0	N	Bacteroides	silva|KU505889.1.445	Bacteria	Bacteroidetes	Bacteroidia	Bacteroidales	Bacteroidaceae	Bacteroides	Bacteroides	MX73_ARABXYLO_V4_23750	GTGCCAGCCGCCGCGGTAATACGGAGGATCCGAGCGTTATCCGGATTTATTGGGTTTAAAGGGAGCGTAGGTGGACTGGTAAGTCAGTTGTGAAAGTTTGCGGCTCAACCGTAAAATTGCAGTTGATACTGTCAGTCTTGAGTACAGTAGAGGTGGGCGGAATTCGTGGTGTAGCGGTGAAATGCTTAGATATCACGAAGAACTCCGATTGCGAAGGCAGCTCACTGGACTGCAACTGACACTGATGCTCGAAAGTGTGGGTATCAAACAGGATTAGAAACCCCAGTAGTCC	GTGCCAGCAGCCGCGGTAATACGGAGGATCCGAGCGTTATCCGGATTTATTGGGTTTAAAGGGAGCGTAGGTGGACTGGTAAGTCAGTTGTGAAAGTTTGCGGCTCAACCGTAAAATTGCAGTTGATACTGTCAGTCTTGAGTACAGTAGAGGTGGGCGGAATTCGTGGTGTAGCGGTGAAATGCTTAGATATCACGAAGAACTCCGATTGCGAAGGCAGCTCACTGGACTGCAACTGACACTGATGCTCGAAAGTGTGGGTATCAAACAGGATTAGAAACCCTAGTAGTCC
Bacteroides_5	G	0	1	MX73_ARABXYLO_V4_18459	100.0	100.0	N	Bacteroides	silva|KU506861.1.445	Bacteria	Bacteroidetes	Bacteroidia	Bacteroidales	Bacteroidaceae	Bacteroides	Bacteroides	MX73_ARABXYLO_V4_17468;MX73_ARABXYLO_V4_18459	GTGCCAGCAGCCGCGGTAATACGGAGGATCCGAGCGTTATCCGGATTTATTGGGTTTAAAGGGAGCGTAGGCGGGTTGTTAAGTCAGTTGTGAAAGTTTGCGGCTCAACCGTAAAATTGCAGTTGATACTGGCGACCTTGAGTGCAACAGAGGTAGGCGGAATTCGTGGTGTAGCGGTGAAATGCTTAGATATCACGAAGAACTCCGATTGCGAAGGCAGCTTACTGGATTGTAACTGACGCTGATGCTCGAAAGTGTGGGTATCAAACAGGATTAGAAACCCCTGTAGTCC	GTGCCAGCAGCCGCGGTAATACGGAGGATCCGAGCGTTATCCGGATTTATTGGGTTTAAAGGGAGCGTAGGCGGGTTGTTAAGTCAGTTGTGAAAGTTTGCGGCTCAACCGTAAAATTGCAGTTGATACTGGCGACCTTGAGTGCAACAGAGGTAGGCGGAATTCGTGGTGTAGCGGTGAAATGCTTAGATATCACGAAGAACTCCGATTGCGAAGGCAGCTTACTGGATTGTAACTGACGCTGATGCTCGAAAGTGTGGGTATCAAACAGGATTAGAAACCCGAGTAGTCC
Bacteroides_caccae_1	S	0	1	MX73_ARABXYLO_V4_11255	100.0	100.0	N	Bacteroides_caccae	16SMicrobial|NR_026242.1	Bacteria	Bacteroidetes	Bacteroidia	Bacteroidales	Bacteroidaceae	Bacteroides	Bacteroides_caccae	MX73_ARABXYLO_V4_10347;MX73_ARABXYLO_V4_11255;MX73_ARABXYLO_V4_11423;MX73_ARABXYLO_V4_1218;MX73_ARABXYLO_V4_12297;MX73_ARABXYLO_V4_13023;MX73_ARABXYLO_V4_14812;MX73_ARABXYLO_V4_15213;MX73_ARABXYLO_V4_16620;MX73_ARABXYLO_V4_16798;MX73_ARABXYLO_V4_19555;MX73_ARABXYLO_V4_20286;MX73_ARABXYLO_V4_21761;MX73_ARABXYLO_V4_23966;MX73_ARABXYLO_V4_2453;MX73_ARABXYLO_V4_25342;MX73_ARABXYLO_V4_25663;MX73_ARABX…	GTGCCAGCAGCCGCGGTAATACGGAGGATCCGAGCGTTATCCGGATTTATTGGGTTTAAAGGGAGCGTAGGCGGATTGTTAAGTCAGTTGTGAAAGTTTGCGGCTCAACCGTAAAATTGCAGTTGATACTGGCAGTCTTGAGTGCAGTAGAGGTGGGCGGAATTCGTGGTGTAGCGGTGAAATGCTTAGATATCACGAAGAACTCCGATTGCGAAGGCAGCTCACTGGAGTGTAACTGACGCTGATGCTCGAAAGTGTGGGTATCAAACAGGATTAGAAACCCCAGTAGTCC	GTGCCAGCAGCCGCGGTAATACGGAGGATCCGAGCGTTATCCGGATTTATTGGGTTTAAAGGGAGCGTAGGCGGATTGTTAAGTCAGTTGTGAAAGTTTGCGGCTCAACCGTAAAATTGCAGTTGATACTGGCAGTCTTGAGTGCAGTAGAGGTGGGCGGAATTCGTGGTGTAGCGGTGAAATGCTTAGATATCACGAAGAACTCCGATTGCGAAGGCAGCTCACTGGAGTGTAACTGACGCTGATGCTCGAAAGTGTGGGTATCAAACAGGATTAGATACCCTGGTAGTCC
Bacteroides_coprocola_1	S	0	1	PY31_ARAB_V4_22453	100.0	100.0	N	Bacteroides_coprocola	16SMicrobial|NR_041278.1	Bacteria	Bacteroidetes	Bacteroidia	Bacteroidales	Bacteroidaceae	Bacteroides	Bacteroides_coprocola	PY31_ARAB_V4_1007;PY31_ARAB_V4_10514;PY31_ARAB_V4_10826;PY31_ARAB_V4_11095;PY31_ARAB_V4_12012;PY31_ARAB_V4_12143;PY31_ARAB_V4_1274;PY31_ARAB_V4_13345;PY31_ARAB_V4_13553;PY31_ARAB_V4_14066;PY31_ARAB_V4_14426;PY31_ARAB_V4_14490;PY31_ARAB_V4_16761;PY31_ARAB_V4_16931;PY31_ARAB_V4_17593;PY31_ARAB_V4_18771;PY31_ARAB_V4_18934;PY31_ARAB_V4_22453;PY31_ARAB_V4_23900;PY31_ARAB_V4_24510;PY31_ARAB_V4_24990;PY…	GTGCCAGCCGCCGCGGTAATACGGAGGATGCGAGCGTTATCCGGATTTATTGGGTTTAAAGGGAGCGCAGACGGGAGATTAAGTCAGTTGTGAAAGTTTGCGGCTCAACCGTAAAATTGCAGTTGATACTGGTTTCCTTGAGTGCAGTTGAGGCAGGCGGAATTCGTGGTGTAGCGGTGAAATGCTTAGATATCACGAAGAACCCCGATTGCGAAGGCAGCTTGCTAAACTGTAACTGACGTTCATGCTCGAAAGTGTGGGTATCAAACAGGATTAGAAACCCCAGTAGTCC	GTGCCAGCAGCCGCGGTAATACGGAGGATGCGAGCGTTATCCGGATTTATTGGGTTTAAAGGGAGCGCAGACGGGAGATTAAGTCAGTTGTGAAAGTTTGCGGCTCAACCGTAAAATTGCAGTTGATACTGGTTTCCTTGAGTGCAGTTGAGGCAGGCGGAATTCGTGGTGTAGCGGTGAAATGCTTAGATATCACGAAGAACCCCGATTGCGAAGGCAGCTTGCTAAACTGTAACTGACGTTCATGCTCGAAAGTGTGGGTATCAAACAGGATTAGATACCCTGGTAGTCC
Bacteroides_coprophilus_1	S	0	1	MX73_FULL_V4_107317	100.0	100.0	N	Bacteroides_coprophilus	16SMicrobial|NR_041461.1	Bacteria	Bacteroidetes	Bacteroidia	Bacteroidales	Bacteroidaceae	Bacteroides	Bacteroides_coprophilus	MX73_FULL_V4_100697;MX73_FULL_V4_101029;MX73_FULL_V4_106098;MX73_FULL_V4_106439;MX73_FULL_V4_107317;MX73_FULL_V4_108014;MX73_FULL_V4_109309;MX73_FULL_V4_1258;MX73_FULL_V4_14916;MX73_FULL_V4_15322;MX73_FULL_V4_18201;MX73_FULL_V4_22142;MX73_FULL_V4_26277;MX73_FULL_V4_2630;MX73_FULL_V4_27660;MX73_FULL_V4_29999;MX73_FULL_V4_42783;MX73_FULL_V4_45037;MX73_FULL_V4_53797;MX73_FULL_V4_55842;MX73_FULL_V4_6…	GTGCCAGCAGCCGCGGTAATACGGAGGATGCGAGCGTTATCCGGATTTATTGGGTTTAAAGGGAGCGTAGACGGGTTTTTAAGTCAGCTGTGAAAGTTTGGGGCTCAACCTTAAAATTGCAGTTGAAACTGGAGACCTTGAGTACGGTTGAGGCAGGCGGAATTCGTGGTGTAGCGGTGAAATGCTTAGATATCACGAAGAACCCCGATTGCGAAGGCAGCCTGCTAAGCCGCCACTGACGTTGAGGCTCGAAAGTGCGGGTATCAAACAGGATTAGATACCCCTGTAGTCC	GTGCCAGCAGCCGCGGTAATACGGAGGATGCGAGCGTTATCCGGATTTATTGGGTTTAAAGGGAGCGTAGACGGGTTTTTAAGTCAGCTGTGAAAGTTTGGGGCTCAACCTTAAAATTGCAGTTGAAACTGGAGACCTTGAGTACGGTTGAGGCAGGCGGAATTCGTGGTGTAGCGGTGAAATGCTTAGATATCACGAAGAACCCCGATTGCGAAGGCAGCCTGCTAAGCCGCCACTGACGTTGAGGCTCGAAAGTGCGGGTATCAAACAGGATTAGATACCCTGGTAGTCC
Bacteroides_dorei_1	S	0	1	PY31_FULL_V4_70602	100.0	100.0	N	Bacteroides_dorei	16SMicrobial|NR_041351.1	Bacteria	Bacteroidetes	Bacteroidia	Bacteroidales	Bacteroidaceae	Bacteroides	Bacteroides_dorei	MX73_ARAB_V4_2296;MX73_ARAB_V4_33013;MX73_CD_V4_23336;MX73_CD_V4_46200;MX73_CD_V4_59250;MX73_FULL_V4_89738;MX73_GAL_V4_32053;MX73_GAL_V4_77185;MX73_MANNO_V4_18420;MX73_MANNO_V4_26693;MX73_NYST_V4_17265;PY31_ARAB_V4_23637;PY31_FOS_V4_66865;PY31_FULL_V4_25999;PY31_FULL_V4_70602;PY31_FULL_V4_76725;PY31_FULL_V4_87982;PY31_GAL_V4_13768	GTGCCAGCAGCCGCGGTAATACGGAGGATCCGAGCGTTATCCGGATTTATTGGGTTTAAAGGGAGCGTAGATGGATGTTTAAGTCAGTTGTGAAAGTTTGCGGCTCAACCGTAAAATTGCAGTTGATACTGGATGTCTTGAGTGCAGTTGAGGCAGGCGGAATTCGTGGTGTAGCGGTGAAATGCTTAGATATCACGAAGAACTCCGATTGCGAAGGCAGCCTGCTAAGCTGCAACTGACATTGAGGCTCGAAAGTGTGGGTATCAAACAGGATTAGAAACCCCAGTAGTCC	GTGCCAGCAGCCGCGGTAATACGGAGGATCCGAGCGTTATCCGGATTTATTGGGTTTAAAGGGAGCGTAGATGGATGTTTAAGTCAGTTGTGAAAGTTTGCGGCTCAACCGTAAAATTGCAGTTGATACTGGATGTCTTGAGTGCAGTTGAGGCAGGCGGAATTCGTGGTGTAGCGGTGAAATGCTTAGATATCACGAAGAACTCCGATTGCGAAGGCAGCCTGCTAAGCTGCAACTGACATTGAGGCTCGAAAGTGTGGGTATCAAACAGGATTAGATACCCTGGTAGTCC
Bacteroides_finegoldii_1	S	0	1	MX73_ARAB_V4_2336	100.0	100.0	N	Bacteroides_finegoldii	16SMicrobial|NR_041313.1	Bacteria	Bacteroidetes	Bacteroidia	Bacteroidales	Bacteroidaceae	Bacteroides	Bacteroides_finegoldii	MX73_ARAB_V4_13112;MX73_ARAB_V4_14762;MX73_ARAB_V4_17256;MX73_ARAB_V4_2336;MX73_ARAB_V4_27487;MX73_ARAB_V4_29564;MX73_ARAB_V4_34267;MX73_ARAB_V4_38299;MX73_ARAB_V4_41308;MX73_ARAB_V4_42736;MX73_ARAB_V4_43572;MX73_ARAB_V4_45105;MX73_ARAB_V4_4782;MX73_ARAB_V4_49588;MX73_ARAB_V4_54469;MX73_ARAB_V4_7309;MX73_ARABXYLO_V4_1036;MX73_ARABXYLO_V4_10506;MX73_ARABXYLO_V4_1058;MX73_ARABXYLO_V4_13631;MX73_ARA…	GTGCCAGCAGCCGCGGTAATACGGAGGATCCGAGCGTTATCCGGATTTATTGGGTTTAAAGGGAGCGTAGGTGGATTGTTAAGTCAGTTGTGAAAGTTTGCGGCTCAACCGTAAAATTGCAGTTGATACTGGCAGTCTTGAGTACAGTAGAGGTGGGCGGAATTCGTGGTGTAGCGGTGAAATGCTTAGATATCACGAAGAACTCCGATTGCGAAGGCAGCTCACTGGACTGCAACTGACACTGATGCTCGAAAGTGTGGGTATCAAACAGGATTAGAAACCCCTGTAGTCC	GTGCCAGCAGCCGCGGTAATACGGAGGATCCGAGCGTTATCCGGATTTATTGGGTTTAAAGGGAGCGTAGGTGGATTGTTAAGTCAGTTGTGAAAGTTTGCGGCTCAACCGTAAAATTGCAGTTGATACTGGCAGTCTTGAGTACAGTAGAGGTGGGCGGAATTCGTGGTGTAGCGGTGAAATGCTTAGATATCACGAAGAACTCCGATTGCGAAGGCAGCTCACTGGACTGCAACTGACACTGATGCTCGAAAGTGTGGGTATCAAACAGGATTAGATACCCTGGTAGTCC
Bacteroides_massiliensis_1	S	0	1	PY31_NYST_V4_11959	100.0	100.0	N	Bacteroides_massiliensis	16SMicrobial|NR_042745.1	Bacteria	Bacteroidetes	Bacteroidia	Bacteroidales	Bacteroidaceae	Bacteroides	Bacteroides_massiliensis	PY31_ARAB_V4_31781;PY31_FULL_V4_36317;PY31_FULL_V4_59169;PY31_FULL_V4_65145;PY31_NYST_V4_11959;PY31_NYST_V4_15221	GTGCCAGCCGCCGCGGTAATACGGAGGATCCGAGCGTTATCCGGATTTATTGGGTTTAAAGGGAGCGTAGATGGGTTGTTAAGTCAGTTGTGAAAGTTTGCGGCTCAACCGTAAAATTGCAATTGATACTGGCAGTCTTGAGTACAGTTGAGGTAGGCGGAATTCGTGGTGTAGCGGTGAAATGCTTAGATATCACGAAGAACTCCGATTGCGAAGGCAGCTTACTAACCTGTAACTGACATTGATGCTCGAAAGTGTGGGTATCAAACAGGATTAGAAACCCCGGTAGTCC	GTGCCAGCAGCCGCGGTAATACGGAGGATCCGAGCGTTATCCGGATTTATTGGGTTTAAAGGGAGCGTAGATGGGTTGTTAAGTCAGTTGTGAAAGTTTGCGGCTCAACCGTAAAATTGCAATTGATACTGGCAGTCTTGAGTACAGTTGAGGTAGGCGGAATTCGTGGTGTAGCGGTGAAATGCTTAGATATCACGAAGAACTCCGATTGCGAAGGCAGCTTACTAACCTGTAACTGACATTGATGCTCGAAAGTGTGGGTATCAAACAGGATTAGATACCCTGGTAGTCC
Bacteroides_MS_1	S	3	1	MX73_ARABXYLO_V4_17835	100.0	100.0	N	Bacteroides_faecichinchillae;Bacteroides_faecis;Bacteroides_thetaiotaomicron	16SMicrobial|NR_074277.1;16SMicrobial|NR_113067.1;16SMicrobial|NR_113206.1	Bacteria	Bacteroidetes	Bacteroidia	Bacteroidales	Bacteroidaceae	Bacteroides	Bacteroides_MS	MX73_ARABXYLO_V4_10027;MX73_ARABXYLO_V4_10318;MX73_ARABXYLO_V4_1208;MX73_ARABXYLO_V4_14167;MX73_ARABXYLO_V4_16679;MX73_ARABXYLO_V4_17235;MX73_ARABXYLO_V4_17835;MX73_ARABXYLO_V4_17980;MX73_ARABXYLO_V4_18010;MX73_ARABXYLO_V4_20915;MX73_ARABXYLO_V4_2136;MX73_ARABXYLO_V4_2494;MX73_ARABXYLO_V4_29440;MX73_ARABXYLO_V4_50329;MX73_ARABXYLO_V4_59212;MX73_ARABXYLO_V4_6220;MX73_ARABXYLO_V4_63507;MX73_ARABXYL…	GTGCCAGCCGCCGCGGTAATACGGAGGATCCGAGCGTTATCCGGATTTATTGGGTTTAAAGGGAGCGTAGGTGGACAGTTAAGTCAGTTGTGAAAGTTTGCGGCTCAACCGTAAAATTGCAGTTGATACTGGCTGTCTTGAGTACAGTAGAGGTGGGCGGAATTCGTGGTGTAGCGGTGAAATGCTTAGATATCACGAAGAACTCCGATTGCGAAGGCAGCTCACTGGACTGCAACTGACACTGATGCTCGAAAGTGTGGGTATCAAACAGGATTAGATACCCCTGTAGTCC	GTGCCAGCAGCCGCGGTAATACGGAGGATCCGAGCGTTATCCGGATTTATTGGGTTTAAAGGGAGCGTAGGTGGACAGTTAAGTCAGTTGTGAAAGTTTGCGGCTCAACCGTAAAATTGCAGTTGATACTGGCTGTCTTGAGTACAGTAGAGGTGGGCGGAATTCGTGGTGTAGCGGTGAAATGCTTAGATATCACGAAGAACTCCGATTGCGAAGGCAGCTCACTGGACTGCAACTGACACTGATGCTCGAAAGTGTGGGTATCAAACAGGATTAGATACCCTGGTAGTCC
Bacteroides_plebeius_1	S	0	2	MX73_FULL_V4_103460	100.0	100.0	N	Bacteroides_plebeius	16SMicrobial|NR_041277.1	Bacteria	Bacteroidetes	Bacteroidia	Bacteroidales	Bacteroidaceae	Bacteroides	Bacteroides_plebeius	MX73_ARAB_V4_17960;MX73_FULL_V4_10195;MX73_FULL_V4_102552;MX73_FULL_V4_103460;MX73_FULL_V4_103657;MX73_FULL_V4_104917;MX73_FULL_V4_109043;MX73_FULL_V4_109637;MX73_FULL_V4_109672;MX73_FULL_V4_110056;MX73_FULL_V4_11824;MX73_FULL_V4_16218;MX73_FULL_V4_18478;MX73_FULL_V4_18560;MX73_FULL_V4_22018;MX73_FULL_V4_2648;MX73_FULL_V4_27695;MX73_FULL_V4_33354;MX73_FULL_V4_36629;MX73_FULL_V4_37279;MX73_FULL_V4…	GTGCCAGCCGCCGCGGTAATACGGAGGATGCGAGCGTTATCCGGATTTATTGGGTTTAAAGGGAGCGCAGACGGGTCGTTAAGTCAGCTGTGAAAGTTTGGGGCTCAACCTTAAAATTGCAGTTGATACTGGCGTCCTTGAGTGCGGTTGAGGTGTGCGGAATTCGTGGTGTAGCGGTGAAATGCTTAGATATCACGAAGAACTCCGATTGCGAAGGCAGCACACTAAGCCGTAACTGACGTTCATGCTCGAAAGTGTGGGTATCAAACAGGATTAGAAACCCCAGTAGTCC	GTGCCAGCAGCCGCGGTAATACGGAGGATGCGAGCGTTATCCGGATTTATTGGGTTTAAAGGGAGCGCAGACGGGTCGTTAAGTCAGCTGTGAAAGTTTGGGGCTCAACCTTAAAATTGCAGTTGATACTGGCGTCCTTGAGTGCGGTTGAGGTGTGCGGAATTCGTGGTGTAGCGGTGAAATGCTTAGATATCACGAAGAACTCCGATTGCGAAGGCAGCACACTAAGCCGTAACTGACGTTCATGCTCGAAAGTGTGGGTATCAAACAGGATTAGATACCCTGGTAGTCC
Bacteroides_uniformis_1	S	0	1	MX73_FULL_V4_14498	100.0	100.0	N	Bacteroides_uniformis	16SMicrobial|NR_040866.1	Bacteria	Bacteroidetes	Bacteroidia	Bacteroidales	Bacteroidaceae	Bacteroides	Bacteroides_uniformis	MX73_FULL_V4_101148;MX73_FULL_V4_103660;MX73_FULL_V4_103875;MX73_FULL_V4_105915;MX73_FULL_V4_106955;MX73_FULL_V4_108716;MX73_FULL_V4_109399;MX73_FULL_V4_109435;MX73_FULL_V4_110290;MX73_FULL_V4_111923;MX73_FULL_V4_11614;MX73_FULL_V4_12635;MX73_FULL_V4_13013;MX73_FULL_V4_14498;MX73_FULL_V4_16693;MX73_FULL_V4_20394;MX73_FULL_V4_22470;MX73_FULL_V4_33027;MX73_FULL_V4_35653;MX73_FULL_V4_37348;MX73_FULL…	GTGCCAGCCGCCGCGGTAATACGGAGGATCCGAGCGTTATCCGGATTTATTGGGTTTAAAGGGAGCGTAGGCGGACGCTTAAGTCAGTTGTGAAAGTTTGCGGCTCAACCGTAAAATTGCAGTTGATACTGGGTGTCTTGAGTACAGTAGAGGCAGGCGGAATTCGTGGTGTAGCGGTGAAATGCTTAGATATCACGAAGAACTCCGATTGCGAAGGCAGCTTGCTGGACTGTAACTGACGCTGATGCTCGAAAGTGTGGGTATCAAACAGGATTAGAAACCCCAGTAGTCC	GTGCCAGCAGCCGCGGTAATACGGAGGATCCGAGCGTTATCCGGATTTATTGGGTTTAAAGGGAGCGTAGGCGGACGCTTAAGTCAGTTGTGAAAGTTTGCGGCTCAACCGTAAAATTGCAGTTGATACTGGGTGTCTTGAGTACAGTAGAGGCAGGCGGAATTCGTGGTGTAGCGGTGAAATGCTTAGATATCACGAAGAACTCCGATTGCGAAGGCAGCTTGCTGGACTGTAACTGACGCTGATGCTCGAAAGTGTGGGTATCAAACAGGATTAGATACCCTGGTAGTCC
Bacteroides_uniformis_2	S	0	1	MX73_ARAB_V4_15235	100.0	100.0	N	Bacteroides_uniformis	silva|ASSO01000005.228475.229989	Bacteria	Bacteroidetes	Bacteroidia	Bacteroidales	Bacteroidaceae	Bacteroides	Bacteroides_uniformis	MX73_ARAB_V4_10157;MX73_ARAB_V4_10331;MX73_ARAB_V4_10932;MX73_ARAB_V4_11049;MX73_ARAB_V4_12173;MX73_ARAB_V4_12634;MX73_ARAB_V4_14358;MX73_ARAB_V4_14715;MX73_ARAB_V4_15209;MX73_ARAB_V4_15232;MX73_ARAB_V4_15235;MX73_ARAB_V4_15354;MX73_ARAB_V4_15827;MX73_ARAB_V4_168;MX73_ARAB_V4_16944;MX73_ARAB_V4_17358;MX73_ARAB_V4_17726;MX73_ARAB_V4_18807;MX73_ARAB_V4_19089;MX73_ARAB_V4_20714;MX73_ARAB_V4_22198;MX…	GTGCCAGCAGCCGCGGTAATACGGAGGATCCGAGCGTTATCCGGATTTATTGGGTTTAAAGGGAGCGTAGGCGGACGCTTAAGTCAGTTGTGAAAGTTTGCGGCTCAACCGTAAAATTGCAGTTGATACTGGGTGTCTTGAGTACAGTAGAGGCAGGCGGAATTCGTGGTGTAGCGGTGAAATGCTTAGATATCACGAAGAACTCCGATTGCGAAGGCAGCCTGCTGGACTGTAACTGACGCTGATGCTCGAAAGTGTGGGTATCAAACAGGATTAGAAACCCCAGTAGTCC	GTGCCAGCAGCCGCGGTAATACGGAGGATCCGAGCGTTATCCGGATTTATTGGGTTTAAAGGGAGCGTAGGCGGACGCTTAAGTCAGTTGTGAAAGTTTGCGGCTCAACCGTAAAATTGCAGTTGATACTGGGTGTCTTGAGTACAGTAGAGGCAGGCGGAATTCGTGGTGTAGCGGTGAAATGCTTAGATATCACGAAGAACTCCGATTGCGAAGGCAGCCTGCTGGACTGTAACTGACGCTGATGCTCGAAAGTGTGGGTATCAAACAGGATTAGATACCCTGGTAGTCC
Bacteroides_vulgatus_1	S	0	8	MX73_ARAB_V4_10136	100.0	100.0	N	Bacteroides_vulgatus	16SMicrobial|NR_074515.1	Bacteria	Bacteroidetes	Bacteroidia	Bacteroidales	Bacteroidaceae	Bacteroides	Bacteroides_vulgatus	MX73_ARAB_V4_1001;MX73_ARAB_V4_10014;MX73_ARAB_V4_10018;MX73_ARAB_V4_10136;MX73_ARAB_V4_10145;MX73_ARAB_V4_10149;MX73_ARAB_V4_10172;MX73_ARAB_V4_10205;MX73_ARAB_V4_10206;MX73_ARAB_V4_10247;MX73_ARAB_V4_10264;MX73_ARAB_V4_1031;MX73_ARAB_V4_10347;MX73_ARAB_V4_10436;MX73_ARAB_V4_10486;MX73_ARAB_V4_10493;MX73_ARAB_V4_10559;MX73_ARAB_V4_10637;MX73_ARAB_V4_10721;MX73_ARAB_V4_10773;MX73_ARAB_V4_10823;MX…	GTGCCAGCCGCCGCGGTAATACGGAGGATCCGAGCGTTATCCGGATTTATTGGGTTTAAAGGGAGCGTAGATGGATGTTTAAGTCAGTTGTGAAAGTTTGCGGCTCAACCGTAAAATTGCAGTTGATACTGGATATCTTGAGTGCAGTTGAGGCAGGCGGAATTCGTGGTGTAGCGGTGAAATGCTTAGATATCACGAAGAACTCCGATTGCGAAGGCAGCCTGCTAAGCTGCAACTGACATTGAGGCTCGAAAGTGTGGGTATCAAACAGGATTAGAAACCCCAGTAGTCC	GTGCCAGCAGCCGCGGTAATACGGAGGATCCGAGCGTTATCCGGATTTATTGGGTTTAAAGGGAGCGTAGATGGATGTTTAAGTCAGTTGTGAAAGTTTGCGGCTCAACCGTAAAATTGCAGTTGATACTGGATATCTTGAGTGCAGTTGAGGCAGGCGGAATTCGTGGTGTAGCGGTGAAATGCTTAGATATCACGAAGAACTCCGATTGCGAAGGCAGCCTGCTAAGCTGCAACTGACATTGAGGCTCGAAAGTGTGGGTATCAAACAGGATTAGATACCCTGGTAGTCC
Bacteroides_xylanisolvens_1	S	0	1	MX73_ARABXYLO_V4_15867	100.0	100.0	N	Bacteroides_xylanisolvens	16SMicrobial|NR_042499.1	Bacteria	Bacteroidetes	Bacteroidia	Bacteroidales	Bacteroidaceae	Bacteroides	Bacteroides_xylanisolvens	MX73_ARABXYLO_V4_10601;MX73_ARABXYLO_V4_10997;MX73_ARABXYLO_V4_11344;MX73_ARABXYLO_V4_12692;MX73_ARABXYLO_V4_13529;MX73_ARABXYLO_V4_13534;MX73_ARABXYLO_V4_13825;MX73_ARABXYLO_V4_14494;MX73_ARABXYLO_V4_15118;MX73_ARABXYLO_V4_15545;MX73_ARABXYLO_V4_15867;MX73_ARABXYLO_V4_16151;MX73_ARABXYLO_V4_17949;MX73_ARABXYLO_V4_18448;MX73_ARABXYLO_V4_18917;MX73_ARABXYLO_V4_19202;MX73_ARABXYLO_V4_19224;MX73_ARA…	GTGCCAGCCGCCGCGGTAATACGGAGGATCCGAGCGTTATCCGGATTTATTGGGTTTAAAGGGAGCGTAGGTGGATTGTTAAGTCAGTTGTGAAAGTTTGCGGCTCAACCGTAAAATTGCAGTTGAAACTGGCAGTCTTGAGTACAGTAGAGGTGGGCGGAATTCGTGGTGTAGCGGTGAAATGCTTAGATATCACGAAGAACTCCGATTGCGAAGGCAGCTCACTAGACTGCAACTGACACTGATGCTCGAAAGTGTGGGTATCAAACAGGATTAGAAACCCCAGTAGTCC	GTGCCAGCAGCCGCGGTAATACGGAGGATCCGAGCGTTATCCGGATTTATTGGGTTTAAAGGGAGCGTAGGTGGATTGTTAAGTCAGTTGTGAAAGTTTGCGGCTCAACCGTAAAATTGCAGTTGAAACTGGCAGTCTTGAGTACAGTAGAGGTGGGCGGAATTCGTGGTGTAGCGGTGAAATGCTTAGATATCACGAAGAACTCCGATTGCGAAGGCAGCTCACTAGACTGCAACTGACACTGATGCTCGAAAGTGTGGGTATCAAACAGGATTAGATACCCTGGTAGTCC
Barnesiella_1	G	0	1	MX73_ARABXYLO_V4_21157	100.0	100.0	N	Barnesiella	rdp|S000491096;silva|AY916176.1.1362	Bacteria	Bacteroidetes	Bacteroidia	Bacteroidales	Barnesiellaceae	Barnesiella	Barnesiella	MX73_ARAB_V4_41412;MX73_ARAB_V4_56480;MX73_ARABXYLO_V4_14832;MX73_ARABXYLO_V4_21157;MX73_ARABXYLO_V4_25087;MX73_ARABXYLO_V4_78171;MX73_CD_V4_39779	GTGCCAGCCGCCGCGGTAATACGGAGGATGCAAGCGTTATCCGGATTTATTGGGTTTAAAGGGTGCGTAGGCGGCACGCCAAGTCAGCGGTGAAATTTCCGGGCTCAACCCGGACTGTGCCGTTGAAACTGGCGAGCTAGAGTACACAAGAGGCAGGCGGAATGCGTGGTGTAGCGGTGAAATGCATAGATATCACGCAGAACCCCGATTGCGAAGGCAGCCTGCTAGGGTGAAACAGACGCTGAGGCACGAAAGCGTGGGTATCGAACAGGATTAGAAACCCGAGTAGTCC	GTGCCAGCAGCCGCGGTAATACGGAGGATGCAAGCGTTATCCGGATTTATTGGGTTTAAAGGGTGCGTAGGCGGCACGCCAAGTCAGCGGTGAAATTTCCGGGCTCAACCCGGACTGTGCCGTTGAAACTGGCGAGCTAGAGTACACAAGAGGCAGGCGGAATGCGTGGTGTAGCGGTGAAATGCATAGATATCACGCAGAACCCCGATTGCGAAGGCAGCCTGCTAGGGTGAAACAGACGCTGAGGCACGAAAGCGTGGGTATCGAACAGGATTAGATACCCTGGTAGTCC
Bifidobacterium_MS_1	S	2	1	MX73_FULL_V4_2816	100.0	100.0	N	Bifidobacterium_breve;Bifidobacterium_longum	16SMicrobial|NR_040783.1;16SMicrobial|NR_043437.1	Bacteria	Actinobacteria	Actinobacteria	Bifidobacteriales	Bifidobacteriaceae	Bifidobacterium	Bifidobacterium_MS	MX73_FULL_V4_2816	GTGCCAGCCGCCGCGGTAATACGTAGGGTGCAAGCGTTATCCGGAATTATTGGGCGTAAAGGGCTCGTAGGCGGTTCGTCGCGTCCGGTGTGAAAGTCCATCGCTTAACGGTGGATCCGCGCCGGGTACGGGCGGGCTTGAGTGCGGTAGGGGAGACTGGAATTCCCGGTGTAACGGTGGAATGTGTAGATATCGGGAAGAACACCAATGGCGAAGGCAGGTCTCTGGGCCGTTACTGACGCTGAGGAGCGAAAGCGTGGGGAGCGAACAGGATTAGAAACCCCTGTAGTCC	GTGCCAGCAGCCGCGGTAATACGTAGGGTGCAAGCGTTATCCGGAATTATTGGGCGTAAAGGGCTCGTAGGCGGTTCGTCGCGTCCGGTGTGAAAGTCCATCGCTTAACGGTGGATCCGCGCCGGGTACGGGCGGGCTTGAGTGCGGTAGGGGAGACTGGAATTCCCGGTGTAACGGTGGAATGTGTAGATATCGGGAAGAACACCAATGGCGAAGGCAGGTCTCTGGGCCGTTACTGACGCTGAGGAGCGAAAGCGTGGGGAGCGAACAGGATTAGATACCCTGGTAGTCC
Bifidobacterium_MS_2	S	2	1	MX73_ARABXYLO_V4_79797	100.0	100.0	N	Bifidobacterium_adolescentis;Bifidobacterium_faecale	16SMicrobial|NR_074802.2;16SMicrobial|NR_133982.1	Bacteria	Actinobacteria	Actinobacteria	Bifidobacteriales	Bifidobacteriaceae	Bifidobacterium	Bifidobacterium_MS	MX73_ARABXYLO_V4_10595;MX73_ARABXYLO_V4_11094;MX73_ARABXYLO_V4_11325;MX73_ARABXYLO_V4_11473;MX73_ARABXYLO_V4_13693;MX73_ARABXYLO_V4_16773;MX73_ARABXYLO_V4_1723;MX73_ARABXYLO_V4_18634;MX73_ARABXYLO_V4_20495;MX73_ARABXYLO_V4_21308;MX73_ARABXYLO_V4_21358;MX73_ARABXYLO_V4_24001;MX73_ARABXYLO_V4_24609;MX73_ARABXYLO_V4_25319;MX73_ARABXYLO_V4_25755;MX73_ARABXYLO_V4_26231;MX73_ARABXYLO_V4_27247;MX73_ARAB…	GTGCCAGCCGCCGCGGTAATACGTAGGGTGCAAGCGTTATCCGGAATTATTGGGCGTAAAGGGCTCGTAGGCGGTTCGTCGCGTCCGGTGTGAAAGTCCATCGCTTAACGGTGGATCCGCGCCGGGTACGGGCGGGCTTGAGTGCGGTAGGGGAGACTGGAATTCCCGGTGTAACGGTGGAATGTGTAGATATCGGGAAGAACACCAATGGCGAAGGCAGGTCTCTGGGCCGTCACTGACGCTGAGGAGCGAAAGCGTGGGGAGCGAACAGGATTAGAAACCCCAGTAGTCC	GTGCCAGCAGCCGCGGTAATACGTAGGGTGCAAGCGTTATCCGGAATTATTGGGCGTAAAGGGCTCGTAGGCGGTTCGTCGCGTCCGGTGTGAAAGTCCATCGCTTAACGGTGGATCCGCGCCGGGTACGGGCGGGCTTGAGTGCGGTAGGGGAGACTGGAATTCCCGGTGTAACGGTGGAATGTGTAGATATCGGGAAGAACACCAATGGCGAAGGCAGGTCTCTGGGCCGTCACTGACGCTGAGGAGCGAAAGCGTGGGGAGCGAACAGGATTAGATACCCTGGTAGTCC
Bilophila_1	G	0	1	MX73_ARAB_V4_33060	100.0	100.0	N	Bilophila	silva|BABD01026088.1.921	Bacteria	Proteobacteria	Deltaproteobacteria	Desulfovibrionales	Desulfovibrionaceae	Bilophila	Bilophila	MX73_ARAB_V4_29876;MX73_ARAB_V4_33060;MX73_ARAB_V4_46082;MX73_ARAB_V4_51318;MX73_ARAB_V4_53912;MX73_CD_V4_30360;MX73_MANNO_V4_21251	GTGCCAGCAGCCGCGGTAATACGGAGGGTGCAAGCGTTAATCGGAATCACTGGGCGTAAAGCGCACGTAGGCGGCCCGGTAAGTCAGGGGTGAAATCCCACAGCCCAACTGTGGAACTGCCCTTGATACTGCCGGGCTTGAGTACCGGAGAGGGTGGCGGAATTCCAGGTGTAGGAGTGAAATCCGTAGATATCTGGAGGAACACCGGTGGCGAAGGCGGCCACCTGGACGGTAACTGACGCTGAGGTGCGAAAGCGTGGGTAGCAAACAGGATTAGAAACCCCTGTAGTCC	GTGCCAGCAGCCGCGGTAATACGGAGGGTGCAAGCGTTAATCGGAATCACTGGGCGTAAAGCGCACGTAGGCGGCCCGGTAAGTCAGGGGTGAAATCCCACAGCCCAACTGTGGAACTGCCCTTGATACTGCCGGGCTTGAGTACCGGAGAGGGTGGCGGAATTCCAGGTGTAGGAGTGAAATCCGTAGATATCTGGAGGAACACCGGTGGCGAAGGCGGCCACCTGGACGGTAACTGACGCTGAGGTGCGAAAGCGTGGGTAGCAAACAGGATTAGATACCCTGGTAGTCC
Blautia_1	G	0	1	MX73_FOS_V4_171	100.0	100.0	N	Blautia	nt|JX229987.1;rdp|S001060705;silva|EU461606.1.1390	Bacteria	Firmicutes	Clostridia	Clostridiales	Lachnospiraceae	Blautia	Blautia	MX73_FOS_V4_11433;MX73_FOS_V4_11520;MX73_FOS_V4_17043;MX73_FOS_V4_171;MX73_FOS_V4_19122;MX73_FOS_V4_24158	GTGCCAGCCGCCGCGGTAATACGTAGGGGGCAAGCGTTATCCGGATTTACTGGGTGTAAAGGGAGCGTAGACGGATTAGCAAGTCTGATGTGAAAGGCGGGGGCTCAACCCCCGGACTGCATTGGAAACTGCCAGTCTTGAGTGCCGGAGAGGTAAGCGGAATTCCTAGTGTAGCGGTGAAATGCGTAGATATTAGGAGGAACACCAGTGGCGAAGGCGGCTTACTGGACGGCAACTGACGTTGAGGCTCGAAAGCGTGGGGAGCAAACAGGATTAGAAACCCCAGTAGTCC	GTGCCAGCAGCCGCGGTAATACGTAGGGGGCAAGCGTTATCCGGATTTACTGGGTGTAAAGGGAGCGTAGACGGATTAGCAAGTCTGATGTGAAAGGCGGGGGCTCAACCCCCGGACTGCATTGGAAACTGCCAGTCTTGAGTGCCGGAGAGGTAAGCGGAATTCCTAGTGTAGCGGTGAAATGCGTAGATATTAGGAGGAACACCAGTGGCGAAGGCGGCTTACTGGACGGCAACTGACGTTGAGGCTCGAAAGCGTGGGGAGCAAACAGGATTAGATACCCTGGTAGTCC
Blautia_2	G	0	1	MX73_FULL_V4_50205	100.0	100.0	Y	Blautia	rdp|S000797470;silva|DQ794620.1.1391	Bacteria	Firmicutes	Clostridia	Clostridiales	Lachnospiraceae	Blautia	Blautia	MX73_FULL_V4_50205	GTGCCAGCAGCCGCGGTAATACGTAGGGGGCAAGCGTTATCCGGATTTACTGGGTGTAAAGGGAGCGTAGACGGTGTGGCAAGTCTGATGTGAAAGGCATGGGCTCAACCTGTGGACTGCATTGGAAACTGTCATACTTGAGTGCCGGAGGGGTAAGCGGAATTCCTAGTGTAGCGGTGAAATGCGTAGATATTAGGAGGAACACCAGTGGCGAAGGCGGCCTGCTGGACTGTTACTGACACTGAGGCACGAAAGCGTGGGGAGCAAACAGGATTAGATACCCCAGTAGTCC	GTGCCAGCAGCCGCGGTAATACGTAGGGGGCAAGCGTTATCCGGATTTACTGGGTGTAAAGGGAGCGTAGACGGTGTGGCAAGTCTGATGTGAAAGGCATGGGCTCAACCTGTGGACTGCATTGGAAACTGTCATACTTGAGTGCCGGAGGGGTAAGCGGAATTCCTAGTGTAGCGGTGAAATGCGTAGATATTAGGAGGAACACCAGTGGCGAAGGCGGCCTGCTGGACTGTTACTGACACTGAGGCACGAAAGCGTGGGGAGCAAACAGGATTAGATACCCTGGTAGTCC
Blautia_faecis_1	S	0	3	MX73_ARABXYLO_V4_3922	100.0	100.0	N	Blautia_faecis	16SMicrobial|NR_109014.1	Bacteria	Firmicutes	Clostridia	Clostridiales	Lachnospiraceae	Blautia	Blautia_faecis	MX73_ARAB_V4_44407;MX73_ARABXYLO_V4_14050;MX73_ARABXYLO_V4_36208;MX73_ARABXYLO_V4_3922;MX73_ARABXYLO_V4_59919;MX73_ARABXYLO_V4_62906;MX73_ARABXYLO_V4_77126;MX73_CD_V4_14370;MX73_CD_V4_26952;MX73_CD_V4_28076;MX73_CD_V4_35191;MX73_FOS_V4_13689;MX73_FOS_V4_13771;MX73_FOS_V4_15101;MX73_FOS_V4_17306;MX73_FOS_V4_1987;MX73_FOS_V4_21739;MX73_FOS_V4_2613;MX73_FOS_V4_28944;MX73_FOS_V4_33473;MX73_FOS_V4_386…	GTGCCAGCAGCCGCGGTAATACGTAGGGGGCAAGCGTTATCCGGATTTACTGGGTGTAAAGGGAGCGTAGACGGCGCAGCAAGTCTGATGTGAAAGGCAGGGGCTTAACCCCTGGACTGCATTGGAAACTGCTGTGCTTGAGTGCCGGAGGGGTAAGCGGAATTCCTAGTGTAGCGGTGAAATGCGTAGATATTAGGAGGAACACCAGTGGCGAAGGCGGCTTACTGGACGGTAACTGACGTTGAGGCTCGAAAGCGTGGGGAGCAAACAGGATTAGAAACCCCAGTAGTCC	GTGCCAGCAGCCGCGGTAATACGTAGGGGGCAAGCGTTATCCGGATTTACTGGGTGTAAAGGGAGCGTAGACGGCGCAGCAAGTCTGATGTGAAAGGCAGGGGCTTAACCCCTGGACTGCATTGGAAACTGCTGTGCTTGAGTGCCGGAGGGGTAAGCGGAATTCCTAGTGTAGCGGTGAAATGCGTAGATATTAGGAGGAACACCAGTGGCGAAGGCGGCTTACTGGACGGTAACTGACGTTGAGGCTCGAAAGCGTGGGGAGCAAACAGGATTAGATACCCTGGTAGTCC
Blautia_faecis_2	S	0	1	MX73_FULL_V4_52855	100.0	100.0	N	Blautia_faecis	silva|LF133416.1.1015	Bacteria	Firmicutes	Clostridia	Clostridiales	Lachnospiraceae	Blautia	Blautia_faecis	MX73_ARAB_V4_1398;MX73_ARAB_V4_25734;MX73_ARAB_V4_26749;MX73_ARAB_V4_38865;MX73_ARABXYLO_V4_56865;MX73_ARABXYLO_V4_7447;MX73_FULL_V4_101844;MX73_FULL_V4_20075;MX73_FULL_V4_21551;MX73_FULL_V4_2531;MX73_FULL_V4_35263;MX73_FULL_V4_40126;MX73_FULL_V4_41977;MX73_FULL_V4_49264;MX73_FULL_V4_50494;MX73_FULL_V4_52855;MX73_FULL_V4_57752;MX73_FULL_V4_6166;MX73_FULL_V4_61998;MX73_FULL_V4_62492;MX73_FULL_V4_6…	GTGCCAGCCGCCGCGGTAATACGTAGGGGGCGAGCGTTATCCGGATTTACTGGGTGTAAAGGGAGCGTAGACGGCGTATCAAGTCTGATGTGAAAGGCAGGGGCTTAACCCCTGGACTGCATTGGAAACTGGTATGCTTGAGTGCCGGAGGGGTAAGCGGAATTCCTAGTGTAGCGGTGAAATGCGTAGATATTAGGAGGAACACCAGTGGCGAAGGCGGCTTACTGGACGGTAACTGACGTTGAGGCTCGAAAGCGTGGGGAGCAAACAGGATTAGAAACCCCGGTAGTCC	GTGCCAGCAGCCGCGGTAATACGTAGGGGGCGAGCGTTATCCGGATTTACTGGGTGTAAAGGGAGCGTAGACGGCGTATCAAGTCTGATGTGAAAGGCAGGGGCTTAACCCCTGGACTGCATTGGAAACTGGTATGCTTGAGTGCCGGAGGGGTAAGCGGAATTCCTAGTGTAGCGGTGAAATGCGTAGATATTAGGAGGAACACCAGTGGCGAAGGCGGCTTACTGGACGGTAACTGACGTTGAGGCTCGAAAGCGTGGGGAGCAAACAGGATTAGATACCCTGGTAGTCC
Blautia_luti_1	S	0	1	MX73_FULL_V4_55649	100.0	100.0	N	Blautia_luti	nt|LC010692.1;silva|LC010692.1.1492	Bacteria	Firmicutes	Clostridia	Clostridiales	Lachnospiraceae	Blautia	Blautia_luti	MX73_ARABXYLO_V4_2412;MX73_CD_V4_25340;MX73_FOS_V4_25063;MX73_FULL_V4_103765;MX73_FULL_V4_12292;MX73_FULL_V4_16514;MX73_FULL_V4_29554;MX73_FULL_V4_37336;MX73_FULL_V4_39151;MX73_FULL_V4_42031;MX73_FULL_V4_42633;MX73_FULL_V4_42712;MX73_FULL_V4_44511;MX73_FULL_V4_55649;MX73_FULL_V4_56713;MX73_FULL_V4_57809;MX73_FULL_V4_6091;MX73_FULL_V4_75843;MX73_FULL_V4_8262;MX73_FULL_V4_86895;MX73_FULL_V4_95507;M…	GTGCCAGCCGCCGCGGTAATACGTAGGGGGCAAGCGTTATCCGGATTTACTGGGTGTAAAGGGAGCGTAGACGGTGTGGCAAGTCTGATGTGAAAGGCATGGGCTCAACCTGTGGACTGCATTGGAAACTGCCATACTTGAGTGCCGGAGGGGTAAGCGGAATTCCTAGTGTAGCGGTGAAATGCGTAGATATTAGGAGGAACACCAGTGGCGAAGGCGGCTTACTGGACGGTAACTGACGTTGAGGCTCGAAAGCGTGGGGAGCAAACAGGATTAGAAACCCCAGTAGTCC	GTGCCAGCAGCCGCGGTAATACGTAGGGGGCAAGCGTTATCCGGATTTACTGGGTGTAAAGGGAGCGTAGACGGTGTGGCAAGTCTGATGTGAAAGGCATGGGCTCAACCTGTGGACTGCATTGGAAACTGCCATACTTGAGTGCCGGAGGGGTAAGCGGAATTCCTAGTGTAGCGGTGAAATGCGTAGATATTAGGAGGAACACCAGTGGCGAAGGCGGCTTACTGGACGGTAACTGACGTTGAGGCTCGAAAGCGTGGGGAGCAAACAGGATTAGATACCCTGGTAGTCC
Blautia_massiliensis_1	S	0	4	MX73_FULL_V4_10757	99.658	100.0	Y	Blautia_massiliensis	nt|LN890282.1	Bacteria	Firmicutes	Clostridia	Clostridiales	Lachnospiraceae	Blautia	Blautia_massiliensis	MX73_FULL_V4_103161;MX73_FULL_V4_10757;MX73_FULL_V4_48140;MX73_FULL_V4_65477	GTGCCAGCAGCCGCGGTAATACGTAGGGGGCAAGCGTTATCCGGATTTACTGGGTGTAAAGGGAGCGTAGACGGATGGACAAGTCTGATGTGAAAGGCTGGGGCTCAACCCCGGGACTGCATTGGAAACTGCCCGTCTTGAGTGCCGGAGAGGTAAGCGGAATTCCTAGTGTAGCGGTGAAATGCGTAGATATTAGGAGGAACACCAGTGGCGAAGGCGGCTTACTGGACTGTAACTGACGTTGAGGCTCGAAAGCGTGGGGAGCAAACAGGATTAGAAACCCGAGTAGTCC	GTGCCAGCAGCCGCGGTAATACGTAGGGGGCAAGCGTTATCCGGATTTACTGGGTGTAAAGGGAGCGTAGACGGATGGACAAGTCTGATGTGAAAGGCTGGGGCTCAACCCCGGGACTGCATTGGAAACTGCCCGTCTTGAGTGCCGGAGAGGTAAGCGGAATTCCTAGTGTAGCGGTGAAATGCGTAGATATTAGGAGGAACACCAGTGGCGAAGGCGGCTTACTGGACGGTAACTGACGTTGAGGCTCGAAAGCGTGGGGAGCAAACAGGATTAGATACCCTGGTAGTCC
Blautia_massiliensis_2	S	0	2	MX73_ARAB_V4_14996	100.0	100.0	N	Blautia_massiliensis	nt|LN890282.1;silva|FAVI01000002.7.819	Bacteria	Firmicutes	Clostridia	Clostridiales	Lachnospiraceae	Blautia	Blautia_massiliensis	MX73_ARAB_V4_10131;MX73_ARAB_V4_10345;MX73_ARAB_V4_10432;MX73_ARAB_V4_10507;MX73_ARAB_V4_10738;MX73_ARAB_V4_10833;MX73_ARAB_V4_11022;MX73_ARAB_V4_11372;MX73_ARAB_V4_1140;MX73_ARAB_V4_11520;MX73_ARAB_V4_11717;MX73_ARAB_V4_11859;MX73_ARAB_V4_12782;MX73_ARAB_V4_12847;MX73_ARAB_V4_13039;MX73_ARAB_V4_14215;MX73_ARAB_V4_1422;MX73_ARAB_V4_1438;MX73_ARAB_V4_14634;MX73_ARAB_V4_14996;MX73_ARAB_V4_15461;MX7…	GTGCCAGCCGCCGCGGTAATACGTAGGGGGCAAGCGTTATCCGGATTTACTGGGTGTAAAGGGAGCGTAGACGGATGGACAAGTCTGATGTGAAAGGCTGGGGCTCAACCCCGGGACTGCATTGGAAACTGCCCGTCTTGAGTGCCGGAGAGGTAAGCGGAATTCCTAGTGTAGCGGTGAAATGCGTAGATATTAGGAGGAACACCAGTGGCGAAGGCGGCTTACTGGACGGTAACTGACGTTGAGGCTCGAAAGCGTGGGGAGCAAACAGGATTAGAAACCCCAGTAGTCC	GTGCCAGCAGCCGCGGTAATACGTAGGGGGCAAGCGTTATCCGGATTTACTGGGTGTAAAGGGAGCGTAGACGGATGGACAAGTCTGATGTGAAAGGCTGGGGCTCAACCCCGGGACTGCATTGGAAACTGCCCGTCTTGAGTGCCGGAGAGGTAAGCGGAATTCCTAGTGTAGCGGTGAAATGCGTAGATATTAGGAGGAACACCAGTGGCGAAGGCGGCTTACTGGACGGTAACTGACGTTGAGGCTCGAAAGCGTGGGGAGCAAACAGGATTAGATACCCTGGTAGTCC
Blautia_obeum_1	S	0	1	MX73_ARAB_V4_10076	100.0	100.0	N	Blautia_obeum	16SMicrobial|NR_118692.1	Bacteria	Firmicutes	Clostridia	Clostridiales	Lachnospiraceae	Blautia	Blautia_obeum	MX73_ARAB_V4_10032;MX73_ARAB_V4_10061;MX73_ARAB_V4_10076;MX73_ARAB_V4_10115;MX73_ARAB_V4_10361;MX73_ARAB_V4_10392;MX73_ARAB_V4_10742;MX73_ARAB_V4_11362;MX73_ARAB_V4_11433;MX73_ARAB_V4_11789;MX73_ARAB_V4_12186;MX73_ARAB_V4_12253;MX73_ARAB_V4_12334;MX73_ARAB_V4_12356;MX73_ARAB_V4_1237;MX73_ARAB_V4_12424;MX73_ARAB_V4_12710;MX73_ARAB_V4_13930;MX73_ARAB_V4_14050;MX73_ARAB_V4_14195;MX73_ARAB_V4_1435;MX…	GTGCCAGCCGCCGCGGTAATACGTAGGGGGCAAGCGTTATCCGGATTTACTGGGTGTAAAGGGAGCGTAGACGGACTGGCAAGTCTGATGTGAAAGGCGGGGGCTCAACCCCTGGACTGCATTGGAAACTGTTAGTCTTGAGTGCCGGAGAGGTAAGCGGAATTCCTAGTGTAGCGGTGAAATGCGTAGATATTAGGAGGAACACCAGTGGCGAAGGCGGCTTACTGGACGGTAACTGACGTTGAGGCTCGAAAGCGTGGGGAGCAAACAGGATTAGAAACCCCAGTAGTCC	GTGCCAGCAGCCGCGGTAATACGTAGGGGGCAAGCGTTATCCGGATTTACTGGGTGTAAAGGGAGCGTAGACGGACTGGCAAGTCTGATGTGAAAGGCGGGGGCTCAACCCCTGGACTGCATTGGAAACTGTTAGTCTTGAGTGCCGGAGAGGTAAGCGGAATTCCTAGTGTAGCGGTGAAATGCGTAGATATTAGGAGGAACACCAGTGGCGAAGGCGGCTTACTGGACGGTAACTGACGTTGAGGCTCGAAAGCGTGGGGAGCAAACAGGATTAGATACCCTGGTAGTCC
Blautia_obeum_2	S	0	1	MX73_ARAB_V4_50048	100.0	100.0	N	Blautia_obeum	nt|FP929054.1	Bacteria	Firmicutes	Clostridia	Clostridiales	Lachnospiraceae	Blautia	Blautia_obeum	MX73_ARAB_V4_12181;MX73_ARAB_V4_14089;MX73_ARAB_V4_160;MX73_ARAB_V4_19460;MX73_ARAB_V4_19822;MX73_ARAB_V4_2065;MX73_ARAB_V4_23225;MX73_ARAB_V4_27594;MX73_ARAB_V4_27780;MX73_ARAB_V4_30801;MX73_ARAB_V4_30821;MX73_ARAB_V4_31922;MX73_ARAB_V4_32452;MX73_ARAB_V4_32493;MX73_ARAB_V4_35950;MX73_ARAB_V4_3649;MX73_ARAB_V4_44612;MX73_ARAB_V4_45212;MX73_ARAB_V4_47147;MX73_ARAB_V4_49143;MX73_ARAB_V4_50048;MX73…	GTGCCAGCCGCCGCGGTAATACGTAGGGGGCAAGCGTTATCCGGATTTACTGGGTGTAAAGGGAGCGTAGACGGATTAGCAAGTCTGATGTGAAAGGCAGGGGCTCAACCCCTGGACTGCATTGGAAACTGCCAGTCTTGAGTGCCGGAGAGGTAAGCGGAATTCCTAGTGTAGCGGTGAAATGCGTAGATATTAGGAGGAACACCAGTGGCGAAGGCGGCTTACTGGACGGCAACTGACGTTGAGGCTCGAAAGCGTGGGGAGCAAACAGGATTAGAAACCCCAGTAGTCC	GTGCCAGCAGCCGCGGTAATACGTAGGGGGCAAGCGTTATCCGGATTTACTGGGTGTAAAGGGAGCGTAGACGGATTAGCAAGTCTGATGTGAAAGGCAGGGGCTCAACCCCTGGACTGCATTGGAAACTGCCAGTCTTGAGTGCCGGAGAGGTAAGCGGAATTCCTAGTGTAGCGGTGAAATGCGTAGATATTAGGAGGAACACCAGTGGCGAAGGCGGCTTACTGGACGGCAACTGACGTTGAGGCTCGAAAGCGTGGGGAGCAAACAGGATTAGATACCCTGGTAGTCC
Blautia_stercoris_1	S	0	2	MX73_ARAB_V4_18065	100.0	100.0	N	Blautia_stercoris	16SMicrobial|NR_117867.1	Bacteria	Firmicutes	Clostridia	Clostridiales	Lachnospiraceae	Blautia	Blautia_stercoris	MX73_ARAB_V4_1006;MX73_ARAB_V4_10251;MX73_ARAB_V4_10792;MX73_ARAB_V4_11379;MX73_ARAB_V4_11835;MX73_ARAB_V4_11947;MX73_ARAB_V4_11968;MX73_ARAB_V4_12035;MX73_ARAB_V4_12244;MX73_ARAB_V4_1248;MX73_ARAB_V4_12686;MX73_ARAB_V4_12891;MX73_ARAB_V4_13123;MX73_ARAB_V4_1313;MX73_ARAB_V4_1318;MX73_ARAB_V4_13291;MX73_ARAB_V4_13400;MX73_ARAB_V4_13414;MX73_ARAB_V4_14855;MX73_ARAB_V4_15133;MX73_ARAB_V4_15361;MX73…	GTGCCAGCAGCCGCGGTAATACGTAGGGGGCAAGCGTTATCCGGATTTACTGGGTGTAAAGGGAGCGTAGACGGAAGAGCAAGTCTGATGTGAAAGGCTGGGGCTTAACCCCAGGACTGCATTGGAAACTGTTTTTCTTGAGTGCCGGAGAGGTAAGCGGAATTCCTAGTGTAGCGGTGAAATGCGTAGATATTAGGAGGAACACCAGTGGCGAAGGCGGCTTACTGGACGGTAACTGACGTTGAGGCTCGAAAGCGTGGGGAGCAAACAGGATTAGAAACCCCAGTAGTCC	GTGCCAGCAGCCGCGGTAATACGTAGGGGGCAAGCGTTATCCGGATTTACTGGGTGTAAAGGGAGCGTAGACGGAAGAGCAAGTCTGATGTGAAAGGCTGGGGCTTAACCCCAGGACTGCATTGGAAACTGTTTTTCTTGAGTGCCGGAGAGGTAAGCGGAATTCCTAGTGTAGCGGTGAAATGCGTAGATATTAGGAGGAACACCAGTGGCGAAGGCGGCTTACTGGACGGTAACTGACGTTGAGGCTCGAAAGCGTGGGGAGCAAACAGGATTAGATACCCTGGTAGTCC
Blautia_wexlerae_1	S	0	12	MX73_ARAB_V4_1160	100.0	100.0	N	Blautia_wexlerae	16SMicrobial|NR_044054.1	Bacteria	Firmicutes	Clostridia	Clostridiales	Lachnospiraceae	Blautia	Blautia_wexlerae	MX73_ARAB_V4_1000;MX73_ARAB_V4_10028;MX73_ARAB_V4_10065;MX73_ARAB_V4_10093;MX73_ARAB_V4_10161;MX73_ARAB_V4_10203;MX73_ARAB_V4_10389;MX73_ARAB_V4_10414;MX73_ARAB_V4_10635;MX73_ARAB_V4_10692;MX73_ARAB_V4_10917;MX73_ARAB_V4_10930;MX73_ARAB_V4_10939;MX73_ARAB_V4_11055;MX73_ARAB_V4_11260;MX73_ARAB_V4_11289;MX73_ARAB_V4_11357;MX73_ARAB_V4_11358;MX73_ARAB_V4_11378;MX73_ARAB_V4_11434;MX73_ARAB_V4_11537;M…	GTGCCAGCAGCCGCGGTAATACGTAGGGGGCAAGCGTTATCCGGATTTACTGGGTGTAAAGGGAGCGTAGACGGTGTGGCAAGTCTGATGTGAAAGGCATGGGCTCAACCTGTGGACTGCATTGGAAACTGTCATACTTGAGTGCCGGAGGGGTAAGCGGAATTCCTAGTGTAGCGGTGAAATGCGTAGATATTAGGAGGAACACCAGTGGCGAAGGCGGCTTACTGGACGGTAACTGACGTTGAGGCTCGAAAGCGTGGGGAGCAAACAGGATTAGAAACCCCAGTAGTCC	GTGCCAGCAGCCGCGGTAATACGTAGGGGGCAAGCGTTATCCGGATTTACTGGGTGTAAAGGGAGCGTAGACGGTGTGGCAAGTCTGATGTGAAAGGCATGGGCTCAACCTGTGGACTGCATTGGAAACTGTCATACTTGAGTGCCGGAGGGGTAAGCGGAATTCCTAGTGTAGCGGTGAAATGCGTAGATATTAGGAGGAACACCAGTGGCGAAGGCGGCTTACTGGACGGTAACTGACGTTGAGGCTCGAAAGCGTGGGGAGCAAACAGGATTAGATACCCTGGTAGTCC
Brevundimonas_1	G	0	1	YM54_NYST_V4_10290	100.0	100.0	N	Brevundimonas	nt|KY393420.1;rdp|S004406748;silva|KM851703.1.742	Bacteria	Proteobacteria	Alphaproteobacteria	Caulobacterales	Caulobacteraceae	Brevundimonas	Brevundimonas	YM54_NYST_V4_10290;YM54_NYST_V4_1416;YM54_NYST_V4_14313	GTGCCAGCAGCCGCGGTAATACGAAGGGGGCTAGCGTTGCTCGGAATTACTGGGCGTAAAGGGAGCGTAGGCGGACATTTAAGTCAGGGGTGAAATCCCGGGGCTCAACCTCGGAATTGCCTTTGATACTGGGTGTCTTGAGTATGAGAGAGGTGTGTGGAACTCCGAGTGTAGAGGTGAAATTCGTAGATATTCGGAAGAACACCAGTGGCGAAGGCGACACACTGGCTCATTACTGACGCTGAGGCTCGAAAGCGTGGGGAGCAAACAGGATTAGAAACCCCTGTAGTCC	GTGCCAGCAGCCGCGGTAATACGAAGGGGGCTAGCGTTGCTCGGAATTACTGGGCGTAAAGGGAGCGTAGGCGGACATTTAAGTCAGGGGTGAAATCCCGGGGCTCAACCTCGGAATTGCCTTTGATACTGGGTGTCTTGAGTATGAGAGAGGTGTGTGGAACTCCGAGTGTAGAGGTGAAATTCGTAGATATTCGGAAGAACACCAGTGGCGAAGGCGACACACTGGCTCATTACTGACGCTGAGGCTCGAAAGCGTGGGGAGCAAACAGGATTAGATACCCCGGTAGTCC
Butyricicoccus_1	G	0	1	MX73_FULL_V4_101758	100.0	100.0	N	Butyricicoccus	rdp|S000144672;silva|AY343171.1.719	Bacteria	Firmicutes	Clostridia	Clostridiales	Clostridiaceae	Butyricicoccus	Butyricicoccus	MX73_FULL_V4_100502;MX73_FULL_V4_100872;MX73_FULL_V4_101400;MX73_FULL_V4_101758;MX73_FULL_V4_102585;MX73_FULL_V4_103299;MX73_FULL_V4_1033;MX73_FULL_V4_10466;MX73_FULL_V4_106484;MX73_FULL_V4_106969;MX73_FULL_V4_108191;MX73_FULL_V4_108865;MX73_FULL_V4_108940;MX73_FULL_V4_11543;MX73_FULL_V4_13290;MX73_FULL_V4_14558;MX73_FULL_V4_1558;MX73_FULL_V4_15712;MX73_FULL_V4_18870;MX73_FULL_V4_2042;MX73_FULL_V…	GTGCCAGCCGCCGCGGTAATACGTAGGGAGCAAGCGTTATCCGGATTTACTGGGTGTAAAGGGCGAGTAGGCGGATTGGCAAGTTGGGAGTGAAATGTCGGGGCTTAACCCCGGAACTGCTTCCAAAACTGTTGATCTTGAGTGATGGAGAGGCAGGCGGAATTCCCAGTGTAGCGGTGAAATGCGTAGATATTGGGAGGAACACCAGTGGCGAAGGCGGCCTGCTGGACATTAACTGACGCTGAGGAGCGAAAGCGTGGGGAGCAAACAGGATTAGAAACCCCAGTAGTCC	GTGCCAGCAGCCGCGGTAATACGTAGGGAGCAAGCGTTATCCGGATTTACTGGGTGTAAAGGGCGAGTAGGCGGATTGGCAAGTTGGGAGTGAAATGTCGGGGCTTAACCCCGGAACTGCTTCCAAAACTGTTGATCTTGAGTGATGGAGAGGCAGGCGGAATTCCCAGTGTAGCGGTGAAATGCGTAGATATTGGGAGGAACACCAGTGGCGAAGGCGGCCTGCTGGACATTAACTGACGCTGAGGAGCGAAAGCGTGGGGAGCAAACAGGATTAGATACCCTGGTAGTCC
Butyricicoccus_2	G	0	1	MX73_FULL_V4_2150	100.0	100.0	N	Butyricicoccus	rdp|S000637531	Bacteria	Firmicutes	Clostridia	Clostridiales	Clostridiaceae	Butyricicoccus	Butyricicoccus	MX73_FULL_V4_100661;MX73_FULL_V4_103911;MX73_FULL_V4_104365;MX73_FULL_V4_104821;MX73_FULL_V4_107177;MX73_FULL_V4_107248;MX73_FULL_V4_107620;MX73_FULL_V4_110808;MX73_FULL_V4_111841;MX73_FULL_V4_12671;MX73_FULL_V4_14499;MX73_FULL_V4_16301;MX73_FULL_V4_2131;MX73_FULL_V4_2150;MX73_FULL_V4_24885;MX73_FULL_V4_27387;MX73_FULL_V4_29211;MX73_FULL_V4_32037;MX73_FULL_V4_37162;MX73_FULL_V4_50014;MX73_FULL_V4…	GTGCCAGCAGCCGCGGTAATACGTAGGGAGCAAGCGTTATCCGGATTTATTGGGTGTAAAGGGTGCGTAGACGGGAAATTAAGTTAGTTGTGAAATCCCTCGGCTTAACTGAGGAACTGCAACTAAAACTGATTTTCTTGAGTGCTGGAGAGGAAAGTGGAATTCCTAGTGTAGCGGTGAAATGCGTAGATATTAGGAGGAACACCAGTGGCGAAGGCGACTTTCTGGACAGTAACTGACGTTGAGGCACGAAAGTGTGGGGAGCAAACAGGATTAGAAACCCCAGTAGTCC	GTGCCAGCAGCCGCGGTAATACGTAGGGAGCAAGCGTTATCCGGATTTATTGGGTGTAAAGGGTGCGTAGACGGGAAATTAAGTTAGTTGTGAAATCCCTCGGCTTAACTGAGGAACTGCAACTAAAACTGATTTTCTTGAGTGCTGGAGAGGAAAGTGGAATTCCTAGTGTAGCGGTGAAATGCGTAGATATTAGGAGGAACACCAGTGGCGAAGGCGACTTTCTGGACAGTAACTGACGTTGAGGCACGAAAGTGTGGGGAGCAAACAGGATTAGATACCCTGGTAGTCC
Butyricicoccus_3	G	0	1	MX73_CD_V4_7528	100.0	100.0	N	Butyricicoccus	rdp|S001127217	Bacteria	Firmicutes	Clostridia	Clostridiales	Clostridiaceae	Butyricicoccus	Butyricicoccus	MX73_ARABXYLO_V4_1216;MX73_ARABXYLO_V4_12324;MX73_ARABXYLO_V4_16399;MX73_ARABXYLO_V4_18658;MX73_ARABXYLO_V4_18963;MX73_ARABXYLO_V4_20905;MX73_ARABXYLO_V4_2237;MX73_ARABXYLO_V4_27398;MX73_ARABXYLO_V4_30163;MX73_ARABXYLO_V4_30511;MX73_ARABXYLO_V4_3284;MX73_ARABXYLO_V4_36513;MX73_ARABXYLO_V4_42532;MX73_ARABXYLO_V4_48297;MX73_ARABXYLO_V4_50236;MX73_ARABXYLO_V4_54514;MX73_ARABXYLO_V4_58940;MX73_ARABXY…	GTGCCAGCCGCCGCGGTAATACGTAGGGGGCGAGCGTTGTCCGGAATGATTGGGCGTAAAGGGCGCGTAGGCGGCCTGCTAAGTCTGGAGTGAAAGTCCTGCTTTCAAGGTGGGAATTGCTTTGGATACTGGTGGGCTGGAGTGCAGGAGAGGAAAGCGGAATTACCGGTGTAGCGGTGAAATGCGTAGAGATCGGTAGGAACACCAGTGGCGAAGGCGGCTTTCTGGACTGAAACTGACGCTGAGGCGCGAAAGCGTGGGGAGCAAACAGGATTAGAAACCCCAGTAGTCC	GTGCCAGCAGCCGCGGTAATACGTAGGGGGCGAGCGTTGTCCGGAATGATTGGGCGTAAAGGGCGCGTAGGCGGCCTGCTAAGTCTGGAGTGAAAGTCCTGCTTTCAAGGTGGGAATTGCTTTGGATACTGGTGGGCTGGAGTGCAGGAGAGGAAAGCGGAATTACCGGTGTAGCGGTGAAATGCGTAGAGATCGGTAGGAACACCAGTGGCGAAGGCGGCTTTCTGGACTGAAACTGACGCTGAGGCGCGAAAGCGTGGGGAGCAAACAGGATTAGATACCCTGGTAGTCC
Butyricimonas_paravirosa_1	S	0	1	PY31_FOS_V4_10522	99.656	100.0	N	Butyricimonas_paravirosa	nt|NR_126195.1	Bacteria	Bacteroidetes	Bacteroidia	Bacteroidales	Odoribacteraceae	Butyricimonas	Butyricimonas_paravirosa	PY31_FOS_V4_10522	GTGCCAGCAGCCGCGGTAATACGGGGGATGCGAGCGTTATCCGGATTTATTGGGTTTAAAGGGCGCGTAGGCGGGACGCCAAGTCAGCGGTAAAAGACTGCAGCTAAACTGTAGCACGCCGTTGAAACTGGCGACCTTGAGACGAGACGAGGGAGGCGGAACAAGTGAAGTAGCGGTGAAATGCTTAGATATCACTTGGAACCCCGATAGCGAAGGCAGCTTCCCAGGCTCGATCTGACGCTGATGCGCGAGAGCGTGGGTAGCGAACAGGATTAGAAACCCCAGTAGTCC	GTGCCAGCAGCCGCGGTAATACGGGGGATGCGAGCGTTATCCGGATTTATTGGGTTTAAAGGGCGCGTAGGCGGGACGCCAAGTCAGCGGTAAAAGACTGCAGCTAAACTGTAGCACGCCGTTGAAACTGGCGACCTGGAGACGAGACGAGGGAGGCGGAACAAGTGAAGTAGCGGTGAAATGCTTAGATATCACTTGGAACCCCGATAGCGAAGGCAGCTTCCCAGGCTCGATCTGACGCTGATGCGCGAGAGCGTGGGTAGCGAACAGGATTAGATACCCTGGTAGTCC
Butyrivibrio_crossotus_1	S	0	3	PY31_ARAB_V4_12037	100.0	100.0	N	Butyrivibrio_crossotus	16SMicrobial|NR_104735.1	Bacteria	Firmicutes	Clostridia	Clostridiales	Lachnospiraceae	Butyrivibrio	Butyrivibrio_crossotus	PY31_ARAB_V4_1004;PY31_ARAB_V4_10430;PY31_ARAB_V4_1114;PY31_ARAB_V4_12037;PY31_ARAB_V4_12204;PY31_ARAB_V4_12446;PY31_ARAB_V4_12453;PY31_ARAB_V4_12677;PY31_ARAB_V4_12699;PY31_ARAB_V4_13227;PY31_ARAB_V4_14531;PY31_ARAB_V4_14562;PY31_ARAB_V4_14619;PY31_ARAB_V4_15682;PY31_ARAB_V4_16651;PY31_ARAB_V4_16896;PY31_ARAB_V4_16906;PY31_ARAB_V4_17135;PY31_ARAB_V4_18785;PY31_ARAB_V4_18909;PY31_ARAB_V4_19006;PY…	GTGCCAGCAGCCGCGGTAATACGTAGGGGGCAAGCGTTATCCGGATTTACTGGGTGTAAAGGGAGCGTAGACGGCATCACAAGTCAGAAGTGAAAATCCGGGGCTCAACCCCGGAACTGCTTTTGAAACTGTGGAGCTGGAGTGCAGGAGAGGTAAGCGGAATTCCTAGTGTAGCGGTGAAATGCGTAGATATTAGGAGGAACACCAGTGGCGAAGGCGGCTTACTGGACTGTAACTGACGTTGAGGCTCGAAAGCGTGGGGAGCAAACAGGATTAGAAACCCCAGTAGTCC	GTGCCAGCAGCCGCGGTAATACGTAGGGGGCAAGCGTTATCCGGATTTACTGGGTGTAAAGGGAGCGTAGACGGCATCACAAGTCAGAAGTGAAAATCCGGGGCTCAACCCCGGAACTGCTTTTGAAACTGTGGAGCTGGAGTGCAGGAGAGGTAAGCGGAATTCCTAGTGTAGCGGTGAAATGCGTAGATATTAGGAGGAACACCAGTGGCGAAGGCGGCTTACTGGACTGTAACTGACGTTGAGGCTCGAAAGCGTGGGGAGCAAACAGGATTAGATACCCTGGTAGTCC
Christensenella_1	G	0	1	PY31_ARAB_V4_10384	100.0	100.0	N	Christensenella	rdp|S001737205	Bacteria	Firmicutes	Clostridia	Clostridiales	Christensenellaceae	Christensenella	Christensenella	MX73_FULL_V4_77189;MX73_FULL_V4_87184;PY31_ARAB_V4_10129;PY31_ARAB_V4_10173;PY31_ARAB_V4_10384;PY31_ARAB_V4_10490;PY31_ARAB_V4_10564;PY31_ARAB_V4_10634;PY31_ARAB_V4_10871;PY31_ARAB_V4_11181;PY31_ARAB_V4_11561;PY31_ARAB_V4_11833;PY31_ARAB_V4_11977;PY31_ARAB_V4_12123;PY31_ARAB_V4_12259;PY31_ARAB_V4_12385;PY31_ARAB_V4_12459;PY31_ARAB_V4_13404;PY31_ARAB_V4_137;PY31_ARAB_V4_14229;PY31_ARAB_V4_14861;PY…	GTGCCAGCCGCCGCGGTAATACGTAGGGGGCGAGCGTTGTCCGGAATTACTGGGCGTAAAGGGAGCGTAGGCGGTCGATTAAGTTAGATGTGAAACCCCCGGGCTTAACTTGGGGACTGCATCTAATACTGGTTGACTTAGAGTACAGGAGAGGGAAGCGGAATTCCTAGTGTAGCGGTGAAATGCGTAGATATTAGGAGGAACACCAGTGGCGAAGGCGGCTTTCTGGACTGACACTGACGCTGAGGCTCGAAAGCGTGGGGAGCAAACAGGATTAGAAACCCCAGTAGTCC	GTGCCAGCAGCCGCGGTAATACGTAGGGGGCGAGCGTTGTCCGGAATTACTGGGCGTAAAGGGAGCGTAGGCGGTCGATTAAGTTAGATGTGAAACCCCCGGGCTTAACTTGGGGACTGCATCTAATACTGGTTGACTTAGAGTACAGGAGAGGGAAGCGGAATTCCTAGTGTAGCGGTGAAATGCGTAGATATTAGGAGGAACACCAGTGGCGAAGGCGGCTTTCTGGACTGACACTGACGCTGAGGCTCGAAAGCGTGGGGAGCAAACAGGATTAGATACCCTGGTAGTCC
Christensenellaceae_1	F	0	1	PY31_ARAB_V4_19601	100.0	100.0	N	Christensenellaceae	silva|AF371940.1.1431	Bacteria	Firmicutes	Clostridia	Clostridiales	Christensenellaceae	Christensenellaceae	Christensenellaceae	PY31_ARAB_V4_12147;PY31_ARAB_V4_13790;PY31_ARAB_V4_19601;PY31_ARAB_V4_31479;PY31_ARAB_V4_35682;PY31_ARAB_V4_51911	GTGCCAGCAGCCGCGGTAATACGTAGGGGGCGAGCGTTGTCCGGAATGACTGGGCGTAAAGGGCGTGTAGGCGGCAGTATAAGTCCGGAGTGAAAGTCCTGCTTTCAAGGTGGGAATTGCTTTGGAGACTGTACAGCTTGAGTGCGGAAGAGGTAAGTGGAATTCCCAGTGTAGCGGTGAAATGCGTAGAGATTGGGAGGAACACCAGTGGCGAAGGCGACTTACTGGGCCGTAACTGACGCTGAGGCGCGAAAGCGTGGGGAGCGAACAGGATTAGAAACCCCAGTAGTCC	GTGCCAGCAGCCGCGGTAATACGTAGGGGGCGAGCGTTGTCCGGAATGACTGGGCGTAAAGGGCGTGTAGGCGGCAGTATAAGTCCGGAGTGAAAGTCCTGCTTTCAAGGTGGGAATTGCTTTGGAGACTGTACAGCTTGAGTGCGGAAGAGGTAAGTGGAATTCCCAGTGTAGCGGTGAAATGCGTAGAGATTGGGAGGAACACCAGTGGCGAAGGCGACTTACTGGGCCGTAACTGACGCTGAGGCGCGAAAGCGTGGGGAGCGAACAGGATTAGATACCCTGGTAGTCC
Christensenellaceae_2	F	0	1	PY31_ARAB_V4_29246	100.0	100.0	N	Christensenellaceae	silva|AF530296.1.517	Bacteria	Firmicutes	Clostridia	Clostridiales	Christensenellaceae	Christensenellaceae	Christensenellaceae	PY31_ARAB_V4_29246	GTGCCAGCCGCCGCGGTAATACGTAGGGGGCAAGCGTTGTCCGGAATGATTGGGCGTAAAGGGCGCGTAGGCGGCCTGGTAAGTTTGAAGTGAAAGTCCTTCTTTTAAGGAGGGAACTGCTTTGAAAACTGTCGGGCTTGAGTGCAGGAGAGGTAAGCGGAATTCCCGGTGTAGCGGTGAAATGCGTAGAGATCGGGAGGAACACCAGTGGCGAAGGCGGCTTACTGGACTGTTACTGACGCTGAGGCGCGAAAGTGTGGGGAGCAAACAGGATTAGATACCCCGGTAGTCC	GTGCCAGCAGCCGCGGTAATACGTAGGGGGCAAGCGTTGTCCGGAATGATTGGGCGTAAAGGGCGCGTAGGCGGCCTGGTAAGTTTGAAGTGAAAGTCCTTCTTTTAAGGAGGGAACTGCTTTGAAAACTGTCGGGCTTGAGTGCAGGAGAGGTAAGCGGAATTCCCGGTGTAGCGGTGAAATGCGTAGAGATCGGGAGGAACACCAGTGGCGAAGGCGGCTTACTGGACTGTTACTGACGCTGAGGCGCGAAAGTGTGGGGAGCAAACAGGATTAGATACCCTGGTAGTCC
Christensenellaceae_3	F	0	1	MX73_ARABXYLO_V4_31706	100.0	100.0	N	Christensenellaceae	silva|FJ371622.1.1178	Bacteria	Firmicutes	Clostridia	Clostridiales	Christensenellaceae	Christensenellaceae	Christensenellaceae	MX73_ARABXYLO_V4_14374;MX73_ARABXYLO_V4_14478;MX73_ARABXYLO_V4_15550;MX73_ARABXYLO_V4_22030;MX73_ARABXYLO_V4_22821;MX73_ARABXYLO_V4_31706;MX73_ARABXYLO_V4_57400;MX73_ARABXYLO_V4_69528	GTGCCAGCAGCCGCGGTAATACGTAGGGGGCAAGCGTTGTCCGGAATGATTGGGCGTAAAGGGCGTGTAGGCGGCTAAGTAAGTCTGGAGTGAAAGTCCTGCTTTTAAGGTGGGAATTGCTTTGGATACTGCATAGCTAGAGTGCAGGAGAGGTAAGTGGAATTCCCAGTGTAGCGGTGAAATGCGTAGAGATTGGGAGGAACACCAGTGGCGAAGGCGACTTACTGGACTGTAACTGACGCTGAGGCGCGAAAGTGTGGGGAGCAAACAGGATTAGAAACCCCAGTAGTCC	GTGCCAGCAGCCGCGGTAATACGTAGGGGGCAAGCGTTGTCCGGAATGATTGGGCGTAAAGGGCGTGTAGGCGGCTAAGTAAGTCTGGAGTGAAAGTCCTGCTTTTAAGGTGGGAATTGCTTTGGATACTGCATAGCTAGAGTGCAGGAGAGGTAAGTGGAATTCCCAGTGTAGCGGTGAAATGCGTAGAGATTGGGAGGAACACCAGTGGCGAAGGCGACTTACTGGACTGTAACTGACGCTGAGGCGCGAAAGTGTGGGGAGCAAACAGGATTAGATACCCTGGTAGTCC
Clostridiales_1	O	0	1	MX73_ARABXYLO_V4_39744	100.0	100.0	N	Clostridiales	silva|KU506936.1.424	Bacteria	Firmicutes	Clostridia	Clostridiales	Clostridiales	Clostridiales	Clostridiales	MX73_ARABXYLO_V4_39744	GTGCCAGCAGCCGCGGTAATACGTAGGGGGCAAGCGTTATCCGGAATTATTGGGCGTAAAGAGTACGTAGGTGGTTTTCTAAGCACGGGGTTTAAGGCAATGGCTTAACCATTGTTCGCCTTGTGAACTGGAAGACTTGAGTGCAGGAGAGGAAAGCGGAATTCCTAGTGTAGCGGTGAAATGCGTAGATATTAGGAGGAACACCAGTGGCGAAGGCGGCTTTCTGGACTGTAACTGACACTGAGGTACGAAAGCGTGGGGAGCAAACAGGATTAGAAACCCCAGTAGTCC	GTGCCAGCAGCCGCGGTAATACGTAGGGGGCAAGCGTTATCCGGAATTATTGGGCGTAAAGAGTACGTAGGTGGTTTTCTAAGCACGGGGTTTAAGGCAATGGCTTAACCATTGTTCGCCTTGTGAACTGGAAGACTTGAGTGCAGGAGAGGAAAGCGGAATTCCTAGTGTAGCGGTGAAATGCGTAGATATTAGGAGGAACACCAGTGGCGAAGGCGGCTTTCTGGACTGTAACTGACACTGAGGTACGAAAGCGTGGGGAGCAAACAGGATTAGAAACCCTAGTAGTCC
Clostridiales_MF_23	F	2	1	MX73_FULL_V4_106869	100.0	100.0	N	Lachnospiraceae;Ruminococcaceae	rdp|S000526890;rdp|S003015382;silva|AY985290.1.1345;silva|FP079374.1.996	Bacteria	Firmicutes	Clostridia	Clostridiales	Clostridiales_MF	Clostridiales_MF	Clostridiales_MF	MX73_FULL_V4_106869;PY31_ARAB_V4_11360;PY31_ARAB_V4_11553;PY31_ARAB_V4_19309;PY31_ARAB_V4_20837;PY31_ARAB_V4_23565;PY31_ARAB_V4_3611;PY31_ARAB_V4_37094;PY31_ARAB_V4_59720;PY31_ARAB_V4_72849;PY31_CD_V4_19609;PY31_CD_V4_19761;PY31_CD_V4_2003;PY31_CD_V4_27870	GTGCCAGCAGCCGCGGTAATACGTAGGGAGCGAGCGTTATCCGGAATTATTGGGTGTAAAGGGTGCGTAGACGGGAGAACAAGTTAGTTGTGAAATACCTCGGCTCAACTGAGGAACTGCAACTAAAACTGTACTTCTTGAGTGCAGGAGAGGTAAGTGGAATTCCTAGTGTAGCGGTGAAATGCGTAGATATTAGGAGGAACACCAGTGGCGAAGGCGACTTACTGGACTGTAACTGACGTTGAGGCACGAAAGTGTGGGGAGCAAACAGGATTAGAAACCCCAGTAGTCC	GTGCCAGCAGCCGCGGTAATACGTAGGGAGCGAGCGTTATCCGGAATTATTGGGTGTAAAGGGTGCGTAGACGGGAGAACAAGTTAGTTGTGAAATACCTCGGCTCAACTGAGGAACTGCAACTAAAACTGTACTTCTTGAGTGCAGGAGAGGTAAGTGGAATTCCTAGTGTAGCGGTGAAATGCGTAGATATTAGGAGGAACACCAGTGGCGAAGGCGACTTACTGGACTGTAACTGACGTTGAGGCACGAAAGTGTGGGGAGCAAACAGGATTAGATACCCTGGTAGTCC
Clostridiales_MF_34	F	2	1	MX73_FULL_V4_103192	100.0	100.0	Y	Lachnospiraceae;Ruminococcaceae	rdp|S000781874;silva|DQ795823.1.1379;silva|FP080520.1.1002	Bacteria	Firmicutes	Clostridia	Clostridiales	Clostridiales_MF	Clostridiales_MF	Clostridiales_MF	MX73_FULL_V4_100367;MX73_FULL_V4_102676;MX73_FULL_V4_103192;MX73_FULL_V4_103691;MX73_FULL_V4_105099;MX73_FULL_V4_107135;MX73_FULL_V4_108694;MX73_FULL_V4_14495;MX73_FULL_V4_19006;MX73_FULL_V4_21366	GTGCCAGCAGCCGCGGTAATACGTAGGGGGCAAGCGTTATCCGGATTTACTGGGTGTAAAGGGAGCGTAGACGGTTTTGCAAGTCTGAAGTGAAAGCCCGGGGCTTAACCCCGGGACTGCTTTGGAAACTGTAGGACTAGAGTGCAGGAGAGGTAAGTGGAATTCCTAGTGTAGCGGTGAAATGCGTAGATATTAGGAGGAACACCAGTGGCGAAGGCGGCTTACTGGACGGTAACTGACGTTGAGGCTCGAAAGCGTGGGGAGCAAACAGGATTAGAAACCCCTGTAGTCC	GTGCCAGCAGCCGCGGTAATACGTAGGGGGCAAGCGTTATCCGGATTTACTGGGTGTAAAGGGAGCGTAGACGGTTTTGCAAGTCTGAAGTGAAAGCCCGGGGCTTAACCCCGGGACTGCTTTGGAAACTGTAGGACTAGAGTGCAGGAGAGGTAAGTGGAATTCCTAGTGTAGCGGTGAAATGCGTAGATATTAGGAGGAACACCAGTGGCGAAGGCGGCTTACTGGACGGTAACTGACGTTGAGGCTCGAAAGCGTGGGGAGCAAACAGGATTAGATACCCTGGTAGTCC
Clostridiales_MF_36	F	3	1	PY31_ARAB_V4_10828	100.0	100.0	N	Christensenellaceae;Lachnospiraceae;Ruminococcaceae	rdp|S000782397;silva|AY916304.1.1341;silva|FP080459.1.1002	Bacteria	Firmicutes	Clostridia	Clostridiales	Clostridiales_MF	Clostridiales_MF	Clostridiales_MF	MX73_FULL_V4_102705;MX73_FULL_V4_103267;MX73_FULL_V4_28629;MX73_FULL_V4_82358;MX73_FULL_V4_88583;PY31_ARAB_V4_10828;PY31_ARAB_V4_11418;PY31_ARAB_V4_15441;PY31_ARAB_V4_1758;PY31_ARAB_V4_18669;PY31_ARAB_V4_20732;PY31_ARAB_V4_24243;PY31_ARAB_V4_25561;PY31_ARAB_V4_30063;PY31_ARAB_V4_31291;PY31_ARAB_V4_4343;PY31_ARAB_V4_50019;PY31_ARAB_V4_541;PY31_ARAB_V4_56993;PY31_ARAB_V4_64839;PY31_ARAB_V4_66860;PY…	GTGCCAGCAGCCGCGGTAATACGTAGGGGGCGAGCGTTGTCCGGAATGACTGGGCGTAAAGGGCGTGTAGGCGGCCGACTAAGTCTGATGTGAAATACCCGCTTTTAAGGTGGGTCGTGCATTGGAAACTGGATGGCTAGAGTGCGGAAGAGGTAAGTGGAATTCCCAGTGTAGCGGTGAAATGCGTAGAGATTGGGAGGAACACCAGTGGCGAAGGCGACTTACTGGGCCGCAACTGACGCTGAGGCGCGAAAGCGTGGGGAGCAAACAGGATTAGAAACCCCAGTAGTCC	GTGCCAGCAGCCGCGGTAATACGTAGGGGGCGAGCGTTGTCCGGAATGACTGGGCGTAAAGGGCGTGTAGGCGGCCGACTAAGTCTGATGTGAAATACCCGCTTTTAAGGTGGGTCGTGCATTGGAAACTGGATGGCTAGAGTGCGGAAGAGGTAAGTGGAATTCCCAGTGTAGCGGTGAAATGCGTAGAGATTGGGAGGAACACCAGTGGCGAAGGCGACTTACTGGGCCGCAACTGACGCTGAGGCGCGAAAGCGTGGGGAGCAAACAGGATTAGATACCCTGGTAGTCC
Clostridiales_MF_42	F	2	1	PY31_ARAB_V4_53416	100.0	100.0	N	Christensenellaceae;Ruminococcaceae	rdp|S000791257;silva|DQ806588.1.1403;silva|FJ366571.1.1349	Bacteria	Firmicutes	Clostridia	Clostridiales	Clostridiales_MF	Clostridiales_MF	Clostridiales_MF	PY31_ARAB_V4_1511;PY31_ARAB_V4_19710;PY31_ARAB_V4_25056;PY31_ARAB_V4_25518;PY31_ARAB_V4_53416;PY31_ARAB_V4_55783;PY31_ARAB_V4_62723;PY31_ARAB_V4_63387;PY31_ARAB_V4_75000;PY31_ARAB_V4_80154;PY31_ARAB_V4_87649;PY31_CD_V4_19475;PY31_CD_V4_47117;PY31_CD_V4_65201;PY31_CD_V4_72784;PY31_FOS_V4_51089;PY31_FOS_V4_85678;PY31_FULL_V4_108271;PY31_FULL_V4_20809	GTGCCAGCAGCCGCGGTAATACGTAGGGGGCAAGCGTTGTCCGGAATGATTGGGCGTAAAGGGCGTGTAGGCGGCGATTTAAGTCTGGAGTGAAAGTCCTGCTTTTAAGGTGGGAATTGCTTTGGATACTGGATGGCTAGAGTGCAGGAGAGGTTAGTGGAATTCCCAGTGTAGCGGTGAAATGCGTAGAGATTGGGAGGAACACCAGTGGCGAAGGCGACTAACTGGACTGTAACTGACGCTGAGGCGCGAAAGTGTGGGGAGCAAACAGGATTAGAAACCCCTGTAGTCC	GTGCCAGCAGCCGCGGTAATACGTAGGGGGCAAGCGTTGTCCGGAATGATTGGGCGTAAAGGGCGTGTAGGCGGCGATTTAAGTCTGGAGTGAAAGTCCTGCTTTTAAGGTGGGAATTGCTTTGGATACTGGATGGCTAGAGTGCAGGAGAGGTTAGTGGAATTCCCAGTGTAGCGGTGAAATGCGTAGAGATTGGGAGGAACACCAGTGGCGAAGGCGACTAACTGGACTGTAACTGACGCTGAGGCGCGAAAGTGTGGGGAGCAAACAGGATTAGATACCCTGGTAGTCC
Clostridiales_MF_47	F	2	1	MX73_FULL_V4_105033	100.0	100.0	N	Lachnospiraceae;Ruminococcaceae	rdp|S002174449;silva|FP078298.1.998;silva|FP081847.1.1001	Bacteria	Firmicutes	Clostridia	Clostridiales	Clostridiales_MF	Clostridiales_MF	Clostridiales_MF	MX73_FULL_V4_105033;MX73_FULL_V4_3008	GTGCCAGCCGCCGCGGTAATACGTAGGTGGCAAGCGTTATCCGGATTTACTGGGTGTAAAGGGTGTGTAGGCGGGAAGCCAAGTCAGATGTGAAAATCATGGGCTCAACTCATGACTTGCATTTGAAACTGGTTTTCTTGAGTATGGGAGAGGTAAATGGAATTCCCGGTGTAGCGGTGAAATGCGTAGATATCGGGAGGAACACCAGTGGCGAAGGCGGTTTACTGGACCACAACTGACGCTGATACACGAAAGCGTGGGGAGCAAACAGGATTAGAAACCCCTGTAGTCC	GTGCCAGCAGCCGCGGTAATACGTAGGTGGCAAGCGTTATCCGGATTTACTGGGTGTAAAGGGTGTGTAGGCGGGAAGCCAAGTCAGATGTGAAAATCATGGGCTCAACTCATGACTTGCATTTGAAACTGGTTTTCTTGAGTATGGGAGAGGTAAATGGAATTCCCGGTGTAGCGGTGAAATGCGTAGATATCGGGAGGAACACCAGTGGCGAAGGCGGTTTACTGGACCACAACTGACGCTGATACACGAAAGCGTGGGGAGCAAACAGGATTAGATACCCTGGTAGTCC
Clostridiales_MF_50	F	2	1	MX73_FULL_V4_103459	100.0	100.0	N	Lachnospiraceae;Ruminococcaceae	rdp|S004138444;silva|KF065660.1.1355	Bacteria	Firmicutes	Clostridia	Clostridiales	Clostridiales_MF	Clostridiales_MF	Clostridiales_MF	MX73_FULL_V4_103459;MX73_FULL_V4_44014	GTGCCAGCAGCCGCGGTAATACGTAGGGGGCAAGCGTTATCCGGATTTACTGGGTGTAAAGGGAGCGTAGACGGAATGACAAGTCTGATGTGAAAGGCCGGGGCTCAACCCCGGGACTGCATTGGAAACTGTCAATCTAGAGTACCGGAGGGGTAAGTGGAATTCCTAGTGTAGCGGTGAAATGCGTAGATATTAGGAGGAACACCAGTGGCGAAGGCGGCTTACTGGACGGTAACTGACGTTGAGGCTCGAAAGCGTGGGGAGCAAACAGGATTAGAAACCCCAGTAGTCC	GTGCCAGCAGCCGCGGTAATACGTAGGGGGCAAGCGTTATCCGGATTTACTGGGTGTAAAGGGAGCGTAGACGGAATGACAAGTCTGATGTGAAAGGCCGGGGCTCAACCCCGGGACTGCATTGGAAACTGTCAATCTAGAGTACCGGAGGGGTAAGTGGAATTCCTAGTGTAGCGGTGAAATGCGTAGATATTAGGAGGAACACCAGTGGCGAAGGCGGCTTACTGGACGGTAACTGACGTTGAGGCTCGAAAGCGTGGGGAGCAAACAGGATTAGATACCCTGGTAGTCC
Clostridiales_MF_8	F	4	1	MX73_FULL_V4_108202	100.0	100.0	N	Christensenellaceae;Lachnospiraceae;Peptostreptococcaceae;Ruminococcaceae	nt|JX543438.1;rdp|S000783690;rdp|S000794289;rdp|S000795341;silva|AY850471.1.1236	Bacteria	Firmicutes	Clostridia	Clostridiales	Clostridiales_MF	Clostridiales_MF	Clostridiales_MF	MX73_FULL_V4_107156;MX73_FULL_V4_107233;MX73_FULL_V4_108202;MX73_FULL_V4_111743;MX73_FULL_V4_11979;MX73_FULL_V4_13397;MX73_FULL_V4_17488;MX73_FULL_V4_19192;MX73_FULL_V4_2190;MX73_FULL_V4_26762;MX73_FULL_V4_28745;MX73_FULL_V4_32024;MX73_FULL_V4_34793;MX73_FULL_V4_43246;MX73_FULL_V4_49183;MX73_FULL_V4_62423;MX73_FULL_V4_86172;YM54CDF1_1081;YM54CDF2_11571	GTGCCAGCCGCCGCGGTAATACGTAGGGGGCAAGCGTTGTCCGGAATAATTGGGCGTAAAGGGCGCGTAGGCGGCTCGGTAAGTCTGGAGTGAAAGTCCTGCTTTTAAGGTGGGAATTGCTTTGGATACTGTCGGGCTTGAGTGCAGGAGAGGTTAGTGGAATTCCCAGTGTAGCGGTGAAATGCGTAGAGATTGGGAGGAACACCAGTGGCGAAGGCGACTAACTGGACTGTAACTGACGCTGAGGCGCGAAAGTGTGGGGAGCAAACAGGATTAGAAACCCCGGTAGTCC	GTGCCAGCAGCCGCGGTAATACGTAGGGGGCAAGCGTTGTCCGGAATAATTGGGCGTAAAGGGCGCGTAGGCGGCTCGGTAAGTCTGGAGTGAAAGTCCTGCTTTTAAGGTGGGAATTGCTTTGGATACTGTCGGGCTTGAGTGCAGGAGAGGTTAGTGGAATTCCCAGTGTAGCGGTGAAATGCGTAGAGATTGGGAGGAACACCAGTGGCGAAGGCGACTAACTGGACTGTAACTGACGCTGAGGCGCGAAAGTGTGGGGAGCAAACAGGATTAGATACCCTGGTAGTCC
Clostridiales_MG_10	G	6	1	MX73_ARABXYLO_V4_66711	100.0	100.0	N	Agathobacter;Anaerostipes;Dorea;Lachnoclostridium;Lachnospiracea;Ruminococcus	rdp|S000088646;rdp|S002210433;silva|EU766348.1.1340;silva|FP074996.1.1003;silva|FP078024.1.1001;silva|FP080528.1.1002;silva|GU939571.1.793	Bacteria	Firmicutes	Clostridia	Clostridiales	Clostridiales_MG	Clostridiales_MG	Clostridiales_MG	MX73_ARABXYLO_V4_1095;MX73_ARABXYLO_V4_10986;MX73_ARABXYLO_V4_1400;MX73_ARABXYLO_V4_15422;MX73_ARABXYLO_V4_156;MX73_ARABXYLO_V4_18008;MX73_ARABXYLO_V4_21487;MX73_ARABXYLO_V4_23743;MX73_ARABXYLO_V4_24397;MX73_ARABXYLO_V4_25965;MX73_ARABXYLO_V4_27045;MX73_ARABXYLO_V4_32177;MX73_ARABXYLO_V4_38304;MX73_ARABXYLO_V4_49664;MX73_ARABXYLO_V4_52303;MX73_ARABXYLO_V4_5633;MX73_ARABXYLO_V4_58;MX73_ARABXYLO_V4…	GTGCCAGCAGCCGCGGTAATACGTATGGTGCAAGCGTTATCCGGATTTACTGGGTGTAAAGGGTGCGTAGGTGGTATGGCAAGTCAGAAGTGAAAGGCTGGGGCTCAACCCCGGGACTGCTTTTGAAACTGTCAAACTAGAGTACAGGAGAGGAAAGCGGAATTCCTAGTGTAGCGGTGAAATGCGTAGATATTAGGAGGAACACCAGTGGCGAAGGCGGCTTTCTGGACTGAAACTGACACTGAGGCACGAAAGCGTGGGGAGCAAACAGGATTAGAAACCCCAGTAGTCC	GTGCCAGCAGCCGCGGTAATACGTATGGTGCAAGCGTTATCCGGATTTACTGGGTGTAAAGGGTGCGTAGGTGGTATGGCAAGTCAGAAGTGAAAGGCTGGGGCTCAACCCCGGGACTGCTTTTGAAACTGTCAAACTAGAGTACAGGAGAGGAAAGCGGAATTCCTAGTGTAGCGGTGAAATGCGTAGATATTAGGAGGAACACCAGTGGCGAAGGCGGCTTTCTGGACTGAAACTGACACTGAGGCACGAAAGCGTGGGGAGCAAACAGGATTAGATACCCTGGTAGTCC
Clostridiales_MG_11	G	4	1	MX73_ARAB_V4_29622	100.0	100.0	N	Agathobacter;Clostridium;Fusicatenibacter;Lachnospiracea	rdp|S000090759;silva|DQ339955.1.1040;silva|FP084562.1.1026;silva|FP084573.1.1002	Bacteria	Firmicutes	Clostridia	Clostridiales	Clostridiales_MG	Clostridiales_MG	Clostridiales_MG	MX73_ARAB_V4_10008;MX73_ARAB_V4_1078;MX73_ARAB_V4_10931;MX73_ARAB_V4_11349;MX73_ARAB_V4_11703;MX73_ARAB_V4_11876;MX73_ARAB_V4_12036;MX73_ARAB_V4_12200;MX73_ARAB_V4_15163;MX73_ARAB_V4_16748;MX73_ARAB_V4_17962;MX73_ARAB_V4_18635;MX73_ARAB_V4_20576;MX73_ARAB_V4_2069;MX73_ARAB_V4_21613;MX73_ARAB_V4_21823;MX73_ARAB_V4_22393;MX73_ARAB_V4_24098;MX73_ARAB_V4_26207;MX73_ARAB_V4_28359;MX73_ARAB_V4_28408;MX…	GTGCCAGCAGCCGCGGTAATACGTATGGAGCAAGCGTTATCCGGATTTACTGGGTGTAAAGGGTGCGTAGGTGGCAGTGCAAGTCAGATGTGAAAGGCCGGGGCTCAACCCCGGAGCTGCATTTGAAACTGCATAGCTAGAGTACAGGAGAGGCAGGCGGAATTCCTAGTGTAGCGGTGAAATGCGTAGATATTAGGAGGAACACCAGTGGCGAAGGCGGCCTGCTGGACTGTTACTGACACTGAGGCACGAAAGCGTGGGGAGCAAACAGGATTAGAAACCCCAGTAGTCC	GTGCCAGCAGCCGCGGTAATACGTATGGAGCAAGCGTTATCCGGATTTACTGGGTGTAAAGGGTGCGTAGGTGGCAGTGCAAGTCAGATGTGAAAGGCCGGGGCTCAACCCCGGAGCTGCATTTGAAACTGCATAGCTAGAGTACAGGAGAGGCAGGCGGAATTCCTAGTGTAGCGGTGAAATGCGTAGATATTAGGAGGAACACCAGTGGCGAAGGCGGCCTGCTGGACTGTTACTGACACTGAGGCACGAAAGCGTGGGGAGCAAACAGGATTAGATACCCTGGTAGTCC
Clostridiales_MG_12	G	7	1	MX73_ARAB_V4_2032	100.0	100.0	N	Agathobacter;Blautia;Coprococcus;Fusicatenibacter;Lachnospiracea;Roseburia;Ruminococcus	rdp|S000138679;rdp|S000783365;rdp|S000783513;rdp|S002210180;silva|AY920027.1.1040;silva|DQ801164.1.1338;silva|FMEZ01000022.56312.57819;silva|FP084577.1.1003;silva|HM476283.1.1002	Bacteria	Firmicutes	Clostridia	Clostridiales	Clostridiales_MG	Clostridiales_MG	Clostridiales_MG	MX73_ARAB_V4_14868;MX73_ARAB_V4_15333;MX73_ARAB_V4_1599;MX73_ARAB_V4_16873;MX73_ARAB_V4_17077;MX73_ARAB_V4_17622;MX73_ARAB_V4_2032;MX73_ARAB_V4_27106;MX73_ARAB_V4_27696;MX73_ARAB_V4_30202;MX73_ARAB_V4_35162;MX73_ARAB_V4_36781;MX73_ARAB_V4_40171;MX73_ARAB_V4_52374;MX73_ARAB_V4_53685;MX73_ARAB_V4_53964;MX73_ARAB_V4_57445;MX73_ARAB_V4_7200;MX73_ARABXYLO_V4_11986;MX73_ARABXYLO_V4_16905;MX73_ARABXYLO_…	GTGCCAGCCGCCGCGGTAATACGTAGGGGGCAAGCGTTATCCGGATTTACTGGGTGTAAAGGGAGCGTAGACGGCGAGGCAAGTCTGATGTGAAAACCCGGGGCTCAACCCCGTGACTGCATTGGAAACTGTTTTGCTTGAGTGCCGGAGAGGTAAGCGGAATTCCTAGTGTAGCGGTGAAATGCGTAGATATTAGGAGGAACACCAGTGGCGAAGGCGGCTTACTGGACGGCAACTGACGTTGAGGCTCGAAAGCGTGGGGAGCAAACAGGATTAGAAACCCCAGTAGTCC	GTGCCAGCAGCCGCGGTAATACGTAGGGGGCAAGCGTTATCCGGATTTACTGGGTGTAAAGGGAGCGTAGACGGCGAGGCAAGTCTGATGTGAAAACCCGGGGCTCAACCCCGTGACTGCATTGGAAACTGTTTTGCTTGAGTGCCGGAGAGGTAAGCGGAATTCCTAGTGTAGCGGTGAAATGCGTAGATATTAGGAGGAACACCAGTGGCGAAGGCGGCTTACTGGACGGCAACTGACGTTGAGGCTCGAAAGCGTGGGGAGCAAACAGGATTAGATACCCTGGTAGTCC
Clostridiales_MG_13	G	3	1	MX73_FULL_V4_48195	100.0	100.0	N	Clostridium;Lachnoclostridium;Lachnospiracea	rdp|S000139559;rdp|S003334045;silva|AF530324.1.1037	Bacteria	Firmicutes	Clostridia	Clostridiales	Clostridiales_MG	Clostridiales_MG	Clostridiales_MG	MX73_FULL_V4_37426;MX73_FULL_V4_47819;MX73_FULL_V4_48195;MX73_FULL_V4_70448;PY31_CD_V4_13383;PY31_CD_V4_18136;PY31_CD_V4_29680;PY31_CD_V4_30627	GTGCCAGCAGCCGCGGTAATACGTAGGGGGCAAGCGTTATCCGGATTTACTGGGTGTAAAGGGAGCGCAGACGGCGATGCAAGTCTGGAGTGAAAGCCCGGGGCTCAACCCCGGGACTGCTTTGGAAACTGTATGGCTAGAGTGCTGGAGAGGCAAGCGGAATTCCTAGTGTAGCGGTGAAATGCGTAGATATTAGGAAGAACACCAGTGGCGAAGGCGGCTTGCTGGACAGTAACTGACGTTCAGGCTCGAAAGCGTGGGGAGCAAACAGGATTAGAAACCCCAGTAGTCC	GTGCCAGCAGCCGCGGTAATACGTAGGGGGCAAGCGTTATCCGGATTTACTGGGTGTAAAGGGAGCGCAGACGGCGATGCAAGTCTGGAGTGAAAGCCCGGGGCTCAACCCCGGGACTGCTTTGGAAACTGTATGGCTAGAGTGCTGGAGAGGCAAGCGGAATTCCTAGTGTAGCGGTGAAATGCGTAGATATTAGGAAGAACACCAGTGGCGAAGGCGGCTTGCTGGACAGTAACTGACGTTCAGGCTCGAAAGCGTGGGGAGCAAACAGGATTAGATACCCTGGTAGTCC
Clostridiales_MG_14	G	6	1	MX73_ARABXYLO_V4_21968	100.0	100.0	N	Agathobacter;Butyrivibrio;Clostridium;Lachnospiracea;Roseburia;Ruminococcus	rdp|S000343783;rdp|S002368796;silva|DQ800140.1.848;silva|DQ807027.1.1389;silva|DQ809020.1.1299;silva|EU764898.1.1341	Bacteria	Firmicutes	Clostridia	Clostridiales	Clostridiales_MG	Clostridiales_MG	Clostridiales_MG	MX73_ARABXYLO_V4_10303;MX73_ARABXYLO_V4_10553;MX73_ARABXYLO_V4_10564;MX73_ARABXYLO_V4_1139;MX73_ARABXYLO_V4_12578;MX73_ARABXYLO_V4_13084;MX73_ARABXYLO_V4_13887;MX73_ARABXYLO_V4_1430;MX73_ARABXYLO_V4_14465;MX73_ARABXYLO_V4_14606;MX73_ARABXYLO_V4_14665;MX73_ARABXYLO_V4_15082;MX73_ARABXYLO_V4_15203;MX73_ARABXYLO_V4_15310;MX73_ARABXYLO_V4_15339;MX73_ARABXYLO_V4_16534;MX73_ARABXYLO_V4_16904;MX73_ARABX…	GTGCCAGCCGCCGCGGTAATACGTAGGGGGCAAGCGTTATCCGGATTTACTGGGTGTAAAGGGAGCGTAGACGGTTTTGCAAGTCTGAAGTGAAAGCCCGGGGCTTAACCCCGGGACTGCTTTGGAAACTGTAGGACTAGAGTGCAGGAGAGGTAAGTGGAATTCCTAGTGTAGCGGTGAAATGCGTAGATATTAGGAGGAACACCAGTGGCGAAGGCGGCTTACTGGACTGTAACTGACGTTGAGGCTCGAAAGCGTGGGGAGCAAACAGGATTAGAAACCCCAGTAGTCC	GTGCCAGCAGCCGCGGTAATACGTAGGGGGCAAGCGTTATCCGGATTTACTGGGTGTAAAGGGAGCGTAGACGGTTTTGCAAGTCTGAAGTGAAAGCCCGGGGCTTAACCCCGGGACTGCTTTGGAAACTGTAGGACTAGAGTGCAGGAGAGGTAAGTGGAATTCCTAGTGTAGCGGTGAAATGCGTAGATATTAGGAGGAACACCAGTGGCGAAGGCGGCTTACTGGACTGTAACTGACGTTGAGGCTCGAAAGCGTGGGGAGCAAACAGGATTAGATACCCTGGTAGTCC
Clostridiales_MG_15	G	2	1	PY31_ARAB_V4_14212	100.0	100.0	N	Clostridium;Ruminiclostridium	rdp|S000343990;silva|AF371775.1.1452	Bacteria	Firmicutes	Clostridia	Clostridiales	Clostridiales_MG	Clostridiales_MG	Clostridiales_MG	MX73_GAL_V4_26361;MX73_MANNO_V4_5391;PY31_ARAB_V4_10582;PY31_ARAB_V4_11975;PY31_ARAB_V4_13293;PY31_ARAB_V4_13900;PY31_ARAB_V4_14212;PY31_ARAB_V4_15499;PY31_ARAB_V4_15808;PY31_ARAB_V4_16167;PY31_ARAB_V4_1639;PY31_ARAB_V4_18366;PY31_ARAB_V4_24366;PY31_ARAB_V4_33783;PY31_ARAB_V4_37663;PY31_ARAB_V4_43009;PY31_ARAB_V4_45009;PY31_ARAB_V4_5088;PY31_ARAB_V4_59880;PY31_ARAB_V4_6082;PY31_ARAB_V4_6183;PY31_…	GTGCCAGCCGCCGCGGTAATACGTAGGGAGCGAGCGTTGTCCGGATTTACTGGGTGTAAAGGGTGCGTAGGCGGATTGGCAAGTCAGAAGTGAAATCCATGGGCTTAACCCATGAACTGCTTTTGAAACTGTTAGTCTTGAGTGAAGTAGAGGTAGGCGGAATTCCCGGTGTAGCGGTGAAATGCGTAGAGATCGGGAGGAACACCAGTGGCGAAGGCGGCCTACTGGGCTTTAACTGACGCTGAGGCACGAAAGTGTGGGTAGCAAACAGGATTAGAAACCCCAGTAGTCC	GTGCCAGCAGCCGCGGTAATACGTAGGGAGCGAGCGTTGTCCGGATTTACTGGGTGTAAAGGGTGCGTAGGCGGATTGGCAAGTCAGAAGTGAAATCCATGGGCTTAACCCATGAACTGCTTTTGAAACTGTTAGTCTTGAGTGAAGTAGAGGTAGGCGGAATTCCCGGTGTAGCGGTGAAATGCGTAGAGATCGGGAGGAACACCAGTGGCGAAGGCGGCCTACTGGGCTTTAACTGACGCTGAGGCACGAAAGTGTGGGTAGCAAACAGGATTAGATACCCTGGTAGTCC
Clostridiales_MG_16	G	3	1	MX73_ARABXYLO_V4_75868	100.0	100.0	N	Blautia;Oscillibacter;Ruminiclostridium	rdp|S000344014;silva|DQ796413.1.1393;silva|FP077002.1.1002	Bacteria	Firmicutes	Clostridia	Clostridiales	Clostridiales_MG	Clostridiales_MG	Clostridiales_MG	MX73_ARAB_V4_15530;MX73_ARAB_V4_15701;MX73_ARAB_V4_26429;MX73_ARAB_V4_33941;MX73_ARAB_V4_37979;MX73_ARAB_V4_41381;MX73_ARAB_V4_41947;MX73_ARAB_V4_46803;MX73_ARAB_V4_47042;MX73_ARAB_V4_50252;MX73_ARAB_V4_53504;MX73_ARAB_V4_55848;MX73_ARABXYLO_V4_18022;MX73_ARABXYLO_V4_22020;MX73_ARABXYLO_V4_22341;MX73_ARABXYLO_V4_24763;MX73_ARABXYLO_V4_24815;MX73_ARABXYLO_V4_25335;MX73_ARABXYLO_V4_28678;MX73_ARABX…	GTGCCAGCAGCCGCGGTAATACGTAGGTGGCAAGCGTTGTCCGGATTTACTGGGTGTAAAGGGCGTGCAGCCGGGAATGCAAGTCAGATGTGAAATCCATGGGCTTAACCCATGAACTGCATTTGAAACTGTATTTCTTGAGTACTGGAGAGGCAATCGGAATTCCTAGTGTAGCGGTGAAATGCGTAGATATTAGGAGGAACACCAGTGGCGAAGGCGGATTGCTGGACAGCAACTGACGGTGAGGCGCGAAAGTGTGGGGAGCAAACAGGATTAGAAACCCCTGTAGTCC	GTGCCAGCAGCCGCGGTAATACGTAGGTGGCAAGCGTTGTCCGGATTTACTGGGTGTAAAGGGCGTGCAGCCGGGAATGCAAGTCAGATGTGAAATCCATGGGCTTAACCCATGAACTGCATTTGAAACTGTATTTCTTGAGTACTGGAGAGGCAATCGGAATTCCTAGTGTAGCGGTGAAATGCGTAGATATTAGGAGGAACACCAGTGGCGAAGGCGGATTGCTGGACAGCAACTGACGGTGAGGCGCGAAAGTGTGGGGAGCAAACAGGATTAGATACCCTGGTAGTCC
Clostridiales_MG_17	G	5	1	MX73_ARAB_V4_15918	100.0	100.0	N	Agathobacter;Blautia;Clostridium;Dorea;Lachnoclostridium	rdp|S000491153;rdp|S000796248;rdp|S000815550;silva|AY916233.1.1366;silva|DQ806965.1.1388;silva|JN611509.1.788	Bacteria	Firmicutes	Clostridia	Clostridiales	Clostridiales_MG	Clostridiales_MG	Clostridiales_MG	MX73_ARAB_V4_10004;MX73_ARAB_V4_1029;MX73_ARAB_V4_10325;MX73_ARAB_V4_10685;MX73_ARAB_V4_11131;MX73_ARAB_V4_11269;MX73_ARAB_V4_11613;MX73_ARAB_V4_12457;MX73_ARAB_V4_12824;MX73_ARAB_V4_13873;MX73_ARAB_V4_15107;MX73_ARAB_V4_15843;MX73_ARAB_V4_15918;MX73_ARAB_V4_1677;MX73_ARAB_V4_18160;MX73_ARAB_V4_19517;MX73_ARAB_V4_19708;MX73_ARAB_V4_2259;MX73_ARAB_V4_23477;MX73_ARAB_V4_24695;MX73_ARAB_V4_28434;MX7…	GTGCCAGCAGCCGCGGTAATACGTAGGGGGCAAGCGTTATCCGGATTTACTGGGTGTAAAGGGAGCGCAGACGGCACTGCAAGTCTGAAGTGAAAGCCCGGGGCTCAACCCCGGGACTGCTTTGGAAACTGTAGAGCTAGAGTGCTGGAGAGGCAAGCGGAATTCCTAGTGTAGCGGTGAAATGCGTAGATATTAGGAAGAACACCAGTGGCGAAGGCGGCTTGCTGGACAGTAACTGACGTTCAGGCTCGAAAGCGTGGGGAGCAAACAGGATTAGAAACCCCAGTAGTCC	GTGCCAGCAGCCGCGGTAATACGTAGGGGGCAAGCGTTATCCGGATTTACTGGGTGTAAAGGGAGCGCAGACGGCACTGCAAGTCTGAAGTGAAAGCCCGGGGCTCAACCCCGGGACTGCTTTGGAAACTGTAGAGCTAGAGTGCTGGAGAGGCAAGCGGAATTCCTAGTGTAGCGGTGAAATGCGTAGATATTAGGAAGAACACCAGTGGCGAAGGCGGCTTGCTGGACAGTAACTGACGTTCAGGCTCGAAAGCGTGGGGAGCAAACAGGATTAGATACCCTGGTAGTCC
Clostridiales_MG_18	G	3	2	MX73_ARABXYLO_V4_48076	100.0	100.0	N	Agathobacter;Clostridium;Ruminococcus	rdp|S000517677;silva|DQ807047.1.1371;silva|FP081702.1.1002	Bacteria	Firmicutes	Clostridia	Clostridiales	Clostridiales_MG	Clostridiales_MG	Clostridiales_MG	MX73_ARABXYLO_V4_48076	GTGCCAGCAGCCGCGGTAATACGTAGGGGGCAAGCGTTATCCGGATTTACTGGGTGTAAAGGGAGCGTAGACGGCGAGACAAGTCTGAAGTGAAAGCCCGGGGCTCAACCCCGGGACTGCTTTGGAAACTGCCTTGCTAGAGTGCTGGAGAGGTAAGTGGAATTCCTAGTGTAGCGGTGAAATGCGTAGATATTAGGAGGAACACCAGTGGCGAAGGCGGCTTACTGGACAGTAACTGACGTTGAGGCTCGAAAGCGTGGGGAGCAAACAGGATTAGATACCCCAGTAGTCC	GTGCCAGCAGCCGCGGTAATACGTAGGGGGCAAGCGTTATCCGGATTTACTGGGTGTAAAGGGAGCGTAGACGGCGAGACAAGTCTGAAGTGAAAGCCCGGGGCTCAACCCCGGGACTGCTTTGGAAACTGCCTTGCTAGAGTGCTGGAGAGGTAAGTGGAATTCCTAGTGTAGCGGTGAAATGCGTAGATATTAGGAGGAACACCAGTGGCGAAGGCGGCTTACTGGACAGTAACTGACGTTGAGGCTCGAAAGCGTGGGGAGCAAACAGGATTAGATACCCTGGTAGTCC
Clostridiales_MG_19	G	6	2	MX73_CD_V4_22635	100.0	100.0	N	Clostridium;Faecalibacterium;Fusicatenibacter;Oscillibacter;Ruminiclostridium;Ruminococcus	rdp|S000518517;rdp|S000779997;rdp|S000781868;rdp|S000791438;silva|AY920096.1.1035;silva|DQ800851.1.1398	Bacteria	Firmicutes	Clostridia	Clostridiales	Clostridiales_MG	Clostridiales_MG	Clostridiales_MG	MX73_ARABXYLO_V4_25575;MX73_CD_V4_10090;MX73_CD_V4_10435;MX73_CD_V4_10618;MX73_CD_V4_10817;MX73_CD_V4_10946;MX73_CD_V4_11511;MX73_CD_V4_12293;MX73_CD_V4_12538;MX73_CD_V4_12731;MX73_CD_V4_12964;MX73_CD_V4_13841;MX73_CD_V4_15962;MX73_CD_V4_16095;MX73_CD_V4_16214;MX73_CD_V4_16225;MX73_CD_V4_16229;MX73_CD_V4_16390;MX73_CD_V4_16878;MX73_CD_V4_17110;MX73_CD_V4_17354;MX73_CD_V4_17674;MX73_CD_V4_18908;MX…	GTGCCAGCAGCCGCGGTAATACGTAGGGAGCAAGCGTTGTCCGGATTTACTGGGTGTAAAGGGTGCGTAGGCGGATTGGCAAGTCAGAAGTGAAATCCATGGGCTTAACCCATGAACTGCTTTTGAAACTGTTAGTCTTGAGTGAAGTAGAGGTAGGCGGAATTCCCGGTGTAGCGGTGAAATGCGTAGAGATCGGGAGGAACACCAGTGGCGAAGGCGGCCTACTGGGCTTTAACTGACGCTGAGGCACGAAAGTGTGGGTAGCAAACAGGATTAGAAACCCCAGTAGTCC	GTGCCAGCAGCCGCGGTAATACGTAGGGAGCAAGCGTTGTCCGGATTTACTGGGTGTAAAGGGTGCGTAGGCGGATTGGCAAGTCAGAAGTGAAATCCATGGGCTTAACCCATGAACTGCTTTTGAAACTGTTAGTCTTGAGTGAAGTAGAGGTAGGCGGAATTCCCGGTGTAGCGGTGAAATGCGTAGAGATCGGGAGGAACACCAGTGGCGAAGGCGGCCTACTGGGCTTTAACTGACGCTGAGGCACGAAAGTGTGGGTAGCAAACAGGATTAGATACCCTGGTAGTCC
Clostridiales_MG_20	G	4	1	MX73_ARABXYLO_V4_42897	100.0	100.0	N	Anaerostipes;Blautia;Clostridium;Roseburia	rdp|S000520030;rdp|S000787573;rdp|S003376368;silva|DQ797202.1.1389;silva|DQ801522.1.1389;silva|HQ815003.1.1441	Bacteria	Firmicutes	Clostridia	Clostridiales	Clostridiales_MG	Clostridiales_MG	Clostridiales_MG	MX73_ARABXYLO_V4_14316;MX73_ARABXYLO_V4_42701;MX73_ARABXYLO_V4_42897;MX73_ARABXYLO_V4_62678;MX73_ARABXYLO_V4_72152;MX73_ARABXYLO_V4_72642;MX73_ARABXYLO_V4_76114;MX73_ARABXYLO_V4_79781;MX73_CD_V4_25437;MX73_CD_V4_33122;MX73_FULL_V4_18483;MX73_FULL_V4_40026;MX73_FULL_V4_42957;MX73_FULL_V4_45186;MX73_FULL_V4_4621;MX73_FULL_V4_60246;MX73_FULL_V4_61172;MX73_FULL_V4_68207;MX73_FULL_V4_72791;MX73_FULL_V…	GTGCCAGCCGCCGCGGTAATACGTAGGGGGCAAGCGTTATCCGGATTTACTGGGTGTAAAGGGAGCGTAGACGGCGACGCAAGTCTGAAGTGAAATACCCGGGCTCAACCTGGGAACTGCTTTGGAAACTGTGTTGCTAGAGTGCTGGAGAGGTAAGCGGAATTCCTAGTGTAGCGGTGAAATGCGTAGATATTAGGAAGAACACCAGTGGCGAAGGCGGCTTACTGGACAGTAACTGACGTTGAGGCTCGAAAGCGTGGGGAGCAAACAGGATTAGAAACCCCTGTAGTCC	GTGCCAGCAGCCGCGGTAATACGTAGGGGGCAAGCGTTATCCGGATTTACTGGGTGTAAAGGGAGCGTAGACGGCGACGCAAGTCTGAAGTGAAATACCCGGGCTCAACCTGGGAACTGCTTTGGAAACTGTGTTGCTAGAGTGCTGGAGAGGTAAGCGGAATTCCTAGTGTAGCGGTGAAATGCGTAGATATTAGGAAGAACACCAGTGGCGAAGGCGGCTTACTGGACAGTAACTGACGTTGAGGCTCGAAAGCGTGGGGAGCAAACAGGATTAGATACCCTGGTAGTCC
Clostridiales_MG_21	G	2	1	MX73_FOS_V4_12017	100.0	100.0	N	Clostridium;Lachnospiracea	rdp|S000520698;rdp|S004108960	Bacteria	Firmicutes	Clostridia	Clostridiales	Clostridiales_MG	Clostridiales_MG	Clostridiales_MG	MX73_FOS_V4_10752;MX73_FOS_V4_10758;MX73_FOS_V4_10854;MX73_FOS_V4_10953;MX73_FOS_V4_11023;MX73_FOS_V4_12017;MX73_FOS_V4_13148;MX73_FOS_V4_13219;MX73_FOS_V4_14187;MX73_FOS_V4_14463;MX73_FOS_V4_15275;MX73_FOS_V4_15519;MX73_FOS_V4_15976;MX73_FOS_V4_15986;MX73_FOS_V4_16197;MX73_FOS_V4_16800;MX73_FOS_V4_17071;MX73_FOS_V4_17685;MX73_FOS_V4_22189;MX73_FOS_V4_26414;MX73_FOS_V4_28828;MX73_FOS_V4_38087	GTGCCAGCCGCCGCGGTAATACGTAGGGGGCAAGCGTTATCCGGATTTACTGGGTGTAAAGGGAGCGTAGACGGCGACGCAAGTCTGAAGTGAAATACCCGGGCTCAACCTGGGAACTGCTTTGGAAACTGTGTTGCTGGAGTGCTGGAGAGGTAAGCGGAATTCCTAGTGTAGCGGTGAAATGCGTAGATATTAGGAAGAACACCAGTGGCGAAGGCGGCTTACTGGACAGTAACTGACGTTGAGGCTCGAAAGCGTGGGGAGCAAACAGGATTAGAAACCCCAGTAGTCC	GTGCCAGCAGCCGCGGTAATACGTAGGGGGCAAGCGTTATCCGGATTTACTGGGTGTAAAGGGAGCGTAGACGGCGACGCAAGTCTGAAGTGAAATACCCGGGCTCAACCTGGGAACTGCTTTGGAAACTGTGTTGCTGGAGTGCTGGAGAGGTAAGCGGAATTCCTAGTGTAGCGGTGAAATGCGTAGATATTAGGAAGAACACCAGTGGCGAAGGCGGCTTACTGGACAGTAACTGACGTTGAGGCTCGAAAGCGTGGGGAGCAAACAGGATTAGATACCCTGGTAGTCC
Clostridiales_MG_22	G	3	1	MX73_ARABXYLO_V4_53052	100.0	100.0	N	Clostridium;Fusicatenibacter;Ruminiclostridium	rdp|S000525943;rdp|S000794471;silva|AY984343.1.1328	Bacteria	Firmicutes	Clostridia	Clostridiales	Clostridiales_MG	Clostridiales_MG	Clostridiales_MG	MX73_ARABXYLO_V4_11351;MX73_ARABXYLO_V4_11687;MX73_ARABXYLO_V4_12703;MX73_ARABXYLO_V4_15368;MX73_ARABXYLO_V4_15790;MX73_ARABXYLO_V4_1683;MX73_ARABXYLO_V4_21306;MX73_ARABXYLO_V4_28351;MX73_ARABXYLO_V4_35938;MX73_ARABXYLO_V4_40636;MX73_ARABXYLO_V4_4856;MX73_ARABXYLO_V4_49578;MX73_ARABXYLO_V4_52626;MX73_ARABXYLO_V4_53052;MX73_ARABXYLO_V4_61141;MX73_ARABXYLO_V4_77664;MX73_FOS_V4_25718;MX73_FOS_V4_363…	GTGCCAGCCGCCGCGGTAATACGTAGGTGGCGAGCGTTGTCCGGAATTACTGGGTGTAAAGGGAGTGTAGGCGGGAAGGCAAGTCAGAAGTGAAAATTATGGGCTTAACCCATAACCTGCTTTTGAAACTGTTTTTCTTGAGTGAGGCAGAGGCAAGCGGAATTCCTAGTGTAGCGGTGAAATGCGTAGATATTAGGAGGAACACCAGTGGCGAAGGCGGCTTGCTGGGCCTTTACTGACGCTGAGGCTCGAAAGCGTGGGGAGCAAACAGGATTAGAAACCCCAGTAGTCC	GTGCCAGCAGCCGCGGTAATACGTAGGTGGCGAGCGTTGTCCGGAATTACTGGGTGTAAAGGGAGTGTAGGCGGGAAGGCAAGTCAGAAGTGAAAATTATGGGCTTAACCCATAACCTGCTTTTGAAACTGTTTTTCTTGAGTGAGGCAGAGGCAAGCGGAATTCCTAGTGTAGCGGTGAAATGCGTAGATATTAGGAGGAACACCAGTGGCGAAGGCGGCTTGCTGGGCCTTTACTGACGCTGAGGCTCGAAAGCGTGGGGAGCAAACAGGATTAGATACCCTGGTAGTCC
Clostridiales_MG_24	G	3	1	PY31_FULL_V4_106154	100.0	100.0	N	Clostridium;Dorea;Faecalibacterium	rdp|S000527023;rdp|S000779942;rdp|S000780278	Bacteria	Firmicutes	Clostridia	Clostridiales	Clostridiales_MG	Clostridiales_MG	Clostridiales_MG	PY31_FULL_V4_106154;PY31_FULL_V4_58998	GTGCCAGCAGCCGCGGTAATACGTAGGTGGCAAGCGTTATCCGGAATTACTGGGTGTAAAGGGAGCGCAGGCGGGATAGCAAGTCAGCTGTGAAAACTATGGGCTCAACCCATAAACTGCAGTTGAAACTGTTATTCTTGAGTGGAGTAGAGGCAAGCGGAATTCCGAGTGTAGCGGTGAAATGCGTAGATATTCGGAGGAACACCAGTGGCGAAGGCGGCTTGCTGGGCTCTAACTGACGCTGAGGCTCGAAAGTGTGGGGAGCAAACAGGATTAGAAACCCCAGTAGTCC	GTGCCAGCAGCCGCGGTAATACGTAGGTGGCAAGCGTTATCCGGAATTACTGGGTGTAAAGGGAGCGCAGGCGGGATAGCAAGTCAGCTGTGAAAACTATGGGCTCAACCCATAAACTGCAGTTGAAACTGTTATTCTTGAGTGGAGTAGAGGCAAGCGGAATTCCGAGTGTAGCGGTGAAATGCGTAGATATTCGGAGGAACACCAGTGGCGAAGGCGGCTTGCTGGGCTCTAACTGACGCTGAGGCTCGAAAGTGTGGGGAGCAAACAGGATTAGATACCCTGGTAGTCC
Clostridiales_MG_25	G	2	1	MX73_FULL_V4_108702	100.0	100.0	N	Butyricicoccus;Ruminococcus	rdp|S000527695;silva|AY986095.1.1350;silva|FP078460.1.999	Bacteria	Firmicutes	Clostridia	Clostridiales	Clostridiales_MG	Clostridiales_MG	Clostridiales_MG	MX73_FULL_V4_100037;MX73_FULL_V4_100550;MX73_FULL_V4_100584;MX73_FULL_V4_10098;MX73_FULL_V4_101384;MX73_FULL_V4_101919;MX73_FULL_V4_102075;MX73_FULL_V4_103558;MX73_FULL_V4_10392;MX73_FULL_V4_105392;MX73_FULL_V4_107024;MX73_FULL_V4_108027;MX73_FULL_V4_108400;MX73_FULL_V4_108702;MX73_FULL_V4_109869;MX73_FULL_V4_11857;MX73_FULL_V4_12232;MX73_FULL_V4_18958;MX73_FULL_V4_19211;MX73_FULL_V4_20123;MX73_F…	GTGCCAGCAGCCGCGGTAATACGTAGGGAGCAAGCGTTATCCGGATTTACTGGGTGTAAAGGGCGCGCAGGCGGGCCGGCAAGTTGGAAGTGAAATCCGGGGGCTTAACCCCCGAACTGCTTTCAAAACTGCTGGTCTTGAGTGATGGAGAGGCAGGCGGAATTCCGTGTGTAGCGGTGAAATGCGTAGATATACGGAGGAACACCAGTGGCGAAGGCGGCCTGCTGGACATTAACTGACGCTGAGGCGCGAAAGCGTGGGGAGCAAACAGGATTAGAAACCCTAGTAGTCC	GTGCCAGCAGCCGCGGTAATACGTAGGGAGCAAGCGTTATCCGGATTTACTGGGTGTAAAGGGCGCGCAGGCGGGCCGGCAAGTTGGAAGTGAAATCCGGGGGCTTAACCCCCGAACTGCTTTCAAAACTGCTGGTCTTGAGTGATGGAGAGGCAGGCGGAATTCCGTGTGTAGCGGTGAAATGCGTAGATATACGGAGGAACACCAGTGGCGAAGGCGGCCTGCTGGACATTAACTGACGCTGAGGCGCGAAAGCGTGGGGAGCAAACAGGATTAGATACCCTGGTAGTCC
Clostridiales_MG_26	G	3	1	MX73_FULL_V4_106160	100.0	100.0	N	Oscillibacter;Ruminiclostridium;Ruminococcus	rdp|S000527858;silva|DQ795926.1.1310;silva|DQ796173.1.1164	Bacteria	Firmicutes	Clostridia	Clostridiales	Clostridiales_MG	Clostridiales_MG	Clostridiales_MG	MX73_ARABXYLO_V4_73467;MX73_FULL_V4_100006;MX73_FULL_V4_1007;MX73_FULL_V4_100871;MX73_FULL_V4_101560;MX73_FULL_V4_101867;MX73_FULL_V4_102840;MX73_FULL_V4_103281;MX73_FULL_V4_105497;MX73_FULL_V4_106160;MX73_FULL_V4_107842;MX73_FULL_V4_107895;MX73_FULL_V4_108347;MX73_FULL_V4_10857;MX73_FULL_V4_11555;MX73_FULL_V4_1229;MX73_FULL_V4_1323;MX73_FULL_V4_13321;MX73_FULL_V4_13844;MX73_FULL_V4_14578;MX73_FU…	GTGCCAGCAGCCGCGGTAATACGTAGGTGGCAAGCGTTGTCCGGATTTACTGGGTGTAAAGGGCGTGTAGCCGGGAGGGCAAGTCAGATGTGAAATCCACGGGCTCAACTCGTGAACTGCATTTGAAACTACTCTTCTTGAGTATCGGAGAGGCAATCGGAATTCCTAGTGTAGCGGTGAAATGCGTAGATATTAGGAGGAACACCAGTGGCGAAGGCGGATTGCTGGACGACAACTGACGGTGAGGCGCGAAAGCGTGGGGAGCAAACAGGATTAGAAACCCCAGTAGTCC	GTGCCAGCAGCCGCGGTAATACGTAGGTGGCAAGCGTTGTCCGGATTTACTGGGTGTAAAGGGCGTGTAGCCGGGAGGGCAAGTCAGATGTGAAATCCACGGGCTCAACTCGTGAACTGCATTTGAAACTACTCTTCTTGAGTATCGGAGAGGCAATCGGAATTCCTAGTGTAGCGGTGAAATGCGTAGATATTAGGAGGAACACCAGTGGCGAAGGCGGATTGCTGGACGACAACTGACGGTGAGGCGCGAAAGCGTGGGGAGCAAACAGGATTAGATACCCTGGTAGTCC
Clostridiales_MG_27	G	4	1	PY31_ARAB_V4_2	100.0	100.0	N	Clostridium;Faecalibacterium;Flavonifractor;Subdoligranulum	rdp|S000550913;rdp|S001124142;silva|EU462652.1.847;silva|FP083015.1.997	Bacteria	Firmicutes	Clostridia	Clostridiales	Clostridiales_MG	Clostridiales_MG	Clostridiales_MG	PY31_ARAB_V4_10881;PY31_ARAB_V4_14166;PY31_ARAB_V4_2;PY31_ARAB_V4_20506;PY31_ARAB_V4_22731;PY31_ARAB_V4_24877;PY31_ARAB_V4_2625;PY31_ARAB_V4_27386;PY31_ARAB_V4_28739;PY31_ARAB_V4_34503;PY31_ARAB_V4_35044;PY31_ARAB_V4_35129;PY31_ARAB_V4_40520;PY31_ARAB_V4_41578;PY31_ARAB_V4_4510;PY31_ARAB_V4_46202;PY31_ARAB_V4_46556;PY31_ARAB_V4_46917;PY31_ARAB_V4_5176;PY31_ARAB_V4_66824;PY31_ARAB_V4_67755;PY31_AR…	GTGCCAGCAGCCGCGGTAATACGTAGGTGGCAAGCGTTGTCCGGAATTACTGGGTGTAAAGGGAGCGCAGGCGGGAAATCAAGTTGGATGTGAAATGTCGGGGCTTAACCCCGGAACTGCATCCAAAACTGATATTCTTGAGTGAAGTAGAGGTAGGCGGAATTCCGAGTGTAGCGGTGAAATGCGTAGATATTCGGAGGAACACCAGTGGCGAAGGCGGCCTACTGGGCTTTAACTGACGCTGAGGCTCGAAAGTGTGGGGAGCAAACAGGATTAGAAACCCCAGTAGTCC	GTGCCAGCAGCCGCGGTAATACGTAGGTGGCAAGCGTTGTCCGGAATTACTGGGTGTAAAGGGAGCGCAGGCGGGAAATCAAGTTGGATGTGAAATGTCGGGGCTTAACCCCGGAACTGCATCCAAAACTGATATTCTTGAGTGAAGTAGAGGTAGGCGGAATTCCGAGTGTAGCGGTGAAATGCGTAGATATTCGGAGGAACACCAGTGGCGAAGGCGGCCTACTGGGCTTTAACTGACGCTGAGGCTCGAAAGTGTGGGGAGCAAACAGGATTAGATACCCTGGTAGTCC
Clostridiales_MG_28	G	3	1	MX73_FULL_V4_22829	100.0	100.0	N	Blautia;Lachnospiracea;Ruminococcus	rdp|S000637297;rdp|S000789974;rdp|S000790593	Bacteria	Firmicutes	Clostridia	Clostridiales	Clostridiales_MG	Clostridiales_MG	Clostridiales_MG	MX73_FULL_V4_101981;MX73_FULL_V4_102069;MX73_FULL_V4_11590;MX73_FULL_V4_18068;MX73_FULL_V4_22829;MX73_FULL_V4_25519;MX73_FULL_V4_33900;MX73_FULL_V4_34537;MX73_FULL_V4_38392;MX73_FULL_V4_46129;MX73_FULL_V4_62693;MX73_FULL_V4_65748;YM54_GAL_V4_20866	GTGCCAGCCGCCGCGGTAATACGTAGGGGGCAAGCGTTATCCGGATTTACTGGGTGTAAAGGGAGCGTAGACGGAATGGCAAGTCTGATGTGAAAGGCCGGGGCTCAACCCCGGGACTGCATTGGAAACTGTCAATCTAGAGTACCGGAGGGGTAAGCGGAATTCCTAGTGTAGCGGTGAAATGCGTAGATATTAGGAGGAACACCAGTGGCGAAGGCGGCTTACTGGACGGTAACTGACGTTGAGGCTCGAAAGCGTGGGGAGCAAACAGGATTAGAAACCCCAGTAGTCC	GTGCCAGCAGCCGCGGTAATACGTAGGGGGCAAGCGTTATCCGGATTTACTGGGTGTAAAGGGAGCGTAGACGGAATGGCAAGTCTGATGTGAAAGGCCGGGGCTCAACCCCGGGACTGCATTGGAAACTGTCAATCTAGAGTACCGGAGGGGTAAGCGGAATTCCTAGTGTAGCGGTGAAATGCGTAGATATTAGGAGGAACACCAGTGGCGAAGGCGGCTTACTGGACGGTAACTGACGTTGAGGCTCGAAAGCGTGGGGAGCAAACAGGATTAGATACCCTGGTAGTCC
Clostridiales_MG_29	G	5	1	MX73_ARABXYLO_V4_18302	100.0	100.0	N	Blautia;Butyrivibrio;Clostridium;Coprococcus;Lachnospiracea	rdp|S000726670;rdp|S000787157;rdp|S001221961;rdp|S002359929;silva|FJ372027.1.1333;silva|FP082063.1.998;silva|FP084372.1.1002	Bacteria	Firmicutes	Clostridia	Clostridiales	Clostridiales_MG	Clostridiales_MG	Clostridiales_MG	MX73_ARABXYLO_V4_10469;MX73_ARABXYLO_V4_1081;MX73_ARABXYLO_V4_11032;MX73_ARABXYLO_V4_11346;MX73_ARABXYLO_V4_12612;MX73_ARABXYLO_V4_13180;MX73_ARABXYLO_V4_13821;MX73_ARABXYLO_V4_15501;MX73_ARABXYLO_V4_15530;MX73_ARABXYLO_V4_15582;MX73_ARABXYLO_V4_15632;MX73_ARABXYLO_V4_15701;MX73_ARABXYLO_V4_16047;MX73_ARABXYLO_V4_17123;MX73_ARABXYLO_V4_17292;MX73_ARABXYLO_V4_17827;MX73_ARABXYLO_V4_18302;MX73_ARAB…	GTGCCAGCCGCCGCGGTAATACGTAGGGGGCAAGCGTTATCCGGATTTACTGGGTGTAAAGGGAGCGTAGACGGTTTTGCAAGTCTGAAGTGAAAGCCCGGGGCTTAACCCCGGGACTGCTTTGGAAACTGTAGAACTAGAGTGCAGGAGAGGTAAGTGGAATTCCTAGTGTAGCGGTGAAATGCGTAGATATTAGGAGGAACACCAGTGGCGAAGGCGGCTTACTGGACTGTAACTGACGTTGAGGCTCGAAAGCGTGGGGAGCAAACAGGATTAGAAACCCCAGTAGTCC	GTGCCAGCAGCCGCGGTAATACGTAGGGGGCAAGCGTTATCCGGATTTACTGGGTGTAAAGGGAGCGTAGACGGTTTTGCAAGTCTGAAGTGAAAGCCCGGGGCTTAACCCCGGGACTGCTTTGGAAACTGTAGAACTAGAGTGCAGGAGAGGTAAGTGGAATTCCTAGTGTAGCGGTGAAATGCGTAGATATTAGGAGGAACACCAGTGGCGAAGGCGGCTTACTGGACTGTAACTGACGTTGAGGCTCGAAAGCGTGGGGAGCAAACAGGATTAGATACCCTGGTAGTCC
Clostridiales_MG_2	G	4	1	MX73_FULL_V4_65336	100.0	100.0	N	Blautia;Clostridium;Coprococcus;Ruminococcus	nt|AB744233.1;nt|LT838232.1;rdp|S000491135;rdp|S000659075;silva|AB744233.1.1438;silva|FP081163.1.1003;silva|LT838232.1.1453	Bacteria	Firmicutes	Clostridia	Clostridiales	Clostridiales_MG	Clostridiales_MG	Clostridiales_MG	MX73_FULL_V4_65336;PY31_FOS_V4_10443;PY31_FOS_V4_18089	GTGCCAGCAGCCGCGGTAATACGTAGGGGGCAAGCGTTATCCGGATTTACTGGGTGTAAAGGGAGCGTAGACGGTATGGCAAGTCTGATGTGAAAGGCCAGGGCTCAACCCTGGGACTGCATTGGAAACTGTCGAACTAGAGTGTCGGAGAGGCAAGTGGAATTCCTAGTGTAGCGGTGAAATGCGTAGATATTAGGAGGAACACCAGTGGCGAAGGCGGCTTGCTGGACGATGACTGACGTTGAGGCTCGAAAGCGTGGGGAGCAAACAGGATTAGAAACCCCAGTAGTCC	GTGCCAGCAGCCGCGGTAATACGTAGGGGGCAAGCGTTATCCGGATTTACTGGGTGTAAAGGGAGCGTAGACGGTATGGCAAGTCTGATGTGAAAGGCCAGGGCTCAACCCTGGGACTGCATTGGAAACTGTCGAACTAGAGTGTCGGAGAGGCAAGTGGAATTCCTAGTGTAGCGGTGAAATGCGTAGATATTAGGAGGAACACCAGTGGCGAAGGCGGCTTGCTGGACGATGACTGACGTTGAGGCTCGAAAGCGTGGGGAGCAAACAGGATTAGATACCCTGGTAGTCC
Clostridiales_MG_30	G	7	1	MX73_ARAB_V4_10801	100.0	100.0	N	Blautia;Clostridium;Eisenbergiella;Fusicatenibacter;Lachnospiracea;Roseburia;Ruminococcus	rdp|S000727477;rdp|S000788512;rdp|S000794653;rdp|S003352629;silva|DQ808920.1.1390;silva|FP080444.1.1006;silva|FP085026.2.1015;silva|HQ778391.1.1438	Bacteria	Firmicutes	Clostridia	Clostridiales	Clostridiales_MG	Clostridiales_MG	Clostridiales_MG	MX73_ARAB_V4_10224;MX73_ARAB_V4_10293;MX73_ARAB_V4_1080;MX73_ARAB_V4_10801;MX73_ARAB_V4_10938;MX73_ARAB_V4_11032;MX73_ARAB_V4_11453;MX73_ARAB_V4_13636;MX73_ARAB_V4_15397;MX73_ARAB_V4_17380;MX73_ARAB_V4_1996;MX73_ARAB_V4_2285;MX73_ARAB_V4_2314;MX73_ARAB_V4_23173;MX73_ARAB_V4_24269;MX73_ARAB_V4_24772;MX73_ARAB_V4_28404;MX73_ARAB_V4_31132;MX73_ARAB_V4_34151;MX73_ARAB_V4_35434;MX73_ARAB_V4_36987;MX73…	GTGCCAGCCGCCGCGGTAATACGTAGGGGGCAAGCGTTATCCGGATTTACTGGGTGTAAAGGGAGCGTAGACGGCAAGGCAAGTCTGAAGTGAAAGCCCGGTGCTTAACGCCGGGACTGCTTTGGAAACTGTTTAGCTGGAGTGCCGGAGAGGTAAGCGGAATTCCTAGTGTAGCGGTGAAATGCGTAGATATTAGGAAGAACACCAGTGGCGAAGGCGGCTTACTGGACGGTAACTGACGTTGAGGCTCGAAAGCGTGGGGAGCAAACAGGATTAGAAACCCCAGTAGTCC	GTGCCAGCAGCCGCGGTAATACGTAGGGGGCAAGCGTTATCCGGATTTACTGGGTGTAAAGGGAGCGTAGACGGCAAGGCAAGTCTGAAGTGAAAGCCCGGTGCTTAACGCCGGGACTGCTTTGGAAACTGTTTAGCTGGAGTGCCGGAGAGGTAAGCGGAATTCCTAGTGTAGCGGTGAAATGCGTAGATATTAGGAAGAACACCAGTGGCGAAGGCGGCTTACTGGACGGTAACTGACGTTGAGGCTCGAAAGCGTGGGGAGCAAACAGGATTAGATACCCTGGTAGTCC
Clostridiales_MG_31	G	2	1	MX73_ARABXYLO_V4_31465	100.0	100.0	N	Faecalibacterium;Flavonifractor	rdp|S000780625;rdp|S000791979;silva|DQ806246.1.1386	Bacteria	Firmicutes	Clostridia	Clostridiales	Clostridiales_MG	Clostridiales_MG	Clostridiales_MG	MX73_ARABXYLO_V4_1152;MX73_ARABXYLO_V4_18444;MX73_ARABXYLO_V4_23163;MX73_ARABXYLO_V4_24628;MX73_ARABXYLO_V4_31465;MX73_ARABXYLO_V4_3646;MX73_ARABXYLO_V4_44723;MX73_ARABXYLO_V4_48367;MX73_ARABXYLO_V4_61130;MX73_ARABXYLO_V4_72835;MX73_CD_V4_10269;MX73_CD_V4_12452;MX73_CD_V4_35399;MX73_CD_V4_50437;MX73_CD_V4_7416;MX73_FOS_V4_32430;MX73_FOS_V4_32446;MX73_GAL_V4_63133;MX73_MANNO_V4_10988;MX73_MANNO_V4…	GTGCCAGCAGCCGCGGTAATACGTAGGGAGCGAGCGTTATCCGGATTTACTGGGTGTAAAGGGCGTGTAGGCGGGGAAGCAAGTCAGATGTGAAAACCAGTGGCTCAACCACTGGCCTGCATTTGAAACTGTTTTTCTTGAGTGATGGAGAGGCAGGCGGAATTCCGTGTGTAGCGGTGAAATGCGTAGATATACGGAGGAACACCAGTGGCGAAGGCGGCCTGCTGGACATTAACTGACGCTGAGGCGCGAAAGCGTGGGGAGCAAACAGGATTAGAAACCCCAGTAGTCC	GTGCCAGCAGCCGCGGTAATACGTAGGGAGCGAGCGTTATCCGGATTTACTGGGTGTAAAGGGCGTGTAGGCGGGGAAGCAAGTCAGATGTGAAAACCAGTGGCTCAACCACTGGCCTGCATTTGAAACTGTTTTTCTTGAGTGATGGAGAGGCAGGCGGAATTCCGTGTGTAGCGGTGAAATGCGTAGATATACGGAGGAACACCAGTGGCGAAGGCGGCCTGCTGGACATTAACTGACGCTGAGGCGCGAAAGCGTGGGGAGCAAACAGGATTAGATACCCTGGTAGTCC
Clostridiales_MG_32	G	2	1	MX73_ARAB_V4_10747	100.0	100.0	N	Lachnospiracea;Ruminococcus	rdp|S000780952;rdp|S000796325	Bacteria	Firmicutes	Clostridia	Clostridiales	Clostridiales_MG	Clostridiales_MG	Clostridiales_MG	MX73_ARAB_V4_10438;MX73_ARAB_V4_10747;MX73_ARAB_V4_12797;MX73_ARAB_V4_14106;MX73_ARAB_V4_1596;MX73_ARAB_V4_18882;MX73_ARAB_V4_32576	GTGCCAGCCGCCGCGGTAATACGTAGGGGGCAAGCGTTATCCGGATTTACTGGGTGTAAAGGGAGCGCAGGCGGTGCGGCAAGTCAGATGTGAAAACCCGGGGCTCAACCCCGGGATTGCATTTGAAACTGTCGGACTAGAGTGCCGGAGAGGTAAGTGGAATTCCTAGTGTAGCGGTGAAATGCGTAGATATTAGGAGGAACACCAGTGGCGAAGGCGGCTTACTGGACGGTAACTGACGCTGAGGCTCGAAAGCGTGGGGAGCAAACAGGATTAGATACCCCAGTAGTCC	GTGCCAGCAGCCGCGGTAATACGTAGGGGGCAAGCGTTATCCGGATTTACTGGGTGTAAAGGGAGCGCAGGCGGTGCGGCAAGTCAGATGTGAAAACCCGGGGCTCAACCCCGGGATTGCATTTGAAACTGTCGGACTAGAGTGCCGGAGAGGTAAGTGGAATTCCTAGTGTAGCGGTGAAATGCGTAGATATTAGGAGGAACACCAGTGGCGAAGGCGGCTTACTGGACGGTAACTGACGCTGAGGCTCGAAAGCGTGGGGAGCAAACAGGATTAGATACCCTGGTAGTCC
Clostridiales_MG_33	G	4	1	MX73_ARABXYLO_V4_51265	99.658	100.0	N	Agathobacter;Lachnospiracea;Roseburia;Ruminococcus	rdp|S000781688;silva|DQ795637.1.1393;silva|DQ802036.1.801;silva|FJ365537.1.781	Bacteria	Firmicutes	Clostridia	Clostridiales	Clostridiales_MG	Clostridiales_MG	Clostridiales_MG	MX73_ARABXYLO_V4_51265	GTGCCAGCAGCCGCGGTAATACGTACGGTGCAAGCGTTATCCGGATTTACTGGGTGTAAAGGGAGCGCAGGCGGTGCGGCAAGTCTGATGTGAAAGCCCGGGGCTCAACCCCGGTACTGCATTGGAAACTGTCGTACTAGAGTGTCGGAGGGGTAAGCGGAATTCCTAGTGTAGCGGTGAAATGCGTAGATATTAGGAGGAACACCAGTGGCGAAGGCGGCTTACTGGACGATAACTGACGCTGAGGCTCGAAAGCGTGGGGAGCAAACAGGATTAGAAACCCGAGTAGTCC	GTGCCAGCAGCCGCGGTAATACGTAGGGTGCAAGCGTTATCCGGATTTACTGGGTGTAAAGGGAGCGCAGGCGGTGCGGCAAGTCTGATGTGAAAGCCCGGGGCTCAACCCCGGTACTGCATTGGAAACTGTCGTACTAGAGTGTCGGAGGGGTAAGCGGAATTCCTAGTGTAGCGGTGAAATGCGTAGATATTAGGAGGAACACCAGTGGCGAAGGCGGCTTACTGGACGATAACTGACGCTGAGGCTCGAAAGCGTGGGGAGCAAACAGGATTAGATACCCTGGTAGTCC
Clostridiales_MG_35	G	7	1	MX73_CD_V4_10227	100.0	100.0	N	Agathobacter;Blautia;Butyrivibrio;Clostridium;Fusicatenibacter;Lachnoclostridium;Lachnospiracea	rdp|S000781990;rdp|S000785933;rdp|S000790552;rdp|S000792615;silva|DQ801769.1.1392;silva|DQ802271.1.1390;silva|DQ806882.1.805;silva|FP084386.1.1002	Bacteria	Firmicutes	Clostridia	Clostridiales	Clostridiales_MG	Clostridiales_MG	Clostridiales_MG	MX73_ARAB_V4_17120;MX73_CD_V4_10227;MX73_CD_V4_1030;MX73_CD_V4_10327;MX73_CD_V4_10832;MX73_CD_V4_10913;MX73_CD_V4_11337;MX73_CD_V4_11582;MX73_CD_V4_11772;MX73_CD_V4_1261;MX73_CD_V4_13165;MX73_CD_V4_13593;MX73_CD_V4_13765;MX73_CD_V4_13931;MX73_CD_V4_14672;MX73_CD_V4_1505;MX73_CD_V4_15979;MX73_CD_V4_16058;MX73_CD_V4_16600;MX73_CD_V4_20643;MX73_CD_V4_21343;MX73_CD_V4_23401;MX73_CD_V4_24621;MX73_CD_V…	GTGCCAGCCGCCGCGGTAATACGTAGGGGGCAAGCGTTATCCGGATTTACTGGGTGTAAAGGGAGCGTAGACGGAATGGCAAGTCTGATGTGAAAGGCCGGGGCTCAACCCCGGGACTGCATTGGAAACTGTCAATCTAGAGTACCGGAGGGGTAAGTGGAATTCCTAGTGTAGCGGTGAAATGCGTAGATATTAGGAGGAACACCAGTGGCGAAGGCGGCTTACTGGACGGTAACTGACGTTGAGGCTCGAAAGCGTGGGGAGCAAACAGGATTAGAAACCCCAGTAGTCC	GTGCCAGCAGCCGCGGTAATACGTAGGGGGCAAGCGTTATCCGGATTTACTGGGTGTAAAGGGAGCGTAGACGGAATGGCAAGTCTGATGTGAAAGGCCGGGGCTCAACCCCGGGACTGCATTGGAAACTGTCAATCTAGAGTACCGGAGGGGTAAGTGGAATTCCTAGTGTAGCGGTGAAATGCGTAGATATTAGGAGGAACACCAGTGGCGAAGGCGGCTTACTGGACGGTAACTGACGTTGAGGCTCGAAAGCGTGGGGAGCAAACAGGATTAGATACCCTGGTAGTCC
Clostridiales_MG_37	G	5	1	MX73_ARABXYLO_V4_1771	100.0	100.0	N	Blautia;Butyrivibrio;Clostridium;Lachnospiracea;Roseburia	rdp|S000783509;rdp|S000815218;rdp|S001119966;silva|DQ797458.1.853;silva|FP082243.1.1001;silva|HQ780641.1.1454	Bacteria	Firmicutes	Clostridia	Clostridiales	Clostridiales_MG	Clostridiales_MG	Clostridiales_MG	MX73_ARAB_V4_37594;MX73_ARABXYLO_V4_10393;MX73_ARABXYLO_V4_10650;MX73_ARABXYLO_V4_12151;MX73_ARABXYLO_V4_12202;MX73_ARABXYLO_V4_14018;MX73_ARABXYLO_V4_14056;MX73_ARABXYLO_V4_15596;MX73_ARABXYLO_V4_16979;MX73_ARABXYLO_V4_17072;MX73_ARABXYLO_V4_17569;MX73_ARABXYLO_V4_1771;MX73_ARABXYLO_V4_17986;MX73_ARABXYLO_V4_19689;MX73_ARABXYLO_V4_21641;MX73_ARABXYLO_V4_23910;MX73_ARABXYLO_V4_24365;MX73_ARABXYLO…	GTGCCAGCCGCCGCGGTAATACGTAGGGGGCAAGCGTTATCCGGATTTACTGGGTGTAAAGGGAGCGTAGACGGTCAAGCAAGTCAGAAGTGAAAGGCTGGGGCTCAACCCCGGGACTGCTTTTGAAACTGTTTGACTGGAGTGCTGGAGAGGTAAGCGGAATTCCTAGTGTAGCGGTGAAATGCGTAGATATTAGGAGGAACACCAGTGGCGAAGGCGGCTTACTGGACAGTAACTGACGTTGAGGCTCGAAAGCGTGGGGAGCAAACAGGATTAGAAACCCCAGTAGTCC	GTGCCAGCAGCCGCGGTAATACGTAGGGGGCAAGCGTTATCCGGATTTACTGGGTGTAAAGGGAGCGTAGACGGTCAAGCAAGTCAGAAGTGAAAGGCTGGGGCTCAACCCCGGGACTGCTTTTGAAACTGTTTGACTGGAGTGCTGGAGAGGTAAGCGGAATTCCTAGTGTAGCGGTGAAATGCGTAGATATTAGGAGGAACACCAGTGGCGAAGGCGGCTTACTGGACAGTAACTGACGTTGAGGCTCGAAAGCGTGGGGAGCAAACAGGATTAGATACCCTGGTAGTCC
Clostridiales_MG_38	G	2	1	MX73_FULL_V4_18441	100.0	100.0	N	Intestinibacter;Oscillibacter	rdp|S000783691;rdp|S000783717	Bacteria	Firmicutes	Clostridia	Clostridiales	Clostridiales_MG	Clostridiales_MG	Clostridiales_MG	MX73_FULL_V4_100538;MX73_FULL_V4_109216;MX73_FULL_V4_18441;MX73_FULL_V4_3381;MX73_FULL_V4_41720;MX73_FULL_V4_4378;MX73_FULL_V4_80497;PY31_ARAB_V4_10325;PY31_ARAB_V4_14585;PY31_ARAB_V4_27089;PY31_ARAB_V4_28628;PY31_CD_V4_13886;PY31_CD_V4_16267;PY31_CD_V4_20530;PY31_CD_V4_46877;PY31_CD_V4_56490;PY31_CD_V4_58829;PY31_CD_V4_79045;PY31_FOS_V4_59117;PY31_FOS_V4_61606	GTGCCAGCCGCCGCGGTAATACGTAGGTGGCAAGCGTTGTCCGGATTTACTGGGTGTAAAGGGCGTGTAGGCGGAGAAGCAAGTCAGAAGTGAAATCCATGGGCTTAACCCATGAACTGCTTTTGAAACTGTTTCCCTTGAGTATCGGAGAGGCAGGCGGAATTCCTAGTGTAGCGGTGAAATGCGTAGATATTAGGAGGAACACCAGTGGCGAAGGCGGCCTGCTGGACGACAACTGACGCTGAGGCGCGAAAGCGTGGGGAGCAAACAGGATTAGAAACCCCAGTAGTCC	GTGCCAGCAGCCGCGGTAATACGTAGGTGGCAAGCGTTGTCCGGATTTACTGGGTGTAAAGGGCGTGTAGGCGGAGAAGCAAGTCAGAAGTGAAATCCATGGGCTTAACCCATGAACTGCTTTTGAAACTGTTTCCCTTGAGTATCGGAGAGGCAGGCGGAATTCCTAGTGTAGCGGTGAAATGCGTAGATATTAGGAGGAACACCAGTGGCGAAGGCGGCCTGCTGGACGACAACTGACGCTGAGGCGCGAAAGCGTGGGGAGCAAACAGGATTAGATACCCTGGTAGTCC
Clostridiales_MG_39	G	2	1	PY31_ARAB_V4_22354	100.0	100.0	N	Eubacterium;Faecalibacterium	rdp|S000783702;rdp|S004107121	Bacteria	Firmicutes	Clostridia	Clostridiales	Clostridiales_MG	Clostridiales_MG	Clostridiales_MG	PY31_ARAB_V4_12772;PY31_ARAB_V4_13417;PY31_ARAB_V4_13422;PY31_ARAB_V4_19986;PY31_ARAB_V4_21757;PY31_ARAB_V4_22084;PY31_ARAB_V4_22354;PY31_ARAB_V4_25732;PY31_ARAB_V4_26271;PY31_ARAB_V4_34099;PY31_ARAB_V4_42213;PY31_ARAB_V4_4229;PY31_ARAB_V4_44004;PY31_ARAB_V4_46794;PY31_ARAB_V4_50364;PY31_ARAB_V4_52743;PY31_ARAB_V4_68106;PY31_ARAB_V4_68294;PY31_ARAB_V4_69059;PY31_ARAB_V4_707;PY31_ARAB_V4_76066;PY3…	GTGCCAGCCGCCGCGGTAATACGTAGGTGGCAAGCGTTGTCCGGAATTACTGGGTGTAAAGGGAGCGTAGGCGGGATGCCAAGTCAGCTGTGAAAACTATGGGCTTAACCTGTAGACTGCAGTTGAAACTGGTATTCTTGAGTGAAGTAGAGGTTGGCGGAATTCCGAGTGTAGCGGTGAAATGCGTAGATATTCGGAGGAACACCGGTGGCGAAGGCGGCCAACTGGGCTTTAACTGACGCTGAGGCTCGAAAGTGTGGGGAGCAAACAGGATTAGAAACCCCAGTAGTCC	GTGCCAGCAGCCGCGGTAATACGTAGGTGGCAAGCGTTGTCCGGAATTACTGGGTGTAAAGGGAGCGTAGGCGGGATGCCAAGTCAGCTGTGAAAACTATGGGCTTAACCTGTAGACTGCAGTTGAAACTGGTATTCTTGAGTGAAGTAGAGGTTGGCGGAATTCCGAGTGTAGCGGTGAAATGCGTAGATATTCGGAGGAACACCGGTGGCGAAGGCGGCCAACTGGGCTTTAACTGACGCTGAGGCTCGAAAGTGTGGGGAGCAAACAGGATTAGATACCCTGGTAGTCC
Clostridiales_MG_3	G	2	1	YM54_FULL_V4_108162	100.0	100.0	N	Clostridium;Terrisporobacter	nt|EF662878.1;rdp|S000343904;silva|AB382286.1.822;silva|EF532769.1.937	Bacteria	Firmicutes	Clostridia	Clostridiales	Clostridiales_MG	Clostridiales_MG	Clostridiales_MG	YM54_FULL_V4_108162;YM54_FULL_V4_111036;YM54_FULL_V4_111677	GTGCCAGCCGCCGCGGTAATACGTAGGGGGCTAGCGTTATCCGGATTTACTGGGCGTAAAGGGTGCGTAGGTGGTTTCTTAAGTCAGGAGTGAAAGGCTACGGCTCAACCGTAGTAAGCTCTTGAAACTGGGAAACTTGAGTGCAGGAGAGGAAAGTGGAATTCCTAGTGTAGCGGTGAAATGCGTAGATATTAGGAGGAACACCAGTAGCGAAGGCGGCTTTCTGGACTGTAACTGACACTGAGGCACGAAAGCGTGGGGAGCAAACAGGATTAGAAACCCTTGTAGTCC	GTGCCAGCAGCCGCGGTAATACGTAGGGGGCTAGCGTTATCCGGATTTACTGGGCGTAAAGGGTGCGTAGGTGGTTTCTTAAGTCAGGAGTGAAAGGCTACGGCTCAACCGTAGTAAGCTCTTGAAACTGGGAAACTTGAGTGCAGGAGAGGAAAGTGGAATTCCTAGTGTAGCGGTGAAATGCGTAGATATTAGGAGGAACACCAGTAGCGAAGGCGGCTTTCTGGACTGTAACTGACACTGAGGCACGAAAGCGTGGGGAGCAAACAGGATTAGATACCCTGGTAGTCC
Clostridiales_MG_40	G	2	1	PY31_ARAB_V4_14028	100.0	100.0	N	Clostridium;Ruminiclostridium	rdp|S000785493;silva|DQ799442.1.1300	Bacteria	Firmicutes	Clostridia	Clostridiales	Clostridiales_MG	Clostridiales_MG	Clostridiales_MG	PY31_ARAB_V4_10023;PY31_ARAB_V4_10931;PY31_ARAB_V4_1116;PY31_ARAB_V4_1120;PY31_ARAB_V4_11302;PY31_ARAB_V4_12129;PY31_ARAB_V4_12265;PY31_ARAB_V4_12382;PY31_ARAB_V4_12909;PY31_ARAB_V4_14028;PY31_ARAB_V4_14853;PY31_ARAB_V4_15262;PY31_ARAB_V4_15311;PY31_ARAB_V4_1612;PY31_ARAB_V4_16807;PY31_ARAB_V4_17038;PY31_ARAB_V4_18196;PY31_ARAB_V4_18744;PY31_ARAB_V4_19039;PY31_ARAB_V4_19568;PY31_ARAB_V4_19761;PY3…	GTGCCAGCAGCCGCGGTAATACGTAGGGAGCAAGCGTTGTCCGGATTTACTGGGTGTAAAGGGTGCGTAGGCGGTTCGGCAAGTCAGAAGTGAAATCCATGGGCTTAACCCATGAACTGCTTTTGAAACTGTCGAACTTGAGTGAAGTAGAGGTAGGCGGAATTCCCGGTGTAGCGGTGAAATGCGTAGAGATCGGGAGGAACACCAGTGGCGAAGGCGGCCTACTGGGCTTTAACTGACGCTGAGGCACGAAAGCATGGGTAGCAAACAGGATTAGAAACCCCAGTAGTCC	GTGCCAGCAGCCGCGGTAATACGTAGGGAGCAAGCGTTGTCCGGATTTACTGGGTGTAAAGGGTGCGTAGGCGGTTCGGCAAGTCAGAAGTGAAATCCATGGGCTTAACCCATGAACTGCTTTTGAAACTGTCGAACTTGAGTGAAGTAGAGGTAGGCGGAATTCCCGGTGTAGCGGTGAAATGCGTAGAGATCGGGAGGAACACCAGTGGCGAAGGCGGCCTACTGGGCTTTAACTGACGCTGAGGCACGAAAGCATGGGTAGCAAACAGGATTAGATACCCTGGTAGTCC
Clostridiales_MG_41	G	5	1	MX73_ARABXYLO_V4_3108	99.658	100.0	N	Agathobacter;Dorea;Lachnospiracea;Roseburia;Ruminococcus	rdp|S000790377;rdp|S002210722;silva|DQ804644.1.1390;silva|FJ363016.1.787;silva|FJ365537.1.781;silva|FP084894.1.1002	Bacteria	Firmicutes	Clostridia	Clostridiales	Clostridiales_MG	Clostridiales_MG	Clostridiales_MG	MX73_ARABXYLO_V4_3108	GTGCCAGCAGCCGCGGTAATACGTATGGTGCAAGCGTTATCCGGATTTACTGGGTGTAAAGGGAGCGCAGGCGGTGCGGCAAGTCTGATGTGAAAGCCCGGGGCTCAACCCCGGTACTGCATTGGAAACTGTCGTACTAGAGTGTCGGAGGGGTAAGCGGAATTCCTAGTGTAGCGGTGAAATGCGTAGATATTAGGAGGAACACCAGTGGCGAAGGCGGCTTACTGGACGATGACTGACGCTGAGGCTCGAAAGCGTGGGGAGCAAACAGGATTAGAAACCCCAGTAGTCC	GTGCCAGCAGCCGCGGTAATACGTATGGTGCAAGCGTTATCCGGATTTACTGGGTGTAAAGGGAGCGCAGGCGGTGCGGCAAGTCTGATGTGAAAGCCCGGGGCTCAACCCCGGTACTGCATTGGAAACTGTCGTACTAGAGTGTCGGAGGGGTAAGCGGAATTCCTAGTGTAGCGGTGAAATGCGTAGATATTAGGAGGAACACCAGTGGCGAAGGCGGCTTACTGGACGATGACTGACGTTGAGGCTCGAAAGCGTGGGGAGCAAACAGGATTAGATACCCTGGTAGTCC
Clostridiales_MG_43	G	2	1	MX73_FOS_V4_12741	99.658	100.0	N	Clostridium;Ruminiclostridium	rdp|S000816203;silva|EF404262.1.1485	Bacteria	Firmicutes	Clostridia	Clostridiales	Clostridiales_MG	Clostridiales_MG	Clostridiales_MG	MX73_FOS_V4_10717;MX73_FOS_V4_10935;MX73_FOS_V4_11079;MX73_FOS_V4_12585;MX73_FOS_V4_12741;MX73_FOS_V4_14472;MX73_FOS_V4_15396;MX73_FOS_V4_15966;MX73_FOS_V4_17139;MX73_FOS_V4_18872;MX73_FOS_V4_21874;MX73_FOS_V4_28694	GTGCCAGCAGCCGCGGTAATACGTAGGGAGCGAGCGTTGTCCGGATTTACTGGGTGTAAAGGGTGCGTAGGCGGGCCCGCAAGTCAGACGTGAAAGCCACAGGCTCAACCTGTGAATTGCGTTTGAAACTGTGGGTCTTGAGTGAAGTAGAGGTAGGCGGAATTCCCGGTGTAGCGGTGAAATGCGTAGAGATCGGGAGGAACACCAGTGGCGAAGGCGGTCTACTGGGCTTTAACTGACGCTGAGGCACGAAAGCGTGGGTAGCAAACAGGATTAGAAACCCTTGTAGTCC	GTGCCAGCAGCCGCGGTAATACGTAGGGAGCGAGCGTTGTCCGGATTTACTGGGTGTAAAGGGTGCGTAGGCGGGCCCGCAAGTCAGACGTGAAAGCCACAGGCTCAACCTGTGAATTGCGTTTGAAACTGTGGGTCTTGAGTGAAGTAGAGGTAGGCGGAATTCCCGGTGTAGCGGTGAAATGCGTAGAGATCGGGAGGAACACCAGTGGCGAAGGCGGCCTACTGGGCTTTAACTGACGCTGAGGCACGAAAGCGTGGGTAGCAAACAGGATTAGATACCCTGGTAGTCC
Clostridiales_MG_44	G	3	1	MX73_ARABXYLO_V4_40574	100.0	100.0	N	Agathobacter;Clostridium;Roseburia	rdp|S001119393;silva|AY471707.1.642;silva|FP082373.1.1002	Bacteria	Firmicutes	Clostridia	Clostridiales	Clostridiales_MG	Clostridiales_MG	Clostridiales_MG	MX73_ARABXYLO_V4_11036;MX73_ARABXYLO_V4_11185;MX73_ARABXYLO_V4_13567;MX73_ARABXYLO_V4_14809;MX73_ARABXYLO_V4_15844;MX73_ARABXYLO_V4_17204;MX73_ARABXYLO_V4_17350;MX73_ARABXYLO_V4_20060;MX73_ARABXYLO_V4_20714;MX73_ARABXYLO_V4_22185;MX73_ARABXYLO_V4_26989;MX73_ARABXYLO_V4_27636;MX73_ARABXYLO_V4_29462;MX73_ARABXYLO_V4_30160;MX73_ARABXYLO_V4_3040;MX73_ARABXYLO_V4_32500;MX73_ARABXYLO_V4_33562;MX73_ARAB…	GTGCCAGCCGCCGCGGTAATACGTAGGGGGCAAGCGTTATCCGGATTTACTGGGTGTAAAGGGAGCGTAGACGGCGATGCAAGTCTGAAGTGAAATACCCGGGCTCAACCTGGGAACTGCTTTGGAAACTGTATGGCTAGAGTGCTGGAGAGGTAAGCGGAATTCCTAGTGTAGCGGTGAAATGCGTAGATATTAGGAAGAACACCAGTGGCGAAGGCGGCTTACTGGACAGTAACTGACGTTCAGGCTCGAAAGCGTGGGGAGCAAACAGGATTAGAAACCCCAGTAGTCC	GTGCCAGCAGCCGCGGTAATACGTAGGGGGCAAGCGTTATCCGGATTTACTGGGTGTAAAGGGAGCGTAGACGGCGATGCAAGTCTGAAGTGAAATACCCGGGCTCAACCTGGGAACTGCTTTGGAAACTGTATGGCTAGAGTGCTGGAGAGGTAAGCGGAATTCCTAGTGTAGCGGTGAAATGCGTAGATATTAGGAAGAACACCAGTGGCGAAGGCGGCTTACTGGACAGTAACTGACGTTCAGGCTCGAAAGCGTGGGGAGCAAACAGGATTAGATACCCTGGTAGTCC
Clostridiales_MG_45	G	2	1	MX73_CD_V4_41651	100.0	100.0	N	Faecalibacterium;Oscillibacter	rdp|S001127073;rdp|S003352637;silva|FP082681.1.999	Bacteria	Firmicutes	Clostridia	Clostridiales	Clostridiales_MG	Clostridiales_MG	Clostridiales_MG	MX73_ARABXYLO_V4_43500;MX73_CD_V4_14428;MX73_CD_V4_1678;MX73_CD_V4_19768;MX73_CD_V4_41651;MX73_CD_V4_46599	GTGCCAGCAGCCGCGGTAATACGTAGGTTGCAAGCGTTGTCCGGATTTACTGGGTGTAAAGGGCGTGTAGGCGGAGATGCAAGTTGGGAGTGAAATCCATGGGCTCAACCCATGAACTGCTCTCAAAACTGTATCCCTTGAGTATCGGAGAGGCAAGCGGAATTCCTAGTGTAGCGGTGAAATGCGTAGATATTAGGAGGAACACCAGTGGCGAAGGCGGCTTGCTGGACGACAACTGACGCTGAGGCGCGAAAGCGTGGGGAGCAAACAGGATTAGAAACCCCAGTAGTCC	GTGCCAGCAGCCGCGGTAATACGTAGGTTGCAAGCGTTGTCCGGATTTACTGGGTGTAAAGGGCGTGTAGGCGGAGATGCAAGTTGGGAGTGAAATCCATGGGCTCAACCCATGAACTGCTCTCAAAACTGTATCCCTTGAGTATCGGAGAGGCAAGCGGAATTCCTAGTGTAGCGGTGAAATGCGTAGATATTAGGAGGAACACCAGTGGCGAAGGCGGCTTGCTGGACGACAACTGACGCTGAGGCGCGAAAGCGTGGGGAGCAAACAGGATTAGATACCCTGGTAGTCC
Clostridiales_MG_46	G	2	1	YM54_GAL_V4_1000	100.0	100.0	N	Clostridium;Lachnoclostridium	rdp|S002012125;silva|GU957477.1.904	Bacteria	Firmicutes	Clostridia	Clostridiales	Clostridiales_MG	Clostridiales_MG	Clostridiales_MG	YM54_GAL_V4_1000;YM54_GAL_V4_10083;YM54_GAL_V4_10219;YM54_GAL_V4_10358;YM54_GAL_V4_10389;YM54_GAL_V4_1044;YM54_GAL_V4_10466;YM54_GAL_V4_10471;YM54_GAL_V4_10642;YM54_GAL_V4_10824;YM54_GAL_V4_10936;YM54_GAL_V4_10969;YM54_GAL_V4_11003;YM54_GAL_V4_11211;YM54_GAL_V4_11414;YM54_GAL_V4_11584;YM54_GAL_V4_11660;YM54_GAL_V4_11824;YM54_GAL_V4_11846;YM54_GAL_V4_1190;YM54_GAL_V4_12094;YM54_GAL_V4_12617;YM54_G…	GTGCCAGCCGCCGCGGTAATACGTAGGGGGCAAGCGTTATCCGGATTTACTGGGTGTAAAGGGAGCGCAGACGGCGATGCAAGTCTGAAGTGAAAGCCCGGGGCTCAACCCCGGGACTGCTTTGGAAACTGTATGGCTAGAGTGCTGGAGAGGCAAGCGGAATTCCTAGTGTAGCGGTGAAATGCGTAGATATTAGGAAGAACACCAGTGGCGAAGGCGGCTTGCTGGACAGTAACTGACGTTCAGGCTCGAAAGCGTGGGGAGCAAACAGGATTAGAAACCCCAGTAGTCC	GTGCCAGCAGCCGCGGTAATACGTAGGGGGCAAGCGTTATCCGGATTTACTGGGTGTAAAGGGAGCGCAGACGGCGATGCAAGTCTGAAGTGAAAGCCCGGGGCTCAACCCCGGGACTGCTTTGGAAACTGTATGGCTAGAGTGCTGGAGAGGCAAGCGGAATTCCTAGTGTAGCGGTGAAATGCGTAGATATTAGGAAGAACACCAGTGGCGAAGGCGGCTTGCTGGACAGTAACTGACGTTCAGGCTCGAAAGCGTGGGGAGCAAACAGGATTAGATACCCTGGTAGTCC
Clostridiales_MG_48	G	4	1	MX73_ARABXYLO_V4_23672	99.658	100.0	N	Agathobacter;Lachnospiracea;Roseburia;Ruminococcus	rdp|S002208686;silva|FJ363001.1.1360;silva|FJ363065.1.1360;silva|FJ365537.1.781	Bacteria	Firmicutes	Clostridia	Clostridiales	Clostridiales_MG	Clostridiales_MG	Clostridiales_MG	MX73_ARABXYLO_V4_23672	GTGCCAGCCGCCGCGGTAATACGTATGGCGCAAGCGTTATCCGGATTTACTGGGTGTAAAGGGAGCGCAGGCGGTGCGGCAAGTCTGATGTGAAAGCCCGGGGCTCAACCCCGGTACTGCATTGGAAACTGTCGTACTAGAGTGTCGGAGGGGTAAGCGGAATTCCTAGTGTAGCGGTGAAATGCGTAGATATTAGGAGGAACACCAGTGGCGAAGGCGGCTTACTGGACGATAACTGACGCTGAGGCTCGAAAGCGTGGGGAGCAAACAGGATTAGAAACCCTAGTAGTCC	GTGCCAGCAGCCGCGGTAATACGTATGGAGCAAGCGTTATCCGGATTTACTGGGTGTAAAGGGAGCGCAGGCGGTGCGGCAAGTCTGATGTGAAAGCCCGGGGCTCAACCCCGGTACTGCATTGGAAACTGTCGTACTAGAGTGTCGGAGGGGTAAGCGGAATTCCTAGTGTAGCGGTGAAATGCGTAGATATTAGGAGGAACACCAGTGGCGAAGGCGGCTTACTGGACGATAACTGACGCTGAGGCTCGAAAGCGTGGGGAGCAAACAGGATTAGATACCCTGGTAGTCC
Clostridiales_MG_49	G	4	22	MX73_ARAB_V4_10057	100.0	100.0	N	Agathobacter;Lachnospiracea;Roseburia;Ruminococcus	rdp|S002316571;silva|FJ362893.1.786;silva|FJ362989.1.1360;silva|FJ365537.1.781	Bacteria	Firmicutes	Clostridia	Clostridiales	Clostridiales_MG	Clostridiales_MG	Clostridiales_MG	MX73_ARAB_V4_10007;MX73_ARAB_V4_10015;MX73_ARAB_V4_10022;MX73_ARAB_V4_10034;MX73_ARAB_V4_10041;MX73_ARAB_V4_10057;MX73_ARAB_V4_10073;MX73_ARAB_V4_10077;MX73_ARAB_V4_10089;MX73_ARAB_V4_1011;MX73_ARAB_V4_10291;MX73_ARAB_V4_10316;MX73_ARAB_V4_10405;MX73_ARAB_V4_10411;MX73_ARAB_V4_10425;MX73_ARAB_V4_1046;MX73_ARAB_V4_10461;MX73_ARAB_V4_10470;MX73_ARAB_V4_10610;MX73_ARAB_V4_1072;MX73_ARAB_V4_10739;MX7…	GTGCCAGCAGCCGCGGTAATACGTATGGTGCAAGCGTTATCCGGATTTACTGGGTGTAAAGGGAGCGCAGGCGGTGCGGCAAGTCTGATGTGAAAGCCCGGGGCTCAACCCCGGTACTGCATTGGAAACTGTCGTACTAGAGTGTCGGAGGGGTAAGCGGAATTCCTAGTGTAGCGGTGAAATGCGTAGATATTAGGAGGAACACCAGTGGCGAAGGCGGCTTACTGGACGATAACTGACGCTGAGGCTCGAAAGCGTGGGGAGCAAACAGGATTAGAAACCCCAGTAGTCC	GTGCCAGCAGCCGCGGTAATACGTATGGTGCAAGCGTTATCCGGATTTACTGGGTGTAAAGGGAGCGCAGGCGGTGCGGCAAGTCTGATGTGAAAGCCCGGGGCTCAACCCCGGTACTGCATTGGAAACTGTCGTACTAGAGTGTCGGAGGGGTAAGCGGAATTCCTAGTGTAGCGGTGAAATGCGTAGATATTAGGAGGAACACCAGTGGCGAAGGCGGCTTACTGGACGATAACTGACGCTGAGGCTCGAAAGCGTGGGGAGCAAACAGGATTAGATACCCCGGTAGTCC
Clostridiales_MG_4	G	4	2	MX73_FULL_V4_111830	100.0	100.0	N	Clostridium;Eubacterium;Ruminiclostridium;Ruminococcus	nt|EU266550.1;nt|JX543458.1;nt|LN907768.1;rdp|S000143053;rdp|S003211794;silva|ABCA03000019.5787.7283;silva|JN612239.1.795	Bacteria	Firmicutes	Clostridia	Clostridiales	Clostridiales_MG	Clostridiales_MG	Clostridiales_MG	MX73_FULL_V4_100081;MX73_FULL_V4_100589;MX73_FULL_V4_100746;MX73_FULL_V4_100904;MX73_FULL_V4_101082;MX73_FULL_V4_102209;MX73_FULL_V4_10364;MX73_FULL_V4_105893;MX73_FULL_V4_108904;MX73_FULL_V4_111824;MX73_FULL_V4_111830;MX73_FULL_V4_15957;MX73_FULL_V4_16196;MX73_FULL_V4_18168;MX73_FULL_V4_18268;MX73_FULL_V4_18702;MX73_FULL_V4_25784;MX73_FULL_V4_33454;MX73_FULL_V4_47473;MX73_FULL_V4_54905;MX73_FULL…	GTGCCAGCAGCCGCGGTAATACGTAGGTGGCAAGCGTTGTCCGGAATTACTGGGTGTAAAGGGAGTGTAGGCGGGATATCAAGTCAGAAGTGAAAATTACGGGCTCAACTCGTAACCTGCTTTTGAAACTGACATTCTTGAGTGAAGTAGAGGCAAGCGGAATTCCTAGTGTAGCGGTGAAATGCGTAGATATTAGGAGGAACACCAGTGGCGAAGGCGGCTTGCTGGGCTTTTACTGACGCTGAGGCTCGAAAGCGTGGGGAGCAAACAGGATTAGAAACCCCAGTAGTCC	GTGCCAGCAGCCGCGGTAATACGTAGGTGGCAAGCGTTGTCCGGAATTACTGGGTGTAAAGGGAGTGTAGGCGGGATATCAAGTCAGAAGTGAAAATTACGGGCTCAACTCGTAACCTGCTTTTGAAACTGACATTCTTGAGTGAAGTAGAGGCAAGCGGAATTCCTAGTGTAGCGGTGAAATGCGTAGATATTAGGAGGAACACCAGTGGCGAAGGCGGCTTGCTGGGCTTTTACTGACGCTGAGGCTCGAAAGCGTGGGGAGCAAACAGGATTAGATACCCTGGTAGTCC
Clostridiales_MG_5	G	5	1	MX73_FULL_V4_101589	100.0	100.0	N	Faecalibacterium;Intestinimonas;Oscillibacter;Oscillospira;Ruminiclostridium	nt|EU530310.1;rdp|S000416540;rdp|S000780279;rdp|S000783242;silva|DQ806700.1.1391	Bacteria	Firmicutes	Clostridia	Clostridiales	Clostridiales_MG	Clostridiales_MG	Clostridiales_MG	MX73_FULL_V4_101589;MX73_FULL_V4_102534;MX73_FULL_V4_103270;MX73_FULL_V4_103890;MX73_FULL_V4_106092;MX73_FULL_V4_108454;MX73_FULL_V4_108588;MX73_FULL_V4_109144;MX73_FULL_V4_109330;MX73_FULL_V4_110408;MX73_FULL_V4_111818;MX73_FULL_V4_12360;MX73_FULL_V4_12517;MX73_FULL_V4_12917;MX73_FULL_V4_16011;MX73_FULL_V4_16803;MX73_FULL_V4_17227;MX73_FULL_V4_17406;MX73_FULL_V4_18044;MX73_FULL_V4_22981;MX73_FUL…	GTGCCAGCAGCCGCGGTAATACGTAGGTGGCAAGCGTTGTCCGGATTTACTGGGTGTAAAGGGCGTGTAGCCGGGAAGGCAAGTCAGATGTGAAATCCACGGGCTTAACTCGTGAACTGCATTTGAAACTACTTTTCTTGAGTATCGGAGAGGCAATCGGAATTCCTAGTGTAGCGGTGAAATGCGTAGATATTAGGAGGAACACCAGTGGCGAAGGCGGATTGCTGGACGACAACTGACGGTGAGGCGCGAAAGCGTGGGGAGCAAACAGGATTAGAAACCCCGGTAGTCC	GTGCCAGCAGCCGCGGTAATACGTAGGTGGCAAGCGTTGTCCGGATTTACTGGGTGTAAAGGGCGTGTAGCCGGGAAGGCAAGTCAGATGTGAAATCCACGGGCTTAACTCGTGAACTGCATTTGAAACTACTTTTCTTGAGTATCGGAGAGGCAATCGGAATTCCTAGTGTAGCGGTGAAATGCGTAGATATTAGGAGGAACACCAGTGGCGAAGGCGGATTGCTGGACGACAACTGACGGTGAGGCGCGAAAGCGTGGGGAGCAAACAGGATTAGATACCCTGGTAGTCC
Clostridiales_MG_6	G	2	1	PY31_FULL_V4_56397	100.0	100.0	N	Clostridium;Flavonifractor	nt|GU128175.1;rdp|S003660044	Bacteria	Firmicutes	Clostridia	Clostridiales	Clostridiales_MG	Clostridiales_MG	Clostridiales_MG	MX73_ARABXYLO_V4_48854;PY31_FULL_V4_43200;PY31_FULL_V4_46355;PY31_FULL_V4_56397;YM54_FULL_V4_20687;YM54_GAL_V4_53742;YM54_NYST_V4_100;YM54_NYST_V4_10003;YM54_NYST_V4_10023;YM54_NYST_V4_10041;YM54_NYST_V4_1005;YM54_NYST_V4_10050;YM54_NYST_V4_10055;YM54_NYST_V4_10060;YM54_NYST_V4_10066;YM54_NYST_V4_10072;YM54_NYST_V4_10075;YM54_NYST_V4_10077;YM54_NYST_V4_10082;YM54_NYST_V4_10086;YM54_NYST_V4_10090;…	GTGCCAGCCGCCGCGGTAATACGTAGGTGGCAAGCGTTATCCGGATTTACTGGGTGTAAAGGGCGTGTAGGCGGGACTGCAAGTCAGATGTGAAAACTATGGGCTCAACCCATAGCCTGCATTTGAAACTGTAGTTCTTGAGTGCTGGAGAGGCAATCGGAATTCCGTGTGTAGCGGTGAAATGCATAGATATACGGAGGAACACCAGTGGCGAAGGCGGATTGCTGGACAGTAACTGACGCTGAGGCGCGAAAGCGTGGGGAGCAAACAGGATTAGAAACCCCAGTAGTCC	GTGCCAGCAGCCGCGGTAATACGTAGGTGGCAAGCGTTATCCGGATTTACTGGGTGTAAAGGGCGTGTAGGCGGGACTGCAAGTCAGATGTGAAAACTATGGGCTCAACCCATAGCCTGCATTTGAAACTGTAGTTCTTGAGTGCTGGAGAGGCAATCGGAATTCCGTGTGTAGCGGTGAAATGCATAGATATACGGAGGAACACCAGTGGCGAAGGCGGATTGCTGGACAGTAACTGACGCTGAGGCGCGAAAGCGTGGGGAGCAAACAGGATTAGATACCCTGGTAGTCC
Clostridiales_MG_7	G	2	1	MX73_ARABXYLO_V4_46769	100.0	100.0	N	Blautia;Clostridium	nt|JX229148.1;rdp|S000516457;silva|FP078272.1.1006	Bacteria	Firmicutes	Clostridia	Clostridiales	Clostridiales_MG	Clostridiales_MG	Clostridiales_MG	MX73_ARABXYLO_V4_23052;MX73_ARABXYLO_V4_25177;MX73_ARABXYLO_V4_2592;MX73_ARABXYLO_V4_26358;MX73_ARABXYLO_V4_46769;MX73_ARABXYLO_V4_4685;MX73_ARABXYLO_V4_554;MX73_ARABXYLO_V4_59339;MX73_ARABXYLO_V4_61651;MX73_ARABXYLO_V4_68606;MX73_ARABXYLO_V4_78110;MX73_ARABXYLO_V4_78823;MX73_FULL_V4_100116;MX73_FULL_V4_104723;MX73_FULL_V4_1084;MX73_FULL_V4_21723;MX73_FULL_V4_75936;MX73_FULL_V4_85197;MX73_NYST_V4…	GTGCCAGCCGCCGCGGTAATACGTAGGGGGCAAGCGTTATCCGGAATTACTGGGTGTAAAGGGAGCGTAGGCGGCACGCCAAGCCAGATGTGAAAGCCCGAGGCTTAACCTCGCGGATTGCATTTGGAACTGGCGAGCTAGAGTACAGGAGAGGAAAGCGGAATTCCTAGTGTAGCGGTGAAATGCGTAGATATTAGGAAGAACACCAGTGGCGAAGGCGGCTTTCTGGACTGAAACTGACGCTGAGGCTCGAAAGCGTGGGGAGCAAACAGGATTAGAAACCCCAGTAGTCC	GTGCCAGCAGCCGCGGTAATACGTAGGGGGCAAGCGTTATCCGGAATTACTGGGTGTAAAGGGAGCGTAGGCGGCACGCCAAGCCAGATGTGAAAGCCCGAGGCTTAACCTCGCGGATTGCATTTGGAACTGGCGAGCTAGAGTACAGGAGAGGAAAGCGGAATTCCTAGTGTAGCGGTGAAATGCGTAGATATTAGGAAGAACACCAGTGGCGAAGGCGGCTTTCTGGACTGAAACTGACGCTGAGGCTCGAAAGCGTGGGGAGCAAACAGGATTAGATACCCTGGTAGTCC
Clostridiales_MG_9	G	3	1	MX73_ARABXYLO_V4_15105	100.0	100.0	N	Blautia;Clostridium;Eubacterium	nt|KP105807.1;rdp|S000416546;silva|FP082689.1.1006	Bacteria	Firmicutes	Clostridia	Clostridiales	Clostridiales_MG	Clostridiales_MG	Clostridiales_MG	MX73_ARABXYLO_V4_10082;MX73_ARABXYLO_V4_10201;MX73_ARABXYLO_V4_11485;MX73_ARABXYLO_V4_11564;MX73_ARABXYLO_V4_11567;MX73_ARABXYLO_V4_11895;MX73_ARABXYLO_V4_12560;MX73_ARABXYLO_V4_12857;MX73_ARABXYLO_V4_13011;MX73_ARABXYLO_V4_13102;MX73_ARABXYLO_V4_15105;MX73_ARABXYLO_V4_17068;MX73_ARABXYLO_V4_17707;MX73_ARABXYLO_V4_17943;MX73_ARABXYLO_V4_20005;MX73_ARABXYLO_V4_20837;MX73_ARABXYLO_V4_21253;MX73_ARA…	GTGCCAGCCGCCGCGGTAATACGTAGGATGCAAGCGTTATCCGGATTTACTGGGTGTAAAGGGAGCGCAGGCGGGACTGCAAGTTGGATGTGAAATACCGTGGCTTAACCACGGAACTGCATCCAAAACTGTAGTTCTTGAGTGAAGTAGAGGCAAGCGGAATTCCGAGTGTAGCGGTGAAATGCGTAGATATTCGGAGGAACACCAGTGGCGAAGGCGGCTTGCTGGGCTTTAACTGACGCTGAGGCTCGAAAGTGTGGGGAGCAAACAGGATTAGAAACCCTAGTAGTCC	GTGCCAGCAGCCGCGGTAATACGTAGGATGCAAGCGTTATCCGGATTTACTGGGTGTAAAGGGAGCGCAGGCGGGACTGCAAGTTGGATGTGAAATACCGTGGCTTAACCACGGAACTGCATCCAAAACTGTAGTTCTTGAGTGAAGTAGAGGCAAGCGGAATTCCGAGTGTAGCGGTGAAATGCGTAGATATTCGGAGGAACACCAGTGGCGAAGGCGGCTTGCTGGGCTTTAACTGACGCTGAGGCTCGAAAGTGTGGGGAGCAAACAGGATTAGATACCCTGGTAGTCC
Clostridiales_MS_1	S	2	3	MX73_ARAB_V4_24716	100.0	100.0	N	Agathobaculum_butyriciproducens;Butyricicoccus_faecihominis	16SMicrobial|NR_151982.1;16SMicrobial|NR_152060.1	Bacteria	Firmicutes	Clostridia	Clostridiales	Clostridiales_MS	Clostridiales_MS	Clostridiales_MS	MX73_ARAB_V4_11524;MX73_ARAB_V4_11839;MX73_ARAB_V4_11923;MX73_ARAB_V4_12252;MX73_ARAB_V4_17759;MX73_ARAB_V4_19155;MX73_ARAB_V4_20536;MX73_ARAB_V4_20618;MX73_ARAB_V4_24284;MX73_ARAB_V4_24716;MX73_ARAB_V4_31077;MX73_ARAB_V4_3251;MX73_ARAB_V4_34758;MX73_ARAB_V4_35472;MX73_ARAB_V4_37371;MX73_ARAB_V4_38974;MX73_ARAB_V4_45418;MX73_ARAB_V4_52379;MX73_ARAB_V4_55697;MX73_ARAB_V4_55989;MX73_ARAB_V4_56900;M…	GTGCCAGCCGCCGCGGTAATACGTAGGGAGCAAGCGTTATCCGGATTTACTGGGTGTAAAGGGCGCGCAGGCGGGCCGGCAAGTTGGAAGTGAAATCTATGGGCTTAACCCATAAACTGCTTTCAAAACTGCTGGTCTTGAGTGATGGAGAGGCAGGCGGAATTCCGTGTGTAGCGGTGAAATGCGTAGATATACGGAGGAACACCAGTGGCGAAGGCGGCCTGCTGGACATTAACTGACGCTGAGGCGCGAAAGCGTGGGGAGCAAACAGGATTAGAAACCCCAGTAGTCC	GTGCCAGCAGCCGCGGTAATACGTAGGGAGCAAGCGTTATCCGGATTTACTGGGTGTAAAGGGCGCGCAGGCGGGCCGGCAAGTTGGAAGTGAAATCTATGGGCTTAACCCATAAACTGCTTTCAAAACTGCTGGTCTTGAGTGATGGAGAGGCAGGCGGAATTCCGTGTGTAGCGGTGAAATGCGTAGATATACGGAGGAACACCAGTGGCGAAGGCGGCCTGCTGGACATTAACTGACGCTGAGGCGCGAAAGCGTGGGGAGCAAACAGGATTAGATACCCTGGTAGTCC
Clostridium_1	G	0	1	PY31_ARAB_V4_1660	100.0	100.0	N	Clostridium	rdp|S000372424	Bacteria	Firmicutes	Clostridia	Clostridiales	Clostridiaceae	Clostridium	Clostridium	PY31_ARAB_V4_12737;PY31_ARAB_V4_14103;PY31_ARAB_V4_14927;PY31_ARAB_V4_14940;PY31_ARAB_V4_1660;PY31_ARAB_V4_21667;PY31_ARAB_V4_23706;PY31_ARAB_V4_32597;PY31_ARAB_V4_32640;PY31_ARAB_V4_36267;PY31_ARAB_V4_39072;PY31_ARAB_V4_39346;PY31_ARAB_V4_39540;PY31_ARAB_V4_41569;PY31_ARAB_V4_47658;PY31_ARAB_V4_47738;PY31_ARAB_V4_49489;PY31_ARAB_V4_64619;PY31_ARAB_V4_65519;PY31_ARAB_V4_81698;PY31_ARAB_V4_93291;P…	GTGCCAGCCGCCGCGGTAATACGTAGGGGGCAAGCGTTATCCGGAATTACTGGGTGTAAAGGGTGAGTAGGCGGCACGGCAAGTAAGATGTGAAAGCCCACGGCTTAACTGTGGGATTGCATTTTAAACTGTTGAGCTAGAGTACAGGAGAGGAAAGCGGAATTCCTAGTGTAGCGGTGAAATGCGTAGATATTAGGAAGAACACCAGTGGCGAAGGCGGCTTTCTGGACTGGAAACTGACGCTGAGGCACGAAAGCGTGGGGAGCGAACAGGATTAGAAACCCCAGTAGTCC	GTGCCAGCAGCCGCGGTAATACGTAGGGGGCAAGCGTTATCCGGAATTACTGGGTGTAAAGGGTGAGTAGGCGGCACGGCAAGTAAGATGTGAAAGCCCACGGCTTAACTGTGGGATTGCATTTTAAACTGTTGAGCTAGAGTACAGGAGAGGAAAGCGGAATTCCTAGTGTAGCGGTGAAATGCGTAGATATTAGGAAGAACACCAGTGGCGAAGGCGGCTTTCTGGACTGGAAACTGACGCTGAGGCACGAAAGCGTGGGGAGCGAACAGGATTAGATACCCTGGTAGTCC
Clostridium_2	G	0	1	PY31_ARAB_V4_1839	100.0	100.0	N	Clostridium	rdp|S000491256	Bacteria	Firmicutes	Clostridia	Clostridiales	Clostridiaceae	Clostridium	Clostridium	PY31_ARAB_V4_10299;PY31_ARAB_V4_11082;PY31_ARAB_V4_1170;PY31_ARAB_V4_1303;PY31_ARAB_V4_13541;PY31_ARAB_V4_13590;PY31_ARAB_V4_13797;PY31_ARAB_V4_14322;PY31_ARAB_V4_15763;PY31_ARAB_V4_16488;PY31_ARAB_V4_1839;PY31_ARAB_V4_18645;PY31_ARAB_V4_19722;PY31_ARAB_V4_21405;PY31_ARAB_V4_22443;PY31_ARAB_V4_22456;PY31_ARAB_V4_23076;PY31_ARAB_V4_23122;PY31_ARAB_V4_23409;PY31_ARAB_V4_24156;PY31_ARAB_V4_29182;PY3…	GTGCCAGCCGCCGCGGTAATACGTAGGGAGCAAGCGTTGTCCGGATTTACTGGGTGTAAAGGGTGCGTAGGCGGAAGAGCAAGTCAGTAGTGAAATCTGGGGGCTTAACCCCCAAACTGCTATTGAAACTGTTTTTCTTGAGTGGAGTAGAGGTAGGCGGAATTCCCGGTGTAGCGGTGAAATGCGTAGAGATCGGGAGGAACACCAGTGGCGAAGGCGGCCTACTGGGCTCTAACTGACGCTGAGGCACGAAAGTGTGGGTAGCAAACAGGATTAGAAACCCCAGTAGTCC	GTGCCAGCAGCCGCGGTAATACGTAGGGAGCAAGCGTTGTCCGGATTTACTGGGTGTAAAGGGTGCGTAGGCGGAAGAGCAAGTCAGTAGTGAAATCTGGGGGCTTAACCCCCAAACTGCTATTGAAACTGTTTTTCTTGAGTGGAGTAGAGGTAGGCGGAATTCCCGGTGTAGCGGTGAAATGCGTAGAGATCGGGAGGAACACCAGTGGCGAAGGCGGCCTACTGGGCTCTAACTGACGCTGAGGCACGAAAGTGTGGGTAGCAAACAGGATTAGATACCCTGGTAGTCC
Clostridium_3	G	0	1	PY31_FOS_V4_64295	100.0	100.0	N	Clostridium	rdp|S000517957	Bacteria	Firmicutes	Clostridia	Clostridiales	Clostridiaceae	Clostridium	Clostridium	MX73_FULL_V4_104862;PY31_ARAB_V4_12484;PY31_ARAB_V4_87725;PY31_FOS_V4_64295;YM54_5130;YM54_NYST_V4_11451;YM54_NYST_V4_22118	GTGCCAGCCGCCGCGGTAATACGTAGGGGGCAAGCGTTATCCGGATTTACTGGGTGTAAAGGGAGCGTAGACGGCAGCGCAAGTCTGAAGTGAAAGCCCGGGGCTCAACCCCGGAATGGCTTTGGAAACTGTGCGGCTAGAGTACCGGAGGGGTAAGCGGAATTCCTAGTGTAGCGGTGAAATGCGTAGATATTAGGAGGAACACCAGTGGCGAAGGCGGCTTACTGGACGGTAACTGACGTTGAGGCTCGAAAGCGTGGGGAGCAAACAGGATTAGAAACCCCTGTAGTCC	GTGCCAGCAGCCGCGGTAATACGTAGGGGGCAAGCGTTATCCGGATTTACTGGGTGTAAAGGGAGCGTAGACGGCAGCGCAAGTCTGAAGTGAAAGCCCGGGGCTCAACCCCGGAATGGCTTTGGAAACTGTGCGGCTAGAGTACCGGAGGGGTAAGCGGAATTCCTAGTGTAGCGGTGAAATGCGTAGATATTAGGAGGAACACCAGTGGCGAAGGCGGCTTACTGGACGGTAACTGACGTTGAGGCTCGAAAGCGTGGGGAGCAAACAGGATTAGATACCCTGGTAGTCC
Clostridium_4	G	0	1	YM54_CD_V4_11919	100.0	100.0	N	Clostridium	rdp|S000814351	Bacteria	Firmicutes	Clostridia	Clostridiales	Clostridiaceae	Clostridium	Clostridium	MX73_CD_V4_84;MX73_FULL_V4_23698;YM54_CD_V4_11919	GTGCCAGCAGCCGCGGTAATACGTAGGGGGCAAGCGTTATCCGGATTTACTGGGTGTAAAGGGAGCGTAGACGGTCAAGCAAGTCAGAAGTGAAAGGCTGGGGCTCAACCCCGGGACTGCTTTTGAAACTGTTTGACTAGAGTGCTGGAGAGGTAAGCGGAATTCCTAGTGTAGCGGTGAAATGCGTAGATATTAGGAGGAACACCAGTGGCGAAGGCGGCTTACTGGACAGTAACTGACGTTGAGGCTCGAAAGCGTGGGGAGCAAACAGGATTAGAAACCCGAGTAGTCC	GTGCCAGCAGCCGCGGTAATACGTAGGGGGCAAGCGTTATCCGGATTTACTGGGTGTAAAGGGAGCGTAGACGGTCAAGCAAGTCAGAAGTGAAAGGCTGGGGCTCAACCCCGGGACTGCTTTTGAAACTGTTTGACTAGAGTGCTGGAGAGGTAAGCGGAATTCCTAGTGTAGCGGTGAAATGCGTAGATATTAGGAGGAACACCAGTGGCGAAGGCGGCTTACTGGACAGTAACTGACGTTGAGGCTCGAAAGCGTGGGGAGCAAACAGGATTAGATACCCTGGTAGTCC
Clostridium_5	G	0	1	MX73_FULL_V4_68707	100.0	100.0	N	Clostridium	rdp|S000815785	Bacteria	Firmicutes	Clostridia	Clostridiales	Clostridiaceae	Clostridium	Clostridium	MX73_FULL_V4_68707;MX73_MANNO_V4_52138;PY31_ARAB_V4_22401;PY31_ARAB_V4_90723;PY31_CD_V4_27980;PY31_CD_V4_72378	GTGCCAGCCGCCGCGGTAATACGTAGGGGGCAAGCGTTATCCGGATTTACTGGGTGTAAAGGGAGCGTAGACGGCAGCGCAAGTCTGAAGTGAAAGCCCGGGGCTCAACCCCGGAATGGCTTTGGAAACTGTGCAGCTAGAGTACCGGAGGGGTAAGCGGAATTCCTAGTGTAGCGGTGAAATGCGTAGATATTAGGAGGAACACCAGTGGCGAAGGCGGCTTACTGGACGGTAACTGACGTTGAGGCTCGAAAGCGTGGGGAGCAAACAGGATTAGAAACCCCAGTAGTCC	GTGCCAGCAGCCGCGGTAATACGTAGGGGGCAAGCGTTATCCGGATTTACTGGGTGTAAAGGGAGCGTAGACGGCAGCGCAAGTCTGAAGTGAAAGCCCGGGGCTCAACCCCGGAATGGCTTTGGAAACTGTGCAGCTAGAGTACCGGAGGGGTAAGCGGAATTCCTAGTGTAGCGGTGAAATGCGTAGATATTAGGAGGAACACCAGTGGCGAAGGCGGCTTACTGGACGGTAACTGACGTTGAGGCTCGAAAGCGTGGGGAGCAAACAGGATTAGATACCCTGGTAGTCC
Clostridium_6	G	0	1	PY31_ARAB_V4_26781	100.0	100.0	N	Clostridium	rdp|S001060247	Bacteria	Firmicutes	Clostridia	Clostridiales	Clostridiaceae	Clostridium	Clostridium	PY31_ARAB_V4_26781;PY31_FOS_V4_15135;PY31_FOS_V4_1719;PY31_FOS_V4_51592;PY31_FOS_V4_73829;PY31_FOS_V4_82543;PY31_FOS_V4_8310;PY31_FULL_V4_100123;PY31_FULL_V4_100160;PY31_FULL_V4_100491;PY31_FULL_V4_101226;PY31_FULL_V4_101360;PY31_FULL_V4_101586;PY31_FULL_V4_102965;PY31_FULL_V4_103277;PY31_FULL_V4_103793;PY31_FULL_V4_104318;PY31_FULL_V4_104690;PY31_FULL_V4_105219;PY31_FULL_V4_106279;PY31_FULL_V4_1…	GTGCCAGCCGCCGCGGTAATACGTAGGTGGCAAGCGTTATCCGGAATTACTGGGTGTAAAGGGAGCGCAGGCGGGATAGCAAGTCAGCGGTGAAATGCATGGGCTTAACTCATGAGCTGCCGTTGAAACTGTTATTCTTGAGTGGAGTAGAGGCAGGCGGAATTCCGAGTGTAGCGGTGAAATGCGTAGATATTCGGAGGAACACCAGTGGCGAAGGCGGCCTGCTGGGCTCTAACTGACGCTGAGGCTCGAAAGTGTGGGGAGCAAACAGGATTAGAAACCCCTGTAGTCC	GTGCCAGCAGCCGCGGTAATACGTAGGTGGCAAGCGTTATCCGGAATTACTGGGTGTAAAGGGAGCGCAGGCGGGATAGCAAGTCAGCGGTGAAATGCATGGGCTTAACTCATGAGCTGCCGTTGAAACTGTTATTCTTGAGTGGAGTAGAGGCAGGCGGAATTCCGAGTGTAGCGGTGAAATGCGTAGATATTCGGAGGAACACCAGTGGCGAAGGCGGCCTGCTGGGCTCTAACTGACGCTGAGGCTCGAAAGTGTGGGGAGCAAACAGGATTAGATACCCTGGTAGTCC
Clostridium_7	G	0	2	MX73_FULL_V4_15105	100.0	100.0	N	Clostridium	rdp|S001071561	Bacteria	Firmicutes	Clostridia	Clostridiales	Clostridiaceae	Clostridium	Clostridium	MX73_FULL_V4_100941;MX73_FULL_V4_104896;MX73_FULL_V4_106611;MX73_FULL_V4_107665;MX73_FULL_V4_108923;MX73_FULL_V4_14223;MX73_FULL_V4_15105;MX73_FULL_V4_17032;MX73_FULL_V4_17262;MX73_FULL_V4_20322;MX73_FULL_V4_21375;MX73_FULL_V4_22334;MX73_FULL_V4_29969;MX73_FULL_V4_32576;MX73_FULL_V4_33315;MX73_FULL_V4_35735;MX73_FULL_V4_51427;MX73_FULL_V4_62650;MX73_FULL_V4_65557;MX73_FULL_V4_6680;MX73_FULL_V4_66…	GTGCCAGCCGCCGCGGTAATACGTAGGGGGCAAGCGTTATCCGGATTTACTGGGTGTAAAGGGAGCGTAGACGGCATGGCAAGTCTGAAGTGAAATGCGGGGGCTCAACCCCTGAACTGCTTTGGAAACTGTCAGGCTGGAGTGCAGGAGAGGTAAGTGGAATTCCTAGTGTAGCGGTGAAATGCGTAGATATTAGGAGGAACACCAGTGGCGAAGGCGGCTTACTGGACTGTAACTGACGTTGAGGCTCGAAAGCGTGGGGAGCAAACAGGATTAGAAACCCCAGTAGTCC	GTGCCAGCAGCCGCGGTAATACGTAGGGGGCAAGCGTTATCCGGATTTACTGGGTGTAAAGGGAGCGTAGACGGCATGGCAAGTCTGAAGTGAAATGCGGGGGCTCAACCCCTGAACTGCTTTGGAAACTGTCAGGCTGGAGTGCAGGAGAGGTAAGTGGAATTCCTAGTGTAGCGGTGAAATGCGTAGATATTAGGAGGAACACCAGTGGCGAAGGCGGCTTACTGGACTGTAACTGACGTTGAGGCTCGAAAGCGTGGGGAGCAAACAGGATTAGATACCCTGGTAGTCC
Clostridium_8	G	0	1	PY31_CD_V4_16234	100.0	100.0	N	Clostridium	rdp|S002210110	Bacteria	Firmicutes	Clostridia	Clostridiales	Clostridiaceae	Clostridium	Clostridium	PY31_CD_V4_16234	GTGCCAGCAGCCGCGGTAATACGTAGGGAGCAAGCGTTGTCCGGAATTACTGGGTGTAAAGGGTGCGTAGGCGGGCTTGCAAGTCAGCCGTGAAATCCCGGGGCTTAACCCCGCGGACTGCGGTAGAAACTGTGAGTCTTGAGTGAAGTAGAGGTAGGCGGAATTCCCGGTGTAGCGGTGAAATGCGTAGAGATCGGGAGGAACACCAGTGGCGAAGGCGGCCTACTGGGCTTTAACTGACGCTGAGGCACGAAAGTGTGGGTAGCAAACAGGATTAGAAACCCCTGTAGTCC	GTGCCAGCAGCCGCGGTAATACGTAGGGAGCAAGCGTTGTCCGGAATTACTGGGTGTAAAGGGTGCGTAGGCGGGCTTGCAAGTCAGCCGTGAAATCCCGGGGCTTAACCCCGCGGACTGCGGTAGAAACTGTGAGTCTTGAGTGAAGTAGAGGTAGGCGGAATTCCCGGTGTAGCGGTGAAATGCGTAGAGATCGGGAGGAACACCAGTGGCGAAGGCGGCCTACTGGGCTTTAACTGACGCTGAGGCACGAAAGTGTGGGTAGCAAACAGGATTAGATACCCTGGTAGTCC
Clostridium_9	G	0	1	MX73_FULL_V4_104274	100.0	100.0	N	Clostridium	rdp|S003209673	Bacteria	Firmicutes	Clostridia	Clostridiales	Clostridiaceae	Clostridium	Clostridium	MX73_FULL_V4_103017;MX73_FULL_V4_104274;MX73_FULL_V4_110694;MX73_FULL_V4_110816;MX73_FULL_V4_13848;MX73_FULL_V4_15081;MX73_FULL_V4_16021;MX73_FULL_V4_18622;MX73_FULL_V4_22832;MX73_FULL_V4_23505;MX73_FULL_V4_27707;MX73_FULL_V4_33468;MX73_FULL_V4_35866;MX73_FULL_V4_36339;MX73_FULL_V4_39201	GTGCCAGCAGCCGCGGTAATACGTAGGGGGCAAGCGTTATCCGGATTTACTGGGTGTAAAGGGAGTGTAGACGGTTTTGCAAGTCTGAAGTGAAAGCCCGGGGCTTAACCCCGGGACTGCTTTGGAAACTGTAGGACTAGAGTGCAGGAGAGGTAAGTGGAATTCCTAGTGTAGCGGTGAAATGCGTAGATATTAGGAGGAACACCAGTGGCGAAGGCGGCTTACTGGACTGTAACTGACGTTGAGGCTCGAAAGCGTGGGGAGCAAACAGGATTAGAAACCCCAGTAGTCC	GTGCCAGCAGCCGCGGTAATACGTAGGGGGCAAGCGTTATCCGGATTTACTGGGTGTAAAGGGAGTGTAGACGGTTTTGCAAGTCTGAAGTGAAAGCCCGGGGCTTAACCCCGGGACTGCTTTGGAAACTGTAGGACTAGAGTGCAGGAGAGGTAAGTGGAATTCCTAGTGTAGCGGTGAAATGCGTAGATATTAGGAGGAACACCAGTGGCGAAGGCGGCTTACTGGACTGTAACTGACGTTGAGGCTCGAAAGCGTGGGGAGCAAACAGGATTAGATACCCTGGTAGTCC
Clostridium_MS_1	S	2	2	PY31_CD_V4_22027	100.0	100.0	N	Clostridium_disporicum;Clostridium_saudii	16SMicrobial|NR_026491.1;16SMicrobial|NR_144696.1	Bacteria	Firmicutes	Clostridia	Clostridiales	Clostridiaceae	Clostridium	Clostridium_MS	MX73_FULL_V4_51950;PY31_ARAB_V4_18014;PY31_ARAB_V4_18081;PY31_ARAB_V4_30384;PY31_ARAB_V4_51585;PY31_ARAB_V4_67068;PY31_ARAB_V4_80483;PY31_ARAB_V4_84155;PY31_CD_V4_22027;PY31_CD_V4_23312;PY31_CD_V4_36006;PY31_CD_V4_40321;PY31_CD_V4_64771;PY31_FOS_V4_17792;PY31_FOS_V4_19881;PY31_FOS_V4_35210;PY31_FOS_V4_40986;PY31_FOS_V4_56285;PY31_FOS_V4_57234;PY31_FOS_V4_61666;PY31_FOS_V4_73381;PY31_FOS_V4_89657;…	GTGCCAGCCGCCGCGGTAATACGTAGGTGGCGAGCGTTGTCCGGATTTACTGGGCGTAAAGGGAGCGTAGGCGGACTTTTAAGTGAGATGTGAAATACCCGGGCTCAACTTGGGTGCTGCATTTCAAACTGGAAGTCTAGAGTGCAGGAGAGGAGAATGGAATTCCTAGTGTAGCGGTGAAATGCGTAGAGATTAGGAAGAACACCAGTGGCGAAGGCGATTCTCTGGACTGTAACTGACGCTGAGGCTCGAAAGCGTGGGGAGCAAACAGGATTAGAAACCCTAGTAGTCC	GTGCCAGCAGCCGCGGTAATACGTAGGTGGCGAGCGTTGTCCGGATTTACTGGGCGTAAAGGGAGCGTAGGCGGACTTTTAAGTGAGATGTGAAATACCCGGGCTCAACTTGGGTGCTGCATTTCAAACTGGAAGTCTAGAGTGCAGGAGAGGAGAATGGAATTCCTAGTGTAGCGGTGAAATGCGTAGAGATTAGGAAGAACACCAGTGGCGAAGGCGATTCTCTGGACTGTAACTGACGCTGAGGCTCGAAAGCGTGGGGAGCAAACAGGATTAGATACCCTGGTAGTCC
Colidextribacter_massiliensis_1	S	0	1	MX73_FULL_V4_101190	100.0	100.0	N	Colidextribacter_massiliensis	16SMicrobial|NR_147375.1	Bacteria	Firmicutes	Clostridia	Clostridiales	Clostridiales	Colidextribacter	Colidextribacter_massiliensis	MX73_FULL_V4_101190	GTGCCAGCAGCCGCGGTAATACGTAGGGAGCAAGCGTTATCCGGATTTACTGGGTGTAAAGGGCGTGTAGGCGGGACTGCAAGTCAGATGTGAAAACTATGGGCTTAACCCATAGCCTGCATTTGAAACTGTAGTTCTTGAGTGGTGGAGAGGCAAATGGAATTCCTAGTGTAGCGGTGAAATGCGTAGATATTAGGAAGAACACCAGTGGCGAAGGCGATTTGCTGGACACTAACTGACGCTGAGGCGCGAAAGCGTGGGGAGCAAACAGGATTAGATACCCCTGTAGTCC	GTGCCAGCAGCCGCGGTAATACGTAGGGAGCAAGCGTTATCCGGATTTACTGGGTGTAAAGGGCGTGTAGGCGGGACTGCAAGTCAGATGTGAAAACTATGGGCTTAACCCATAGCCTGCATTTGAAACTGTAGTTCTTGAGTGGTGGAGAGGCAAATGGAATTCCTAGTGTAGCGGTGAAATGCGTAGATATTAGGAAGAACACCAGTGGCGAAGGCGATTTGCTGGACACTAACTGACGCTGAGGCGCGAAAGCGTGGGGAGCAAACAGGATTAGATACCCTGGTAGTCC
Collinsella_aerofaciens_1	S	0	2	MX73_ARABXYLO_V4_25467	100.0	100.0	N	Collinsella_aerofaciens	16SMicrobial|NR_113316.1	Bacteria	Actinobacteria	Coriobacteriia	Coriobacteriales	Coriobacteriaceae	Collinsella	Collinsella_aerofaciens	MX73_ARAB_V4_14072;MX73_ARAB_V4_27600;MX73_ARAB_V4_34869;MX73_ARAB_V4_38796;MX73_ARAB_V4_41283;MX73_ARAB_V4_53765;MX73_ARAB_V4_56765;MX73_ARABXYLO_V4_12597;MX73_ARABXYLO_V4_14409;MX73_ARABXYLO_V4_15672;MX73_ARABXYLO_V4_17454;MX73_ARABXYLO_V4_18011;MX73_ARABXYLO_V4_19583;MX73_ARABXYLO_V4_20760;MX73_ARABXYLO_V4_23944;MX73_ARABXYLO_V4_24912;MX73_ARABXYLO_V4_25467;MX73_ARABXYLO_V4_25580;MX73_ARABXYLO…	GTGCCAGCCGCCGCGGTAATACGTAGGGGGCGAGCGTTATCCGGATTCATTGGGCGTAAAGCGCGCGTAGGCGGCCCGGCAGGCCGGGGGTCGAAGCGGGGGGCTCAACCCCCCGAAGCCCCCGGAACCTCCGCGGCTTGGGTCCGGTAGGGGAGGGTGGAACACCCGGTGTAGCGGTGGAATGCGCAGATATCGGGTGGAACACCGGTGGCGAAGGCGGCCCTCTGGGCCGAGACCGACGCTGAGGCGCGAAAGCTGGGGGAGCGAACAGGATTAGAAACCCCAGTAGTCC	GTGCCAGCAGCCGCGGTAATACGTAGGGGGCGAGCGTTATCCGGATTCATTGGGCGTAAAGCGCGCGTAGGCGGCCCGGCAGGCCGGGGGTCGAAGCGGGGGGCTCAACCCCCCGAAGCCCCCGGAACCTCCGCGGCTTGGGTCCGGTAGGGGAGGGTGGAACACCCGGTGTAGCGGTGGAATGCGCAGATATCGGGTGGAACACCGGTGGCGAAGGCGGCCCTCTGGGCCGAGACCGACGCTGAGGCGCGAAAGCTGGGGGAGCGAACAGGATTAGATACCCTGGTAGTCC
Collinsella_bouchesdurhonensis_1	S	0	1	PY31_ARAB_V4_2893	100.0	100.0	N	Collinsella_bouchesdurhonensis	16SMicrobial|NR_147379.1	Bacteria	Actinobacteria	Coriobacteriia	Coriobacteriales	Coriobacteriaceae	Collinsella	Collinsella_bouchesdurhonensis	PY31_ARAB_V4_16331;PY31_ARAB_V4_19350;PY31_ARAB_V4_2893;PY31_ARAB_V4_37909;PY31_ARAB_V4_48022;PY31_ARAB_V4_53106;PY31_ARAB_V4_56060;PY31_ARAB_V4_5954;PY31_ARAB_V4_67214;PY31_ARAB_V4_70405;PY31_ARAB_V4_7977;PY31_CD_V4_16554;PY31_CD_V4_27049;PY31_CD_V4_37116;PY31_CD_V4_42619;PY31_CD_V4_52044;PY31_CD_V4_79376;PY31_CD_V4_8493;PY31_FULL_V4_34968	GTGCCAGCCGCCGCGGTAATACGTAGGGGGCGAGCGTTATCCGGATTCATTGGGCGTAAAGCGCGCGTAGGCGGCCTGGCAGGCCGGGGGTCAAATGCGGGGGCTCAACCCCCGCCCGCCCCCGGAACCTCCGGGCTTGGGTCCGGTAGGGGAGGGTGGAACACCCGGTGTAGCGGTGGAATGCGCAGATATCGGGTGGAACACCGGTGGCGAAGGCGGCCCTCTGGGCCGTGACCGACGCTGAGGCGCGAAAGCTGGGGGAGCGAACAGGATTAGATACCCCAGTAGTCC	GTGCCAGCAGCCGCGGTAATACGTAGGGGGCGAGCGTTATCCGGATTCATTGGGCGTAAAGCGCGCGTAGGCGGCCTGGCAGGCCGGGGGTCAAATGCGGGGGCTCAACCCCCGCCCGCCCCCGGAACCTCCGGGCTTGGGTCCGGTAGGGGAGGGTGGAACACCCGGTGTAGCGGTGGAATGCGCAGATATCGGGTGGAACACCGGTGGCGAAGGCGGCCCTCTGGGCCGTGACCGACGCTGAGGCGCGAAAGCTGGGGGAGCGAACAGGATTAGATACCCTGGTAGTCC
Coprococcus_1	G	0	1	MX73_FULL_V4_60981	100.0	99.3151	N	Coprococcus	nt|KP109409.1	Bacteria	Firmicutes	Clostridia	Clostridiales	Lachnospiraceae	Coprococcus	Coprococcus	MX73_FULL_V4_60981	GTGCCAGCAGCCGCGGTAATACGTAGGGGGCAAGCGTTATCCGGATTTACTGGGTGTAAAGGGAGCGTAGGCGGCGAGGCAAGTCAGAAGTGAAAACCCAGGGCTCAACTCTGGGATTGCTTTTGAAACTGCTTTGCTTGATTTCAGGAGAGGTAAGCGGAATTCCTAGTGTAGCGGTGAAATGCGTAGATATTAGGAGGAACACCAGTGGCGAAGGCGGCTTACTGGACTGACAATGACGCTGAGGCTCGAAAGCGTGGGGAGCAAACAGGATTAGAAACCCCAGTAGTCC	GTGCCAGCAGCCGCGGTAATACGTAGGGGGCAAGCGTTATCCGGATTTACTGGGTGTAAAGGGAGCGTAGGCGGCGAGGCAAGTCAGAAGTGAAAACCCAGGGCTCAACTCTGGGATTGCTTTTGAAACTGCTTTGCTTGATTTCAGGAGAGGTAAGCGGAATTCCTAGTGTAGCGGTGAAATGCGTAGATATTAGGAGGAACACCAGTGGCGAAGGCGGCTTACTGGACTGACAATGACGCTGAGGCTCGAAAGCGTGGGGAGCAAACAGGATTAGATACCCTGGTAGT
Coprococcus_2	G	0	1	MX73_ARABXYLO_V4_25381	100.0	100.0	N	Coprococcus	rdp|S001221884;silva|FP079863.1.1001	Bacteria	Firmicutes	Clostridia	Clostridiales	Lachnospiraceae	Coprococcus	Coprococcus	MX73_ARABXYLO_V4_25381;MX73_ARABXYLO_V4_69357;MX73_ARABXYLO_V4_71955;MX73_FULL_V4_101377;MX73_GAL_V4_19416;MX73_MANNO_V4_22381	GTGCCAGCCGCCGCGGTAATACGTAGGGGGCAAGCGTTATCCGGATTTACTGGGTGTAAAGGGAGCGTAGGCGGTCTGACAAGTCAGAAGTGAAAGCCCGGGGCTCAACTCCGGGACTGCTTTTGAAACTGCCGGACTAGATTGCAGGAGAGGTAAGTGGAATTCCTAGTGTAGCGGTGAAATGCGTAGATATTAGGAGGAACACCAGTGGCGAAGGCGGCTTACTGGACTGTAAATGACGCTGAGGCTCGAAAGCGTGGGGAGCAAACAGGATTAGAAACCCTAGTAGTCC	GTGCCAGCAGCCGCGGTAATACGTAGGGGGCAAGCGTTATCCGGATTTACTGGGTGTAAAGGGAGCGTAGGCGGTCTGACAAGTCAGAAGTGAAAGCCCGGGGCTCAACTCCGGGACTGCTTTTGAAACTGCCGGACTAGATTGCAGGAGAGGTAAGTGGAATTCCTAGTGTAGCGGTGAAATGCGTAGATATTAGGAGGAACACCAGTGGCGAAGGCGGCTTACTGGACTGTAAATGACGCTGAGGCTCGAAAGCGTGGGGAGCAAACAGGATTAGATACCCTGGTAGTCC
Coprococcus_catus_1	S	0	1	MX73_ARABXYLO_V4_43802	100.0	100.0	N	Coprococcus_catus	nt|AB361624.1;silva|AB361624.1.1496	Bacteria	Firmicutes	Clostridia	Clostridiales	Lachnospiraceae	Coprococcus	Coprococcus_catus	MX73_ARABXYLO_V4_10195;MX73_ARABXYLO_V4_10519;MX73_ARABXYLO_V4_11972;MX73_ARABXYLO_V4_12335;MX73_ARABXYLO_V4_13782;MX73_ARABXYLO_V4_13895;MX73_ARABXYLO_V4_14325;MX73_ARABXYLO_V4_18414;MX73_ARABXYLO_V4_18533;MX73_ARABXYLO_V4_19197;MX73_ARABXYLO_V4_19341;MX73_ARABXYLO_V4_20236;MX73_ARABXYLO_V4_21957;MX73_ARABXYLO_V4_22137;MX73_ARABXYLO_V4_25797;MX73_ARABXYLO_V4_30675;MX73_ARABXYLO_V4_31628;MX73_ARA…	GTGCCAGCAGCCGCGGTAATACGTAGGGGGCAAGCGTTATCCGGATTTACTGGGTGTAAAGGGAGCGTAGGCGGCGGAGCAAGTCAGAAGTGAAAGCCCGGGGCTCAACCCCGGGACGGCTTTTGAAACTGCCCTGCTTGATTTCAGGAGAGGTAAGCGGAATTCCTAGTGTAGCGGTGAAATGCGTAGATATTAGGAGGAACACCAGTGGCGAAGGCGGCTTACTGGACTGACAATGACGCTGAGGCTCGAAAGCGTGGGGAGCAAACAGGATTAGAAACCCCAGTAGTCC	GTGCCAGCAGCCGCGGTAATACGTAGGGGGCAAGCGTTATCCGGATTTACTGGGTGTAAAGGGAGCGTAGGCGGCGGAGCAAGTCAGAAGTGAAAGCCCGGGGCTCAACCCCGGGACGGCTTTTGAAACTGCCCTGCTTGATTTCAGGAGAGGTAAGCGGAATTCCTAGTGTAGCGGTGAAATGCGTAGATATTAGGAGGAACACCAGTGGCGAAGGCGGCTTACTGGACTGACAATGACGCTGAGGCTCGAAAGCGTGGGGAGCAAACAGGATTAGATACCCTGGTAGTCC
Coprococcus_comes_1	S	0	2	MX73_ARABXYLO_V4_11271	100.0	100.0	N	Coprococcus_comes	16SMicrobial|NR_044048.1	Bacteria	Firmicutes	Clostridia	Clostridiales	Lachnospiraceae	Coprococcus	Coprococcus_comes	MX73_ARABXYLO_V4_10516;MX73_ARABXYLO_V4_10794;MX73_ARABXYLO_V4_1083;MX73_ARABXYLO_V4_11271;MX73_ARABXYLO_V4_11663;MX73_ARABXYLO_V4_1185;MX73_ARABXYLO_V4_12046;MX73_ARABXYLO_V4_12389;MX73_ARABXYLO_V4_12710;MX73_ARABXYLO_V4_13055;MX73_ARABXYLO_V4_13462;MX73_ARABXYLO_V4_13849;MX73_ARABXYLO_V4_14593;MX73_ARABXYLO_V4_14838;MX73_ARABXYLO_V4_16162;MX73_ARABXYLO_V4_16741;MX73_ARABXYLO_V4_17097;MX73_ARABX…	GTGCCAGCCGCCGCGGTAATACGTATGGTGCAAGCGTTATCCGGATTTACTGGGTGTAAAGGGAGCGTAGACGGCTGTGTAAGTCTGAAGTGAAAGCCCGGGGCTCAACCCCGGGACTGCTTTGGAAACTATGCAGCTAGAGTGTCGGAGAGGTAAGTGGAATTCCCAGTGTAGCGGTGAAATGCGTAGATATTGGGAGGAACACCAGTGGCGAAGGCGGCTTACTGGACGATGACTGACGTTGAGGCTCGAAAGCGTGGGGAGCAAACAGGATTAGAAACCCCAGTAGTCC	GTGCCAGCAGCCGCGGTAATACGTATGGTGCAAGCGTTATCCGGATTTACTGGGTGTAAAGGGAGCGTAGACGGCTGTGTAAGTCTGAAGTGAAAGCCCGGGGCTCAACCCCGGGACTGCTTTGGAAACTATGCAGCTAGAGTGTCGGAGAGGTAAGTGGAATTCCCAGTGTAGCGGTGAAATGCGTAGATATTGGGAGGAACACCAGTGGCGAAGGCGGCTTACTGGACGATGACTGACGTTGAGGCTCGAAAGCGTGGGGAGCAAACAGGATTAGATACCCTGGTAGTCC
Coprococcus_eutactus_1	S	0	1	MX73_ARAB_V4_10472	100.0	100.0	N	Coprococcus_eutactus	silva|CYXU01000014.314.1811	Bacteria	Firmicutes	Clostridia	Clostridiales	Lachnospiraceae	Coprococcus	Coprococcus_eutactus	MX73_ARAB_V4_10048;MX73_ARAB_V4_10217;MX73_ARAB_V4_1044;MX73_ARAB_V4_10472;MX73_ARAB_V4_10843;MX73_ARAB_V4_10846;MX73_ARAB_V4_10883;MX73_ARAB_V4_11363;MX73_ARAB_V4_11535;MX73_ARAB_V4_11594;MX73_ARAB_V4_11660;MX73_ARAB_V4_11776;MX73_ARAB_V4_1182;MX73_ARAB_V4_12053;MX73_ARAB_V4_12360;MX73_ARAB_V4_12391;MX73_ARAB_V4_12641;MX73_ARAB_V4_13252;MX73_ARAB_V4_13295;MX73_ARAB_V4_14326;MX73_ARAB_V4_14453;MX…	GTGCCAGCCGCCGCGGTAATACGTATGGTGCAAGCGTTATCCGGATTTACTGGGTGTAAAGGGTGCGTAGGTGGCAAGGCAAGTCTGAAGTGAAAATCCGGGGCTCAACCCCGGAACTGCTTTGGAAACTGTTTAGCTGGAGTACAGGAGAGGTAAGTGGAATTCCTAGTGTAGCGGTGAAATGCGTAGATATTAGGAGGAACACCAGTGGCGAAGGCGACTTACTGGACTGCTACTGACACTGAGGCACGAAAGCGTGGGGAGCAAACAGGATTAGAAACCCCAGTAGTCC	GTGCCAGCAGCCGCGGTAATACGTATGGTGCAAGCGTTATCCGGATTTACTGGGTGTAAAGGGTGCGTAGGTGGCAAGGCAAGTCTGAAGTGAAAATCCGGGGCTCAACCCCGGAACTGCTTTGGAAACTGTTTAGCTGGAGTACAGGAGAGGTAAGTGGAATTCCTAGTGTAGCGGTGAAATGCGTAGATATTAGGAGGAACACCAGTGGCGAAGGCGACTTACTGGACTGCTACTGACACTGAGGCACGAAAGCGTGGGGAGCAAACAGGATTAGATACCCTGGTAGTCC
Coriobacteriaceae_1	F	0	1	MX73_FOS_V4_10177	100.0	100.0	N	Coriobacteriaceae	rdp|S000847670	Bacteria	Actinobacteria	Coriobacteriia	Coriobacteriales	Coriobacteriaceae	Coriobacteriaceae	Coriobacteriaceae	MX73_FOS_V4_10177;MX73_FOS_V4_16802;MX73_FOS_V4_32284;MX73_GAL_V4_23214;MX73_GAL_V4_68018;MX73_MANNO_V4_10493;MX73_MANNO_V4_10537;MX73_MANNO_V4_12825;MX73_MANNO_V4_13495;MX73_MANNO_V4_16221;MX73_MANNO_V4_1768;MX73_MANNO_V4_18353;MX73_MANNO_V4_22603;MX73_MANNO_V4_31689	GTGCCAGCCGCCGCGGTAATACGTAGGGAGCGAGCGTTATCCGGATTTATTGGGCGTAAAGCGCGCGTAGGCGGGCTATTAAGTCAGGTGTTAAAGCCCGGGGCTCAACCCCGGCCCGCACCTGAAACTGGTAGTCTTGAGTCTGGTAGGGGAAAGTGGAATTCCCAGTGTAGCGGTGAAATGCGCAGATATTGGGAAGAACACCAGTGGCGAAGGCGGCTTTCTAGGCCACGACTGACGCTGAGGCGCGAAAGCTAGGGGAGCAAACAGGATTAGAAACCCCAGTAGTCC	GTGCCAGCAGCCGCGGTAATACGTAGGGAGCGAGCGTTATCCGGATTTATTGGGCGTAAAGCGCGCGTAGGCGGGCTATTAAGTCAGGTGTTAAAGCCCGGGGCTCAACCCCGGCCCGCACCTGAAACTGGTAGTCTTGAGTCTGGTAGGGGAAAGTGGAATTCCCAGTGTAGCGGTGAAATGCGCAGATATTGGGAAGAACACCAGTGGCGAAGGCGGCTTTCTAGGCCACGACTGACGCTGAGGCGCGAAAGCTAGGGGAGCAAACAGGATTAGATACCCTGGTAGTCC
Desulfovibrio_piger_1	S	0	1	PY31_ARAB_V4_21519	99.315	100.0	N	Desulfovibrio_piger	16SMicrobial|NR_041778.1	Bacteria	Proteobacteria	Deltaproteobacteria	Desulfovibrionales	Desulfovibrionaceae	Desulfovibrio	Desulfovibrio_piger	PY31_ARAB_V4_10336;PY31_ARAB_V4_11076;PY31_ARAB_V4_11549;PY31_ARAB_V4_12338;PY31_ARAB_V4_13289;PY31_ARAB_V4_14012;PY31_ARAB_V4_14113;PY31_ARAB_V4_14574;PY31_ARAB_V4_15810;PY31_ARAB_V4_16089;PY31_ARAB_V4_16376;PY31_ARAB_V4_16592;PY31_ARAB_V4_17264;PY31_ARAB_V4_18847;PY31_ARAB_V4_21519;PY31_ARAB_V4_22919;PY31_ARAB_V4_24925;PY31_ARAB_V4_25324;PY31_ARAB_V4_27397;PY31_ARAB_V4_27437;PY31_ARAB_V4_28071;…	GTGCCAGCCGCCGCGGTAATACGGAGGGTGCAAGCGTTAATCGGAATCACTGGGCGTAAAGCGCACGTAGGCTGTTATGTAAGTCAGGGGTGAAATCCCACGGCTCAACCGTGGAACTGCCCTTGATACTGCACGACTTGAATCCGGGAGAGGGTGGCGGAATTCCAGGTGTAGGAGTGAAATCCGTAGATATCTGGAGGAACATCAGTGGCGAAGGCGGCCACCTGGACCGGTATTGACGCTGAGGTGCGAAAGCGTGGGGAGCAAACAGGATTAGAAACCCCAGTAGTCC	GTGCCAGCAGCCGCGGTAATACGGAGGGTGCAAGCGTTAATCGGAATCACTGGGCGTAAAGCGCACGTAGGCTGTTATGTAAGTCAGGGGTGAAAGCCCACGGCTCAACCGTGGAACTGCCCTTGATACTGCACGACTCGAATCCGGGAGAGGGTGGCGGAATTCCAGGTGTAGGAGTGAAATCCGTAGATATCTGGAGGAACATCAGTGGCGAAGGCGGCCACCTGGACCGGTATTGACGCTGAGGTGCGAAAGCGTGGGGAGCAAACAGGATTAGATACCCTGGTAGTCC
Dialister_invisus_1	S	0	1	MX73_ARAB_V4_11215	100.0	100.0	N	Dialister_invisus	16SMicrobial|NR_025680.1	Bacteria	Firmicutes	Negativicutes	Veillonellales	Veillonellaceae	Dialister	Dialister_invisus	MX73_ARAB_V4_10630;MX73_ARAB_V4_10655;MX73_ARAB_V4_10673;MX73_ARAB_V4_10733;MX73_ARAB_V4_11113;MX73_ARAB_V4_11126;MX73_ARAB_V4_11195;MX73_ARAB_V4_11202;MX73_ARAB_V4_11215;MX73_ARAB_V4_11318;MX73_ARAB_V4_11437;MX73_ARAB_V4_11455;MX73_ARAB_V4_11548;MX73_ARAB_V4_11625;MX73_ARAB_V4_11824;MX73_ARAB_V4_11890;MX73_ARAB_V4_1195;MX73_ARAB_V4_12176;MX73_ARAB_V4_12375;MX73_ARAB_V4_12470;MX73_ARAB_V4_13049;M…	GTGCCAGCCGCCGCGGTAATACGTAGGTGGCAAGCGTTGTCCGGAATTATTGGGCGTAAAGCGCGCGCAGGCGGCTTCCCAAGTCCCTCTTAAAAGTGCGGGGCTTAACCCCGTGATGGGAAGGAAACTGGGAAGCTGGAGTATCGGAGAGGAAAGTGGAATTCCTAGTGTAGCGGTGAAATGCGTAGAGATTAGGAAGAACACCGGTGGCGAAGGCGACTTTCTGGACGAAAACTGACGCTGAGGCGCGAAAGCGTGGGGAGCAAACAGGATTAGAAACCCCAGTAGTCC	GTGCCAGCAGCCGCGGTAATACGTAGGTGGCAAGCGTTGTCCGGAATTATTGGGCGTAAAGCGCGCGCAGGCGGCTTCCCAAGTCCCTCTTAAAAGTGCGGGGCTTAACCCCGTGATGGGAAGGAAACTGGGAAGCTGGAGTATCGGAGAGGAAAGTGGAATTCCTAGTGTAGCGGTGAAATGCGTAGAGATTAGGAAGAACACCGGTGGCGAAGGCGACTTTCTGGACGAAAACTGACGCTGAGGCGCGAAAGCGTGGGGAGCAAACAGGATTAGATACCCTGGTAGTCC
Dorea_formicigenerans_1	S	0	3	MX73_ARABXYLO_V4_54245	100.0	100.0	N	Dorea_formicigenerans	nt|JN093132.2;silva|AAXA02000006.102304.103822	Bacteria	Firmicutes	Clostridia	Clostridiales	Lachnospiraceae	Dorea	Dorea_formicigenerans	MX73_ARABXYLO_V4_10305;MX73_ARABXYLO_V4_11275;MX73_ARABXYLO_V4_11295;MX73_ARABXYLO_V4_11560;MX73_ARABXYLO_V4_11837;MX73_ARABXYLO_V4_12289;MX73_ARABXYLO_V4_12402;MX73_ARABXYLO_V4_12420;MX73_ARABXYLO_V4_1245;MX73_ARABXYLO_V4_12907;MX73_ARABXYLO_V4_1357;MX73_ARABXYLO_V4_14565;MX73_ARABXYLO_V4_14608;MX73_ARABXYLO_V4_14827;MX73_ARABXYLO_V4_14882;MX73_ARABXYLO_V4_15218;MX73_ARABXYLO_V4_16456;MX73_ARABX…	GTGCCAGCCGCCGCGGTAATACGTAGGGGGCAAGCGTTATCCGGATTTACTGGGTGTAAAGGGAGCGTAGACGGCTGTGCAAGTCTGAAGTGAAAGGCATGGGCTCAACCTGTGGACTGCTTTGGAAACTGTGCAGCTAGAGTGTCGGAGAGGTAAGTGGAATTCCTAGTGTAGCGGTGAAATGCGTAGATATTAGGAGGAACACCAGTGGCGAAGGCGGCTTACTGGACGATGACTGACGTTGAGGCTCGAAAGCGTGGGGAGCAAACAGGATTAGAAACCCCAGTAGTCC	GTGCCAGCAGCCGCGGTAATACGTAGGGGGCAAGCGTTATCCGGATTTACTGGGTGTAAAGGGAGCGTAGACGGCTGTGCAAGTCTGAAGTGAAAGGCATGGGCTCAACCTGTGGACTGCTTTGGAAACTGTGCAGCTAGAGTGTCGGAGAGGTAAGTGGAATTCCTAGTGTAGCGGTGAAATGCGTAGATATTAGGAGGAACACCAGTGGCGAAGGCGGCTTACTGGACGATGACTGACGTTGAGGCTCGAAAGCGTGGGGAGCAAACAGGATTAGATACCCTGGTAGTCC
Dorea_longicatena_1	S	0	2	PY31_FOS_V4_5557	99.658	100.0	N	Dorea_longicatena	nt|HQ259728.1	Bacteria	Firmicutes	Clostridia	Clostridiales	Lachnospiraceae	Dorea	Dorea_longicatena	MX73_ARABXYLO_V4_49396;MX73_NYST_V4_71569;PY31_ARAB_V4_25186;PY31_ARAB_V4_34894;PY31_ARAB_V4_34914;PY31_ARAB_V4_54718;PY31_ARAB_V4_55025;PY31_ARAB_V4_56796;PY31_ARAB_V4_59771;PY31_ARAB_V4_78423;PY31_ARAB_V4_89437;PY31_ARAB_V4_92158;PY31_FOS_V4_101427;PY31_FOS_V4_102622;PY31_FOS_V4_108165;PY31_FOS_V4_20889;PY31_FOS_V4_39404;PY31_FOS_V4_5557;PY31_FOS_V4_87027;PY31_FOS_V4_98136;PY31_FULL_V4_10732;PY…	GTGCCAGCCGCCGCGGTAATACGTAGGGGGCAAGCGTTATCCGGATTTACTGGGTGTAAAGGGAGCGTAGACGGCACGGCAAGCCAGATGTGAAAGCCCGGGGCTCAACCCCGGGACTGCATTTGGAACTGCTGAGCTAGAGTGTCGGAGAGGCAAGTGGAATTCCTAGTGTAGCGGTGAAATGCGTAGATATTAGGAGGAACACCAGTGGCGAAGGCGGCTTGCTAGACGATGACTGACGTTGAGGCTCGAAAGCGTGGGGAGCAAACAGGATTAGAAACCCCAGTAGTCC	GTGCCAGCAGCCGCGGTAATACGTAGGGGGCAAGCGTTATCCGGATTTACTGGGTGTAAAGGGAGCGTAGACGGCACGGCAAGCCAGATGTGAAAGCCCGGGGCTCAACCCCGGGACTGCATTTGGAACTGCTGAGCTAGAGTGTCGGAGAGGCAAGTGGAATTCCTAGTGTAGCGGTGAAATGCGTAGATATTAGGAGGAACACCAGTGGCGAAGGCGGCTTGCTGGACGATGACTGACGTTGAGGCTCGAAAGCGTGGGGAGCAAACAGGATTAGATACCCTGGTAGTCC
Dorea_longicatena_2	S	0	1	MX73_ARAB_V4_16239	100.0	100.0	N	Dorea_longicatena	nt|HQ259728.1;silva|CYXO01000001.126233.127720	Bacteria	Firmicutes	Clostridia	Clostridiales	Lachnospiraceae	Dorea	Dorea_longicatena	MX73_ARAB_V4_10279;MX73_ARAB_V4_1032;MX73_ARAB_V4_10426;MX73_ARAB_V4_106;MX73_ARAB_V4_1060;MX73_ARAB_V4_11452;MX73_ARAB_V4_11875;MX73_ARAB_V4_13890;MX73_ARAB_V4_14253;MX73_ARAB_V4_14425;MX73_ARAB_V4_14669;MX73_ARAB_V4_15079;MX73_ARAB_V4_15442;MX73_ARAB_V4_1553;MX73_ARAB_V4_15867;MX73_ARAB_V4_16239;MX73_ARAB_V4_1650;MX73_ARAB_V4_17487;MX73_ARAB_V4_18917;MX73_ARAB_V4_19091;MX73_ARAB_V4_20470;MX73_A…	GTGCCAGCCGCCGCGGTAATACGTAGGGGGCAAGCGTTATCCGGATTTACTGGGTGTAAAGGGAGCGTAGACGGCACGGCAAGCCAGATGTGAAAGCCCGGGGCTCAACCCCGGGACTGCATTTGGAACTGCTGAGCTAGAGTGTCGGAGAGGCAAGTGGAATTCCTAGTGTAGCGGTGAAATGCGTAGATATTAGGAGGAACACCAGTGGCGAAGGCGGCTTGCTGGACGATGACTGACGTTGAGGCTCGAAAGCGTGGGGAGCAAACAGGATTAGAAACCCCAGTAGTCC	GTGCCAGCAGCCGCGGTAATACGTAGGGGGCAAGCGTTATCCGGATTTACTGGGTGTAAAGGGAGCGTAGACGGCACGGCAAGCCAGATGTGAAAGCCCGGGGCTCAACCCCGGGACTGCATTTGGAACTGCTGAGCTAGAGTGTCGGAGAGGCAAGTGGAATTCCTAGTGTAGCGGTGAAATGCGTAGATATTAGGAGGAACACCAGTGGCGAAGGCGGCTTGCTGGACGATGACTGACGTTGAGGCTCGAAAGCGTGGGGAGCAAACAGGATTAGATACCCTGGTAGTCC
Eggerthella_1	G	0	1	MX73_FULL_V4_104828	100.0	100.0	N	Eggerthella	rdp|S000786757	Bacteria	Actinobacteria	Coriobacteriia	Eggerthellales	Eggerthellaceae	Eggerthella	Eggerthella	MX73_FULL_V4_100068;MX73_FULL_V4_100826;MX73_FULL_V4_101052;MX73_FULL_V4_101249;MX73_FULL_V4_101777;MX73_FULL_V4_10188;MX73_FULL_V4_101926;MX73_FULL_V4_101952;MX73_FULL_V4_101955;MX73_FULL_V4_102197;MX73_FULL_V4_102436;MX73_FULL_V4_102445;MX73_FULL_V4_102945;MX73_FULL_V4_103145;MX73_FULL_V4_103364;MX73_FULL_V4_104749;MX73_FULL_V4_104828;MX73_FULL_V4_106139;MX73_FULL_V4_106296;MX73_FULL_V4_106587;…	GTGCCAGCCGCCGCGGTAATACGTAGGGAGCGAGCGTTATCCGGATTCATTGGGCGTAAAGCGCGCGTAGGCGGCCCGTCAAGCGGGGTTTCAAATCCAGGGGCTCAACCTCTGGCCGGACCCCGAACTGGCGGGCTCGAGTGCGGTAGAGGAAGGTGGAATTCCCAGTGTAGCGGTGAAATGCGCAGATATTGGGAAGAACACCGATGGCGAAGGCAGCCTTCTGGGCCGCCACTGACGCTGAGGCGCGAAAGCTAGGGGAGCGAACAGGATTAGAAACCCCAGTAGTCC	GTGCCAGCAGCCGCGGTAATACGTAGGGAGCGAGCGTTATCCGGATTCATTGGGCGTAAAGCGCGCGTAGGCGGCCCGTCAAGCGGGGTTTCAAATCCAGGGGCTCAACCTCTGGCCGGACCCCGAACTGGCGGGCTCGAGTGCGGTAGAGGAAGGTGGAATTCCCAGTGTAGCGGTGAAATGCGCAGATATTGGGAAGAACACCGATGGCGAAGGCAGCCTTCTGGGCCGCCACTGACGCTGAGGCGCGAAAGCTAGGGGAGCGAACAGGATTAGATACCCTGGTAGTCC
Eggerthellaceae_MS_1	S	2	1	MX73_ARABXYLO_V4_21891	100.0	100.0	N	Adlercreutzia_equolifaciens;Asaccharobacter_celatus	16SMicrobial|NR_041494.1;16SMicrobial|NR_041609.1	Bacteria	Actinobacteria	Coriobacteriia	Eggerthellales	Eggerthellaceae	Eggerthellaceae_MS	Eggerthellaceae_MS	MX73_ARABXYLO_V4_21891;MX73_ARABXYLO_V4_29693;MX73_FOS_V4_22061;MX73_FOS_V4_32422;MX73_FOS_V4_5134;MX73_FOS_V4_7610;MX73_FULL_V4_12910;MX73_FULL_V4_19870;MX73_FULL_V4_25353;MX73_NYST_V4_21528;MX73_NYST_V4_26739	GTGCCAGCAGCCGCGGTAATACGTAGGGGGCGAGCGTTATCCGGATTCATTGGGCGTAAAGCGCGCGTAGGCGGCCGCCTAAGCGGAACCTCTAATCCCGGGGCTCAACCTCGGGCCGGGTTCCGGACTGGGCGGCTCGAGTGCGGTAGAGGCAGGCGGAATTCCCGGTGTAGCGGTGGAATGCGCAGATATCGGGAAGAACACCGATGGCGAAGGCAGCCTGCTGGGCCGCCACTGACGCTGAGGCGCGAAAGCTGGGGGAGCGAACAGGATTAGAAACCCCAGTAGTCC	GTGCCAGCAGCCGCGGTAATACGTAGGGGGCGAGCGTTATCCGGATTCATTGGGCGTAAAGCGCGCGTAGGCGGCCGCCTAAGCGGAACCTCTAATCCCGGGGCTCAACCTCGGGCCGGGTTCCGGACTGGGCGGCTCGAGTGCGGTAGAGGCAGGCGGAATTCCCGGTGTAGCGGTGGAATGCGCAGATATCGGGAAGAACACCGATGGCGAAGGCAGCCTGCTGGGCCGCCACTGACGCTGAGGCGCGAAAGCTGGGGGAGCGAACAGGATTAGATACCCTGGTAGTCC
Eggerthella_lenta_1	S	0	1	MX73_MANNO_V4_10495	100.0	100.0	N	Eggerthella_lenta	16SMicrobial|NR_037089.1	Bacteria	Actinobacteria	Coriobacteriia	Eggerthellales	Eggerthellaceae	Eggerthella	Eggerthella_lenta	MX73_MANNO_V4_10495;MX73_MANNO_V4_11071;MX73_MANNO_V4_11074;MX73_MANNO_V4_11503;MX73_MANNO_V4_11556;MX73_MANNO_V4_11772;MX73_MANNO_V4_14709;MX73_MANNO_V4_15697;MX73_MANNO_V4_1642;MX73_MANNO_V4_21032;MX73_MANNO_V4_25598	GTGCCAGCCGCCGCGGTAATACGTAGGGAGCGAGCGTTATCCGGATTCATTGGGCGTAAAGAGCGCGTAGGCGGCCTCTCAAGCGGGATCTCTAATCCGAGGGCTCAACCCCCGGCCGGATCCCGAACTGGGAGGCTCGAGTTCGGTAGAGGCAGGCGGAATTCCCGGTGTAGCGGTGGAATGCGCAGATATCGGGAAGAACACCGATGGCGAAGGCAGCCTGCTGGGCCGCAACTGACGCTGAGGCGCGAAAGCTAGGGGAGCGAACAGGATTAGAAACCCTTGTAGTCC	GTGCCAGCAGCCGCGGTAATACGTAGGGAGCGAGCGTTATCCGGATTCATTGGGCGTAAAGAGCGCGTAGGCGGCCTCTCAAGCGGGATCTCTAATCCGAGGGCTCAACCCCCGGCCGGATCCCGAACTGGGAGGCTCGAGTTCGGTAGAGGCAGGCGGAATTCCCGGTGTAGCGGTGGAATGCGCAGATATCGGGAAGAACACCGATGGCGAAGGCAGCCTGCTGGGCCGCAACTGACGCTGAGGCGCGAAAGCTAGGGGAGCGAACAGGATTAGATACCCTGGTAGTCC
Enterobacteriaceae_MG_1	G	2	1	PY31_CD_V4_75696	100.0	100.0	N	Escherichia;EscherichiaShigella	rdp|S000857299;rdp|S004544842	Bacteria	Proteobacteria	Gammaproteobacteria	Enterobacterales	Enterobacteriaceae	Enterobacteriaceae_MG	Enterobacteriaceae_MG	PY31_CD_V4_75696	GTGCCAGCCGCCGCGGTAATACGGAGGGTGCAAGCGTTAATCGGAATTACTGGGCGTAAAGCGCACGCAGGCGGTTTGTTAAGTCAGATGTGAAATCCCCGGGCTCAACCTGGGAACTGCATCTGATACTGGCAAGCTTGAGTCTCGTAGAGGGGGGTAGAATTCCAGGTGTAGCGGTGAAATGCGTAGAGATCTGGAGGAATACCGGTGGCGAAGGCGGCCCCCTGGACGAAGACTGACGCTCAGGTGCGAAAGCGTGGGGAGCAAACAGGATTAGATACCCCTGTAGTCC	GTGCCAGCCGCCGCGGTAATACGGAGGGTGCAAGCGTTAATCGGAATTACTGGGCGTAAAGCGCACGCAGGCGGTTTGTTAAGTCAGATGTGAAATCCCCGGGCTCAACCTGGGAACTGCATCTGATACTGGCAAGCTTGAGTCTCGTAGAGGGGGGTAGAATTCCAGGTGTAGCGGTGAAATGCGTAGAGATCTGGAGGAATACCGGTGGCGAAGGCGGCCCCCTGGACGAAGACTGACGCTCAGGTGCGAAAGCGTGGGGAGCAAACAGGATTAGATACCCTGGTAGTCC
Enterorhabdus_1	G	0	1	PY31_ARAB_V4_1128	100.0	100.0	N	Enterorhabdus	silva|AB382597.1.815	Bacteria	Actinobacteria	Coriobacteriia	Eggerthellales	Eggerthellaceae	Enterorhabdus	Enterorhabdus	PY31_ARAB_V4_10000;PY31_ARAB_V4_10077;PY31_ARAB_V4_1128;PY31_ARAB_V4_11386;PY31_ARAB_V4_1593;PY31_ARAB_V4_17281;PY31_ARAB_V4_18318;PY31_ARAB_V4_18516;PY31_ARAB_V4_19119;PY31_ARAB_V4_19642;PY31_ARAB_V4_21329;PY31_ARAB_V4_23180;PY31_ARAB_V4_25198;PY31_ARAB_V4_28805;PY31_ARAB_V4_29161;PY31_ARAB_V4_29195;PY31_ARAB_V4_33855;PY31_ARAB_V4_34376;PY31_ARAB_V4_36581;PY31_ARAB_V4_37021;PY31_ARAB_V4_38449;PY…	GTGCCAGCCGCCGCGGTAATACGTAGGGGGCGAGCGTTATCCGGAATGATTGGGCGTAAAGCGCGCGCAGGCGGCCGCTCAAGCGGGACCTCTAACCCCGGGGCTCAACCCCGGGCCGGGTCCCGAACTGGGCGGCTCGAGTGCGGTAGGGGAGAGCGGAATTCCAAGTGTAGCGGTGAAATGCGCAGATATTTGGAAGAACACCGATGGCGAAGGCAGCTCTCTGGGCCGTCACTGACGCTGAGGCGCGAAAGCCGGGGGAGCGAACAGGATTAGAAACCCCGGTAGTCC	GTGCCAGCAGCCGCGGTAATACGTAGGGGGCGAGCGTTATCCGGAATGATTGGGCGTAAAGCGCGCGCAGGCGGCCGCTCAAGCGGGACCTCTAACCCCGGGGCTCAACCCCGGGCCGGGTCCCGAACTGGGCGGCTCGAGTGCGGTAGGGGAGAGCGGAATTCCAAGTGTAGCGGTGAAATGCGCAGATATTTGGAAGAACACCGATGGCGAAGGCAGCTCTCTGGGCCGTCACTGACGCTGAGGCGCGAAAGCCGGGGGAGCGAACAGGATTAGATACCCTGGTAGTCC
Eubacterium_1	G	0	1	MX73_FULL_V4_101647	100.0	100.0	N	Eubacterium	rdp|S004345399	Bacteria	Firmicutes	Clostridia	Clostridiales	Clostridiales	Eubacterium	Eubacterium	MX73_FULL_V4_101647	GTGCCAGCCGCCGCGGTAATACGTAGGTGGCAAGCGTTGTCCGGAATTACTGGGTGTAAAGGGAGCGCAGGCGGGAAAGCAAGTCAGCTGTGAAATCCATGGGCTTAACCCATGAACTGCAGTTGAAACTGTTTTTCTTGAGTGAAGTAGAGGTTGGCGGAATTCCGAGTGTAGCGGTGAAATGCGTAGATATTCGGAGGAACACCGGTGGCGAAGGCGGCCAACTGGGCTTTTACTGACGCTGAGGCTCGAAAGTGTGGGGAGCAAACAGGATTAGAAACCCCTGTAGTCC	GTGCCAGCAGCCGCGGTAATACGTAGGTGGCAAGCGTTGTCCGGAATTACTGGGTGTAAAGGGAGCGCAGGCGGGAAAGCAAGTCAGCTGTGAAATCCATGGGCTTAACCCATGAACTGCAGTTGAAACTGTTTTTCTTGAGTGAAGTAGAGGTTGGCGGAATTCCGAGTGTAGCGGTGAAATGCGTAGATATTCGGAGGAACACCGGTGGCGAAGGCGGCCAACTGGGCTTTTACTGACGCTGAGGCTCGAAAGTGTGGGGAGCAAACAGGATTAGATACCCTGGTAGTCC
Eubacterium_eligens_1	S	0	2	MX73_ARABXYLO_V4_11252	100.0	100.0	N	Eubacterium_eligens	16SMicrobial|NR_074613.1	Bacteria	Firmicutes	Clostridia	Clostridiales	Clostridiales	Eubacterium	Eubacterium_eligens	MX73_ARABXYLO_V4_10538;MX73_ARABXYLO_V4_11252;MX73_ARABXYLO_V4_113;MX73_ARABXYLO_V4_11432;MX73_ARABXYLO_V4_11751;MX73_ARABXYLO_V4_14746;MX73_ARABXYLO_V4_15063;MX73_ARABXYLO_V4_15842;MX73_ARABXYLO_V4_17796;MX73_ARABXYLO_V4_17866;MX73_ARABXYLO_V4_17904;MX73_ARABXYLO_V4_18036;MX73_ARABXYLO_V4_19253;MX73_ARABXYLO_V4_2056;MX73_ARABXYLO_V4_21383;MX73_ARABXYLO_V4_21698;MX73_ARABXYLO_V4_2226;MX73_ARABXYL…	GTGCCAGCAGCCGCGGTAATACGTATGGAGCAAGCGTTATCCGGATTTACTGGGTGTAAAGGGAGTGTAGGTGGCCATGCAAGTCAGAAGTGAAAATCCGGGGCTCAACCCCGGAACTGCTTTTGAAACTGTAAGGCTGGAGTGCAGGAGGGGTGAGTGGAATTCCTAGTGTAGCGGTGAAATGCGTAGATATTAGGAGGAACACCAGTGGCGAAGGCGGCTCACTGGACTGTAACTGACACTGAGGCTCGAAAGCGTGGGGAGCAAACAGGATTAGAAACCCCAGTAGTCC	GTGCCAGCAGCCGCGGTAATACGTATGGAGCAAGCGTTATCCGGATTTACTGGGTGTAAAGGGAGTGTAGGTGGCCATGCAAGTCAGAAGTGAAAATCCGGGGCTCAACCCCGGAACTGCTTTTGAAACTGTAAGGCTGGAGTGCAGGAGGGGTGAGTGGAATTCCTAGTGTAGCGGTGAAATGCGTAGATATTAGGAGGAACACCAGTGGCGAAGGCGGCTCACTGGACTGTAACTGACACTGAGGCTCGAAAGCGTGGGGAGCAAACAGGATTAGATACCCTGGTAGTCC
Eubacterium_eligens_2	S	0	2	MX73_ARABXYLO_V4_11201	100.0	100.0	N	Eubacterium_eligens	nt|JN583454.1	Bacteria	Firmicutes	Clostridia	Clostridiales	Clostridiales	Eubacterium	Eubacterium_eligens	MX73_ARABXYLO_V4_10019;MX73_ARABXYLO_V4_10179;MX73_ARABXYLO_V4_1033;MX73_ARABXYLO_V4_10390;MX73_ARABXYLO_V4_10502;MX73_ARABXYLO_V4_10993;MX73_ARABXYLO_V4_11201;MX73_ARABXYLO_V4_1220;MX73_ARABXYLO_V4_12513;MX73_ARABXYLO_V4_12693;MX73_ARABXYLO_V4_12869;MX73_ARABXYLO_V4_1314;MX73_ARABXYLO_V4_1410;MX73_ARABXYLO_V4_14392;MX73_ARABXYLO_V4_1476;MX73_ARABXYLO_V4_16729;MX73_ARABXYLO_V4_18288;MX73_ARABXYLO…	GTGCCAGCAGCCGCGGTAATACGTATGGAGCAAGCGTTATCCGGATTTACTGGGTGTAAAGGGAGTGTAGGTGGCCATGCAAGTCAGAAGTGAAAATCCGGGGCTCAACCCCGGAACTGCTTTTGAAACTGTAAGGCTAGAGTGCAGGAGGGGTGAGTGGAATTCCTAGTGTAGCGGTGAAATGCGTAGATATTAGGAGGAACACCAGTGGCGAAGGCGGCTCACTGGACTGTAACTGACACTGAGGCTCGAAAGCGTGGGGAGCAAACAGGATTAGAAACCCCAGTAGTCC	GTGCCAGCAGCCGCGGTAATACGTATGGAGCAAGCGTTATCCGGATTTACTGGGTGTAAAGGGAGTGTAGGTGGCCATGCAAGTCAGAAGTGAAAATCCGGGGCTCAACCCCGGAACTGCTTTTGAAACTGTAAGGCTAGAGTGCAGGAGGGGTGAGTGGAATTCCTAGTGTAGCGGTGAAATGCGTAGATATTAGGAGGAACACCAGTGGCGAAGGCGGCTCACTGGACTGTAACTGACACTGAGGCTCGAAAGCGTGGGGAGCAAACAGGATTAGATACCCTGGTAGTCC
Eubacterium_ramulus_1	S	0	2	MX73_CD_V4_13482	100.0	100.0	N	Eubacterium_ramulus	nt|AJ011522.1	Bacteria	Firmicutes	Clostridia	Clostridiales	Clostridiales	Eubacterium	Eubacterium_ramulus	MX73_CD_V4_13482;MX73_CD_V4_19806;MX73_CD_V4_23469;MX73_CD_V4_35376;MX73_CD_V4_44451;MX73_CD_V4_5703;MX73_FOS_V4_11281;MX73_FOS_V4_12882;MX73_FOS_V4_1398;MX73_FOS_V4_15885;MX73_FOS_V4_16208;MX73_FOS_V4_17653;MX73_FOS_V4_18418;MX73_FOS_V4_18625;MX73_FOS_V4_18799;MX73_FOS_V4_218;MX73_FOS_V4_2200;MX73_FOS_V4_30750;MX73_FOS_V4_31593;MX73_FOS_V4_38343;MX73_FOS_V4_39696;MX73_FOS_V4_40025;MX73_FOS_V4_43…	GTGCCAGCCGCCGCGGTAATACGTATGGAGCAAGCGTTATCCGGATTTACTGGGTGTAAAGGGAGCGTAGGCGGTCCTGCAAGTCTGATGTGAAAGGCCGGGGCTCAACCCCGGGACTGCATTGGAAACTGTAGGACTAGAGTGTCGGAGGGGTAAGTGGAATTCCTAGTGTAGCGGTGAAATGCGTAGATATTAGGAGGAACACCAGTGGCGAAGGCGGCTTACTGGACGACTACTGACGCTGAGGCTCGAAAGCGTGGGGAGCAAACAGGATTAGAAACCCCGGTAGTCC	GTGCCAGCAGCCGCGGTAATACGTATGGAGCAAGCGTTATCCGGATTTACTGGGTGTAAAGGGAGCGTAGGCGGTCCTGCAAGTCTGATGTGAAAGGCCGGGGCTCAACCCCGGGACTGCATTGGAAACTGTAGGACTAGAGTGTCGGAGGGGTAAGTGGAATTCCTAGTGTAGCGGTGAAATGCGTAGATATTAGGAGGAACACCAGTGGCGAAGGCGGCTTACTGGACGACTACTGACGCTGAGGCTCGAAAGCGTGGGGAGCAAACAGGATTAGATACCCTGGTAGTCC
Faecalibacterium_1	G	0	1	MX73_FULL_V4_23843	99.315	100.0	Y	Faecalibacterium	rdp|S000517348;silva|AY975748.1.1332	Bacteria	Firmicutes	Clostridia	Clostridiales	Ruminococcaceae	Faecalibacterium	Faecalibacterium	MX73_FULL_V4_23843	GTGCCAGCCGCCGCGGTAAAACGTAGGTCACAAGCGTTGTCCGGAATTACTGGGTGTAAAGGGAGCGCAGGCGGGAAGACAAGTTGGAAGTGAAATCCATGGGCTCAACCCATGAACTGCTTTCAAAACTGTTTTTCTTGAGTAGTGCAGAGGTAGGCGGAATTCCCGGTGTAGCGGTGGAATGCGTAGATATCGGGAGGAACACCAGTGGCGAAGGCGACCTACTGGGCACCAACTGACGCTGAGGCTCGAAAGCATGGGTAGCAAACAGGATTAGAAACCCCAGTAGTCC	GTGCCAGCAGCCGCGGTAAAACGTAGGTCACAAGCGTTGTCCGGAATTACTGGGTGTAAAGGGAGCGCAGGCGGGAAGACAAGTTGGAAGTGAAATCCATGGGCTCAACCCATGAACTGCTTTCAAAACTGTTTTTCTTGAGTAGTGCAGAGGTAGGCGGAATTCCCGGTGTAGCGGTGGAATGCGTAGATATCGGGAGGAACACCAGTGGCGAAGGCGGCCTACTGGGCACCAACTGACGCTGAGGCTCGAAAGCGTGGGTAGCAAACAGGATTAGATACCCTGGTAGTCC
Faecalibacterium_2	G	0	1	YM54_CD_V4_10116	100.0	100.0	N	Faecalibacterium	rdp|S000782143	Bacteria	Firmicutes	Clostridia	Clostridiales	Ruminococcaceae	Faecalibacterium	Faecalibacterium	MX73_FULL_V4_103739;MX73_FULL_V4_107437;MX73_FULL_V4_108067;MX73_FULL_V4_111614;MX73_FULL_V4_20487;MX73_FULL_V4_24716;MX73_FULL_V4_25581;MX73_FULL_V4_41809;MX73_FULL_V4_68769;MX73_FULL_V4_69107;MX73_FULL_V4_70292;MX73_FULL_V4_73605;MX73_FULL_V4_76578;YM54CDF2_10504;YM54CDF2_354;YM54CDF2_5140;YM54CDF2_7070;YM54CDF2_9965;YM54_CD_V4_10116;YM54_CD_V4_10123;YM54_CD_V4_10649;YM54_CD_V4_10914;YM54_CD_V4…	GTGCCAGCAGCCGCGGTAATACGTAGGTTGCGAGCGTTGTCCGGATTTACTGGGTGTAAAGGGCGTGTAGGCGGAGATGCAAGTTGGGAGTGAAATCCATGGGCTCAACCCATGAACTGCTTCCAAAACTGTATCCCTTGAGTATCGGAGAGGCAAGCGGAATTCCTAGTGTAGCGGTGAAATGCGTAGATATTAGGAGGAACACCAGTGGCGAAGGCGGCTTGCTGGACGACAACTGACGCTGAGGCGCGAAAGCGTGGGGAGCAAACAGGATTAGAAACCCCAGTAGTCC	GTGCCAGCAGCCGCGGTAATACGTAGGTTGCGAGCGTTGTCCGGATTTACTGGGTGTAAAGGGCGTGTAGGCGGAGATGCAAGTTGGGAGTGAAATCCATGGGCTCAACCCATGAACTGCTTCCAAAACTGTATCCCTTGAGTATCGGAGAGGCAAGCGGAATTCCTAGTGTAGCGGTGAAATGCGTAGATATTAGGAGGAACACCAGTGGCGAAGGCGGCTTGCTGGACGACAACTGACGCTGAGGCGCGAAAGCGTGGGGAGCAAACAGGATTAGATACCCTGGTAGTCC
Faecalibacterium_3	G	0	1	MX73_ARAB_V4_12637	100.0	100.0	N	Faecalibacterium	rdp|S000793070;silva|AY471685.1.1770	Bacteria	Firmicutes	Clostridia	Clostridiales	Ruminococcaceae	Faecalibacterium	Faecalibacterium	MX73_ARAB_V4_101;MX73_ARAB_V4_10106;MX73_ARAB_V4_10123;MX73_ARAB_V4_10165;MX73_ARAB_V4_10215;MX73_ARAB_V4_10232;MX73_ARAB_V4_10267;MX73_ARAB_V4_10297;MX73_ARAB_V4_10398;MX73_ARAB_V4_10400;MX73_ARAB_V4_10575;MX73_ARAB_V4_10649;MX73_ARAB_V4_109;MX73_ARAB_V4_11054;MX73_ARAB_V4_11068;MX73_ARAB_V4_11101;MX73_ARAB_V4_11248;MX73_ARAB_V4_11274;MX73_ARAB_V4_11498;MX73_ARAB_V4_11674;MX73_ARAB_V4_11894;MX73…	GTGCCAGCCGCCGCGGTAATACGTAGGTGACAAGCGTTGTCCGGATTTACTGGGTGTAAAGGGCGCGTAGGCGGACTGTCAAGTCAGTCGTGAAATACCGGGGCTTAACCCCGGGGCTGCGATTGAAACTGACAGCCTTGAGTATCGGAGAGGAAAGCGGAATTCCTAGTGTAGCGGTGAAATGCGTAGATATTAGGAGGAACACCAGTGGCGAAGGCGGCTTTCTGGACGACAACTGACGCTGAGGCGCGAAAGTGTGGGGAGCAAACAGGATTAGAAACCCCTGTAGTCC	GTGCCAGCAGCCGCGGTAATACGTAGGTGACAAGCGTTGTCCGGATTTACTGGGTGTAAAGGGCGCGTAGGCGGACTGTCAAGTCAGTCGTGAAATACCGGGGCTTAACCCCGGGGCTGCGATTGAAACTGACAGCCTTGAGTATCGGAGAGGAAAGCGGAATTCCTAGTGTAGCGGTGAAATGCGTAGATATTAGGAGGAACACCAGTGGCGAAGGCGGCTTTCTGGACGACAACTGACGCTGAGGCGCGAAAGTGTGGGGAGCAAACAGGATTAGATACCCTGGTAGTCC
Faecalibacterium_4	G	0	1	MX73_FULL_V4_17355	100.0	100.0	Y	Faecalibacterium	rdp|S000797564;silva|DQ825289.1.1389	Bacteria	Firmicutes	Clostridia	Clostridiales	Ruminococcaceae	Faecalibacterium	Faecalibacterium	MX73_ARABXYLO_V4_14713;MX73_ARABXYLO_V4_47626;MX73_FULL_V4_101687;MX73_FULL_V4_104337;MX73_FULL_V4_104505;MX73_FULL_V4_105239;MX73_FULL_V4_17355;MX73_FULL_V4_35029;MX73_FULL_V4_39171	GTGCCAGCAGCCGCGGTAATACGTAGGGGGCAAGCGTTATCCGGATTTACTGGGTGTAAAGGGAGCGCAGGCGGGAAGACAAGTTGGAAGTGAAATCCATGGGCTCAACCCATGAACTGCTTTCAAAACTGTTTTTCTTGAGTAGTGCAGAGGTAGGCGGAATTCCCGGTGTAGCGGTGGAATGCGTAGATATCGGGAGGAACACCAGTGGCGAAGGCGGCCTACTGGGCACCAACTGACGCTGAGGCTCGAAAGTGTGGGTAGCAAACAGGATTAGAAACCCCAGTAGTCC	GTGCCAGCAGCCGCGGTAATACGTAGGGGGCAAGCGTTATCCGGATTTACTGGGTGTAAAGGGAGCGCAGGCGGGAAGACAAGTTGGAAGTGAAATCCATGGGCTCAACCCATGAACTGCTTTCAAAACTGTTTTTCTTGAGTAGTGCAGAGGTAGGCGGAATTCCCGGTGTAGCGGTGGAATGCGTAGATATCGGGAGGAACACCAGTGGCGAAGGCGGCCTACTGGGCACCAACTGACGCTGAGGCTCGAAAGTGTGGGTAGCAAACAGGATTAGATACCCTGGTAGTCC
Faecalibacterium_5	G	0	1	PY31_ARAB_V4_14460	100.0	100.0	N	Faecalibacterium	rdp|S004107764	Bacteria	Firmicutes	Clostridia	Clostridiales	Ruminococcaceae	Faecalibacterium	Faecalibacterium	PY31_ARAB_V4_10778;PY31_ARAB_V4_11469;PY31_ARAB_V4_13407;PY31_ARAB_V4_14460;PY31_ARAB_V4_15856;PY31_ARAB_V4_22070;PY31_ARAB_V4_33604;PY31_ARAB_V4_38145;PY31_ARAB_V4_58761;PY31_ARAB_V4_61454;PY31_ARAB_V4_63996;PY31_ARAB_V4_69904;PY31_ARAB_V4_75239;PY31_ARAB_V4_78436;PY31_ARAB_V4_83918;PY31_ARAB_V4_85310;PY31_ARAB_V4_86832;PY31_CD_V4_10143;PY31_CD_V4_10650;PY31_CD_V4_13082;PY31_CD_V4_15758;PY31_CD_…	GTGCCAGCCGCCGCGGTAATACGGAGGGTGCGAGCGTTGTCCGGAATCATTGGGCGTAAAGAGTTCGTAGGTGGCCTGTTAAGTCTGGTGTTAAATGCAGATGCTCAACATCTGTTCGGCACTGGATACTGGCAAGCTTGAATGCGGTAGAGGTAAAGGGAATTCCTGGTGTAGCGGTGAAATGCGTAGATATCAGGAGGAACATCGGTGGCGTAAGCGCTTTACTGGGCCGTAATTGACACTGAGGAACGAAAGCCAGGGTAGCAAATGGGATTAGAAACCCCGGTAGTCC	GTGCCAGCAGCCGCGGTAATACGGAGGGTGCGAGCGTTGTCCGGAATCATTGGGCGTAAAGAGTTCGTAGGTGGCCTGTTAAGTCTGGTGTTAAATGCAGATGCTCAACATCTGTTCGGCACTGGATACTGGCAAGCTTGAATGCGGTAGAGGTAAAGGGAATTCCTGGTGTAGCGGTGAAATGCGTAGATATCAGGAGGAACATCGGTGGCGTAAGCGCTTTACTGGGCCGTAATTGACACTGAGGAACGAAAGCCAGGGTAGCAAATGGGATTAGATACCCCAGTAGTCC
Faecalibacterium_6	G	0	1	MX73_FULL_V4_105510	100.0	100.0	Y	Faecalibacterium	silva|DQ808802.1.1389	Bacteria	Firmicutes	Clostridia	Clostridiales	Ruminococcaceae	Faecalibacterium	Faecalibacterium	MX73_FULL_V4_100919;MX73_FULL_V4_105510;MX73_FULL_V4_36911	GTGCCAGCAGCCGCGGTAATACGTATGGTGCAAGCGTTATCCGGATTTACTGGGTGTAAAGGGAGCGCAGGCGGGAAGACAAGTTGGAAGTGAAATCCATGGGCTCAACCCATGAACTGCTTTCAAAACTGTTTTTCTTGAGTAGTGCAGAGGTAGGCGGAATTCCCGGTGTAGCGGTGGAATGCGTAGATATCGGGAGGAACACCAGTGGCGAAGGCGGCCTACTGGGCACCAACTGACGCTGAGGCTCGAAAGTGTGGGTAGCAAACAGGATTAGAAACCCCTGTAGTCC	GTGCCAGCAGCCGCGGTAATACGTATGGTGCAAGCGTTATCCGGATTTACTGGGTGTAAAGGGAGCGCAGGCGGGAAGACAAGTTGGAAGTGAAATCCATGGGCTCAACCCATGAACTGCTTTCAAAACTGTTTTTCTTGAGTAGTGCAGAGGTAGGCGGAATTCCCGGTGTAGCGGTGGAATGCGTAGATATCGGGAGGAACACCAGTGGCGAAGGCGGCCTACTGGGCACCAACTGACGCTGAGGCTCGAAAGTGTGGGTAGCAAACAGGATTAGATACCCTGGTAGTCC
Faecalibacterium_7	G	0	2	MX73_FULL_V4_101967	100.0	100.0	Y	Faecalibacterium	silva|FP081431.1.997	Bacteria	Firmicutes	Clostridia	Clostridiales	Ruminococcaceae	Faecalibacterium	Faecalibacterium	MX73_FULL_V4_101967;MX73_FULL_V4_50591	GTGCCAGCAGCCGCGGTAAAACGTAGGTCACAAGCGTTGTCCGGAATTACTGGGTGTAAAGGGAGCGCAGGCGGGAAGACAAGTTGGAAGTGAAATCCATGGGCTCAACCCATGAACTGCTTTCAAAACTGTTTTTCTTGAGTAGTGCAGAGGTAGATGGAATTCCCGGTGTAGCGGTGGAATGCGTAGATATCGGGAGGAACACCAGTGGCGAAGGCGGTCTACTGGGCACCAACTGACGCTGAGGCTCGAAAGCATGGGTAGCAAACAGGATTAGAAACCCCAGTAGTCC	GTGCCAGCAGCCGCGGTAAAACGTAGGTCACAAGCGTTGTCCGGAATTACTGGGTGTAAAGGGAGCGCAGGCGGGAAGACAAGTTGGAAGTGAAATCCATGGGCTCAACCCATGAACTGCTTTCAAAACTGTTTTTCTTGAGTAGTGCAGAGGTAGATGGAATTCCCGGTGTAGCGGTGGAATGCGTAGATATCGGGAGGAACACCAGTGGCGAAGGCGGTCTACTGGGCACCAACTGACGCTGAGGCTCGAAAGCATGGGTAGCAAACAGGATTAGATACCCTGGTAGTCC
Faecalibacterium_prausnitzii_1	S	0	1	MX73_ARAB_V4_11891	100.0	100.0	N	Faecalibacterium_prausnitzii	16SMicrobial|NR_028961.1	Bacteria	Firmicutes	Clostridia	Clostridiales	Ruminococcaceae	Faecalibacterium	Faecalibacterium_prausnitzii	MX73_ARAB_V4_10052;MX73_ARAB_V4_10092;MX73_ARAB_V4_10424;MX73_ARAB_V4_10791;MX73_ARAB_V4_10973;MX73_ARAB_V4_10993;MX73_ARAB_V4_11107;MX73_ARAB_V4_11891;MX73_ARAB_V4_12642;MX73_ARAB_V4_13308;MX73_ARAB_V4_14078;MX73_ARAB_V4_14337;MX73_ARAB_V4_15587;MX73_ARAB_V4_15764;MX73_ARAB_V4_17409;MX73_ARAB_V4_18116;MX73_ARAB_V4_18829;MX73_ARAB_V4_19555;MX73_ARAB_V4_19700;MX73_ARAB_V4_22156;MX73_ARAB_V4_23493;…	GTGCCAGCCGCCGCGGTAAAACGTAGGTCACAAGCGTTGTCCGGAATTACTGGGTGTAAAGGGAGCGCAGGCGGGAAGGCAAGTTGGAAGTGAAATCCATGGGCTCAACCCATGAACTGCTTTCAAAACTGTTTTTCTTGAGTAGTGCAGAGGTAGGCGGAATTCCCGGTGTAGCGGTGGAATGCGTAGATATCGGGAGGAACACCAGTGGCGAAGGCGGCCTACTGGGCACCAACTGACGCTGAGGCTCGAAAGTGTGGGTAGCAAACAGGATTAGAAACCCCAGTAGTCC	GTGCCAGCAGCCGCGGTAAAACGTAGGTCACAAGCGTTGTCCGGAATTACTGGGTGTAAAGGGAGCGCAGGCGGGAAGGCAAGTTGGAAGTGAAATCCATGGGCTCAACCCATGAACTGCTTTCAAAACTGTTTTTCTTGAGTAGTGCAGAGGTAGGCGGAATTCCCGGTGTAGCGGTGGAATGCGTAGATATCGGGAGGAACACCAGTGGCGAAGGCGGCCTACTGGGCACCAACTGACGCTGAGGCTCGAAAGTGTGGGTAGCAAACAGGATTAGATACCCTGGTAGTCC
Faecalibacterium_prausnitzii_2	S	0	3	MX73_ARAB_V4_10030	100.0	100.0	N	Faecalibacterium_prausnitzii	nt|HQ457030.1	Bacteria	Firmicutes	Clostridia	Clostridiales	Ruminococcaceae	Faecalibacterium	Faecalibacterium_prausnitzii	MX73_ARAB_V4_1002;MX73_ARAB_V4_10030;MX73_ARAB_V4_10038;MX73_ARAB_V4_10062;MX73_ARAB_V4_10075;MX73_ARAB_V4_10138;MX73_ARAB_V4_10140;MX73_ARAB_V4_10167;MX73_ARAB_V4_10189;MX73_ARAB_V4_1020;MX73_ARAB_V4_10222;MX73_ARAB_V4_10273;MX73_ARAB_V4_10280;MX73_ARAB_V4_10349;MX73_ARAB_V4_10379;MX73_ARAB_V4_10384;MX73_ARAB_V4_10396;MX73_ARAB_V4_10404;MX73_ARAB_V4_1049;MX73_ARAB_V4_10520;MX73_ARAB_V4_10572;MX7…	GTGCCAGCAGCCGCGGTAAAACGTAGGTCACAAGCGTTGTCCGGAATTACTGGGTGTAAAGGGAGCGCAGGCGGGAAGACAAGTTGGAAGTGAAATCTATGGGCTCAACCCATAAACTGCTTTCAAAACTGTTTTTCTTGAGTAGTGCAGAGGTAGGCGGAATTCCCGGTGTAGCGGTGGAATGCGTAGATATCGGGAGGAACACCAGTGGCGAAGGCGGCCTACTGGGCACCAACTGACGCTGAGGCTCGAAAGTGTGGGTAGCAAACAGGATTAGAAACCCCAGTAGTCC	GTGCCAGCAGCCGCGGTAAAACGTAGGTCACAAGCGTTGTCCGGAATTACTGGGTGTAAAGGGAGCGCAGGCGGGAAGACAAGTTGGAAGTGAAATCTATGGGCTCAACCCATAAACTGCTTTCAAAACTGTTTTTCTTGAGTAGTGCAGAGGTAGGCGGAATTCCCGGTGTAGCGGTGGAATGCGTAGATATCGGGAGGAACACCAGTGGCGAAGGCGGCCTACTGGGCACCAACTGACGCTGAGGCTCGAAAGTGTGGGTAGCAAACAGGATTAGATACCCCGGTAGTCC
Faecalibacterium_prausnitzii_3	S	0	1	MX73_CD_V4_47729	99.658	100.0	N	Faecalibacterium_prausnitzii	nt|HQ457031.1	Bacteria	Firmicutes	Clostridia	Clostridiales	Ruminococcaceae	Faecalibacterium	Faecalibacterium_prausnitzii	MX73_CD_V4_47729;PY31_ARAB_V4_45304	GTGCCAGCAGCCGCGGTAAAACGTAGGTCACAAGCGTTGTCCGGAATTACTGGGTGTAAAGGGAGCGCAGGCGGGAAGACAAGTTGGAAGTGAAATCTATGGGCTCAACCCATAAACTGCTTTCAAAACTGTTTTTCTTGAGTAGTGCAAAGGTAGGCGGAATTCCCGGTGTAGCGGTGGAATGCGTAGATATCGGGAGGAACACCAGTGGCGAAGGCGGCCTACTGGGCACCAACTGACGCTGAGGCTCGAAAGTGTGGGTAGCAAACAGGATTAGATACCCCTGTAGTCC	GTGCCAGCAGCCGCGGTAAAACGTAGGTCACAAGCGTTGTCCGGAATTACTGGGTGTAAAGGGAGCGCAGGCGGGAAGACAAGTTGGAAGTGAAATCTATGGGCTCAACCCATAAACTGCTTTCAAAACTGTTTTTCTTGAGTAGTGCAGAGGTAGGCGGAATTCCCGGTGTAGCGGTGGAATGCGTAGATATCGGGAGGAACACCAGTGGCGAAGGCGGCCTACTGGGCACCAACTGACGCTGAGGCTCGAAAGTGTGGGTAGCAAACAGGATTAGATACCCCGGTAGTCC
Faecalibacterium_prausnitzii_4	S	0	5	MX73_ARABXYLO_V4_30306	99.658	100.0	N	Faecalibacterium_prausnitzii	nt|KJ957842.1	Bacteria	Firmicutes	Clostridia	Clostridiales	Ruminococcaceae	Faecalibacterium	Faecalibacterium_prausnitzii	MX73_ARAB_V4_19828;MX73_ARAB_V4_25029;MX73_ARABXYLO_V4_10534;MX73_ARABXYLO_V4_10567;MX73_ARABXYLO_V4_10938;MX73_ARABXYLO_V4_1100;MX73_ARABXYLO_V4_11872;MX73_ARABXYLO_V4_12085;MX73_ARABXYLO_V4_12340;MX73_ARABXYLO_V4_12795;MX73_ARABXYLO_V4_14425;MX73_ARABXYLO_V4_153;MX73_ARABXYLO_V4_16057;MX73_ARABXYLO_V4_17698;MX73_ARABXYLO_V4_19603;MX73_ARABXYLO_V4_26689;MX73_ARABXYLO_V4_30306;MX73_ARABXYLO_V4_34…	GTGCCAGCCGCCGCGGTAAAACGTAGGTCACAAGCGTTGTCCGGAATTACTGGGTGTAAAGGGAGCGCAGGCGGGAAGACAAGTTGGAAGTGAAATCTATGGGCTCAACCCATAAACTGCTTTCAAAACTGTTTTTCTTGAGTAGTGTAGAGGTAGGCGGAATTCCCGGTGTAGCGGTGGAATGCGTAGATATCGGGAGGAACACCAGTGGCGAAGGCGGCCTACTGGGCACCAACTGACGCTGAGGCTCGAAAGTGTGGGTAGCAAACAGGATTAGAAACCCCAGTAGTCC	GTGCCAGCAGCCGCGGTAAAACGTAGGTCACAAGCGTTGTCCGGAATTACTGGGTGTAAAGGGAGCGCAGGCGGGAAGACAAGTTGGAAGTGAAATCTATGGGCTCAACCCATAAACTGCTTTCAAAACTGTTTTTCTTGAGTAGTGCAGAGGTAGGCGGAATTCCCGGTGTAGCGGTGGAATGCGTAGATATCGGGAGGAACACCAGTGGCGAAGGCGGCCTACTGGGCACCAACTGACGCTGAGGCTCGAAAGTGTGGGTAGCAAACAGGATTAGATACCCCGGTAGTCC
Faecalibacterium_prausnitzii_5	S	0	10	MX73_ARAB_V4_10585	100.0	100.0	N	Faecalibacterium_prausnitzii	nt|KP005460.1	Bacteria	Firmicutes	Clostridia	Clostridiales	Ruminococcaceae	Faecalibacterium	Faecalibacterium_prausnitzii	MX73_ARAB_V4_10095;MX73_ARAB_V4_1010;MX73_ARAB_V4_10127;MX73_ARAB_V4_10173;MX73_ARAB_V4_10176;MX73_ARAB_V4_10257;MX73_ARAB_V4_10266;MX73_ARAB_V4_10276;MX73_ARAB_V4_103;MX73_ARAB_V4_10453;MX73_ARAB_V4_10568;MX73_ARAB_V4_10585;MX73_ARAB_V4_10641;MX73_ARAB_V4_10657;MX73_ARAB_V4_10671;MX73_ARAB_V4_10800;MX73_ARAB_V4_10802;MX73_ARAB_V4_10821;MX73_ARAB_V4_10863;MX73_ARAB_V4_10874;MX73_ARAB_V4_10902;MX7…	GTGCCAGCCGCCGCGGTAAAACGTAGGTCACAAGCGTTGTCCGGAATTACTGGGTGTAAAGGGAGCGCAGGCGGGAAGACAAGTTGGAAGTGAAATCCATGGGCTCAACCCATGAACTGCTTTCAAAACTGTTTTTCTTGAGTAGTGCAGAGGTAGGCGGAATTCCCGGTGTAGCGGTGGAATGCGTAGATATCGGGAGGAACACCAGTGGCGAAGGCGGCCTACTGGGCACCAACTGACGCTGAGGCTCGAAAGTGTGGGTAGCAAACAGGATTAGAAACCCCAGTAGTCC	GTGCCAGCAGCCGCGGTAAAACGTAGGTCACAAGCGTTGTCCGGAATTACTGGGTGTAAAGGGAGCGCAGGCGGGAAGACAAGTTGGAAGTGAAATCCATGGGCTCAACCCATGAACTGCTTTCAAAACTGTTTTTCTTGAGTAGTGCAGAGGTAGGCGGAATTCCCGGTGTAGCGGTGGAATGCGTAGATATCGGGAGGAACACCAGTGGCGAAGGCGGCCTACTGGGCACCAACTGACGCTGAGGCTCGAAAGTGTGGGTAGCAAACAGGATTAGATACCCTGGTAGTCC
Faecalibacterium_prausnitzii_6	S	0	4	MX73_ARAB_V4_1188	100.0	100.0	N	Faecalibacterium_prausnitzii	nt|KP005479.1	Bacteria	Firmicutes	Clostridia	Clostridiales	Ruminococcaceae	Faecalibacterium	Faecalibacterium_prausnitzii	MX73_ARAB_V4_10021;MX73_ARAB_V4_10055;MX73_ARAB_V4_10299;MX73_ARAB_V4_10416;MX73_ARAB_V4_10422;MX73_ARAB_V4_10489;MX73_ARAB_V4_10775;MX73_ARAB_V4_11220;MX73_ARAB_V4_11320;MX73_ARAB_V4_1135;MX73_ARAB_V4_1155;MX73_ARAB_V4_11723;MX73_ARAB_V4_1188;MX73_ARAB_V4_124;MX73_ARAB_V4_12475;MX73_ARAB_V4_1251;MX73_ARAB_V4_1267;MX73_ARAB_V4_1270;MX73_ARAB_V4_12813;MX73_ARAB_V4_13029;MX73_ARAB_V4_13055;MX73_ARA…	GTGCCAGCAGCCGCGGTAAAACGTAGGTCACAAGCGTTGTCCGGAATTACTGGGTGTAAAGGGAGCGCAGGCGGGAGAACAAGTTGGAAGTGAAATCCATGGGCTCAACCCATGAACTGCTTTCAAAACTGTTTTTCTTGAGTAGTGCAGAGGTAGGCGGAATTCCCGGTGTAGCGGTGGAATGCGTAGATATCGGGAGGAACACCAGTGGCGAAGGCGGCCTACTGGGCACCAACTGACGCTGAGGCTCGAAAGTGTGGGTAGCAAACAGGATTAGAAACCCCAGTAGTCC	GTGCCAGCAGCCGCGGTAAAACGTAGGTCACAAGCGTTGTCCGGAATTACTGGGTGTAAAGGGAGCGCAGGCGGGAGAACAAGTTGGAAGTGAAATCCATGGGCTCAACCCATGAACTGCTTTCAAAACTGTTTTTCTTGAGTAGTGCAGAGGTAGGCGGAATTCCCGGTGTAGCGGTGGAATGCGTAGATATCGGGAGGAACACCAGTGGCGAAGGCGGCCTACTGGGCACCAACTGACGCTGAGGCTCGAAAGTGTGGGTAGCAAACAGGATTAGATACCCTTGTAGTCC
Faecalibacterium_prausnitzii_7	S	0	4	MX73_ARAB_V4_26237	100.0	100.0	N	Faecalibacterium_prausnitzii	nt|KP005592.1;silva|KP005592.1.687	Bacteria	Firmicutes	Clostridia	Clostridiales	Ruminococcaceae	Faecalibacterium	Faecalibacterium_prausnitzii	MX73_ARAB_V4_1034;MX73_ARAB_V4_10353;MX73_ARAB_V4_10608;MX73_ARAB_V4_1081;MX73_ARAB_V4_1133;MX73_ARAB_V4_11577;MX73_ARAB_V4_12023;MX73_ARAB_V4_12100;MX73_ARAB_V4_12681;MX73_ARAB_V4_13427;MX73_ARAB_V4_1343;MX73_ARAB_V4_14950;MX73_ARAB_V4_15018;MX73_ARAB_V4_15141;MX73_ARAB_V4_16055;MX73_ARAB_V4_16508;MX73_ARAB_V4_16533;MX73_ARAB_V4_16680;MX73_ARAB_V4_17257;MX73_ARAB_V4_17784;MX73_ARAB_V4_18458;MX73…	GTGCCAGCCGCCGCGGTAAAACGTAGGTCACAAGCGTTGTCCGGAATTACTGGGTGTAAAGGGAGCGCAGGCGGGCGATCAAGTTGGAAGTGAAATCCATGGGCTCAACCCATGAACTGCTTTCAAAACTGGTCGTCTTGAGTAGTGCAGAGGTAGGCGGAATTCCCGGTGTAGCGGTGGAATGCGTAGATATCGGGAGGAACACCAGTGGCGAAGGCGGCCTACTGGGCACCAACTGACGCTGAGGCTCGAAAGTGTGGGTAGCAAACAGGATTAGAAACCCCAGTAGTCC	GTGCCAGCAGCCGCGGTAAAACGTAGGTCACAAGCGTTGTCCGGAATTACTGGGTGTAAAGGGAGCGCAGGCGGGCGATCAAGTTGGAAGTGAAATCCATGGGCTCAACCCATGAACTGCTTTCAAAACTGGTCGTCTTGAGTAGTGCAGAGGTAGGCGGAATTCCCGGTGTAGCGGTGGAATGCGTAGATATCGGGAGGAACACCAGTGGCGAAGGCGGCCTACTGGGCACCAACTGACGCTGAGGCTCGAAAGTGTGGGTAGCAAACAGGATTAGATACCCTGGTAGTCC
Faecalibacterium_prausnitzii_8	S	0	1	MX73_FULL_V4_102355	100.0	100.0	N	Faecalibacterium_prausnitzii	silva|LQ500131.1.1474	Bacteria	Firmicutes	Clostridia	Clostridiales	Ruminococcaceae	Faecalibacterium	Faecalibacterium_prausnitzii	MX73_ARABXYLO_V4_21196;MX73_ARABXYLO_V4_54518;MX73_CD_V4_14318;MX73_FULL_V4_100340;MX73_FULL_V4_100387;MX73_FULL_V4_100567;MX73_FULL_V4_100645;MX73_FULL_V4_100844;MX73_FULL_V4_101104;MX73_FULL_V4_101566;MX73_FULL_V4_102355;MX73_FULL_V4_102654;MX73_FULL_V4_104237;MX73_FULL_V4_104876;MX73_FULL_V4_104946;MX73_FULL_V4_105250;MX73_FULL_V4_105573;MX73_FULL_V4_106563;MX73_FULL_V4_106659;MX73_FULL_V4_106…	GTGCCAGCCGCCGCGGTAAAACGTAGGTCACAAGCGTTGTCCGGAATTACTGGGTGTAAAGGGAGCGCAGGCGGGAAGACAAGTTGGAAGTGAAATCCATGGGCTTAACCCATGAACTGCTTTCAAAACTGTTTTTCTTGAGTAGTGCAGAGGTAGGCGGAATTCCCGGTGTAGCGGTGGAATGCGTAGATATCGGGAGGAACACCAGTGGCGAAGGCGGCCTACTGGGCACCAACTGACGCTGAGGCTCGAAAGTGTGGGTAGCAAACAGGATTAGATACCCCTGTAGTCC	GTGCCAGCAGCCGCGGTAAAACGTAGGTCACAAGCGTTGTCCGGAATTACTGGGTGTAAAGGGAGCGCAGGCGGGAAGACAAGTTGGAAGTGAAATCCATGGGCTTAACCCATGAACTGCTTTCAAAACTGTTTTTCTTGAGTAGTGCAGAGGTAGGCGGAATTCCCGGTGTAGCGGTGGAATGCGTAGATATCGGGAGGAACACCAGTGGCGAAGGCGGCCTACTGGGCACCAACTGACGCTGAGGCTCGAAAGTGTGGGTAGCAAACAGGATTAGATACCCTGGTAGTCC
Firmicutes_MG_1	G	3	1	MX73_FULL_V4_23392	100.0	100.0	N	Clostridium;Coprobacillus;Erysipelatoclostridium	nt|AB739699.1;nt|EU530161.1;rdp|S000793454;silva|FJ369311.1.798	Bacteria	Firmicutes	Firmicutes_MG	Firmicutes_MG	Firmicutes_MG	Firmicutes_MG	Firmicutes_MG	MX73_ARABXYLO_V4_10231;MX73_ARABXYLO_V4_13691;MX73_ARABXYLO_V4_14685;MX73_ARABXYLO_V4_17584;MX73_ARABXYLO_V4_18095;MX73_ARABXYLO_V4_19872;MX73_ARABXYLO_V4_23273;MX73_ARABXYLO_V4_24844;MX73_ARABXYLO_V4_35325;MX73_ARABXYLO_V4_37612;MX73_ARABXYLO_V4_38063;MX73_ARABXYLO_V4_38375;MX73_ARABXYLO_V4_39431;MX73_ARABXYLO_V4_44729;MX73_ARABXYLO_V4_50309;MX73_ARABXYLO_V4_53641;MX73_ARABXYLO_V4_54333;MX73_ARA…	GTGCCAGCCGCCGCGGTAATACGTAGGTGGCGAGCGTTATCCGGAATTATTGGGCGTAAAGAGGGAGCAGGCGGCACTAAGGGTCTGTGGTGAAAGATCGAAGCTTAACTTCGGTAAGCCATGGAAACCGTAGAGCTAGAGTGTGTGAGAGGATCGTGGAATTCCATGTGTAGCGGTGAAATGCGTAGATATATGGAGGAACACCAGTGGCGAAGGCGACGATCTGGCGCATAACTGACGCTCAGTCCCGAAAGCGTGGGGAGCAAATAGGATTAGAAACCCCAGTAGTCC	GTGCCAGCAGCCGCGGTAATACGTAGGTGGCGAGCGTTATCCGGAATTATTGGGCGTAAAGAGGGAGCAGGCGGCACTAAGGGTCTGTGGTGAAAGATCGAAGCTTAACTTCGGTAAGCCATGGAAACCGTAGAGCTAGAGTGTGTGAGAGGATCGTGGAATTCCATGTGTAGCGGTGAAATGCGTAGATATATGGAGGAACACCAGTGGCGAAGGCGACGATCTGGCGCATAACTGACGCTCAGTCCCGAAAGCGTGGGGAGCAAATAGGATTAGATACCCTAGTAGTCC
Firmicutes_MG_2	G	2	1	MX73_ARAB_V4_6202	100.0	100.0	N	Eubacterium;Holdemanella	nt|HQ018621.1;rdp|S000143284;silva|AF371512.1.1448	Bacteria	Firmicutes	Firmicutes_MG	Firmicutes_MG	Firmicutes_MG	Firmicutes_MG	Firmicutes_MG	MX73_ARAB_V4_10934;MX73_ARAB_V4_1797;MX73_ARAB_V4_21673;MX73_ARAB_V4_23503;MX73_ARAB_V4_25139;MX73_ARAB_V4_36727;MX73_ARAB_V4_51785;MX73_ARAB_V4_6202;MX73_ARABXYLO_V4_10729;MX73_ARABXYLO_V4_11725;MX73_ARABXYLO_V4_12732;MX73_ARABXYLO_V4_14236;MX73_ARABXYLO_V4_15421;MX73_ARABXYLO_V4_15857;MX73_ARABXYLO_V4_17724;MX73_ARABXYLO_V4_1782;MX73_ARABXYLO_V4_19425;MX73_ARABXYLO_V4_24683;MX73_ARABXYLO_V4_290…	GTGCCAGCAGCCGCGGTAATACGTAGGTGGCGAGCGTTATCCGGAATGATTGGGCGTAAAGGGTGCGTAGGTGGCAGATCAAGTCTGGAGTAAAAGGTATGGGCTCAACCCGTACTGGCTCTGGAAACTGATCAGCTAGAGAACAGAAGAGGACGGCGGAACTCCATGTGTAGCGGTAAAATGCGTAGATATATGGAAGAACACCGGTGGCGAAGGCGGCCGTCTGGTCTGGATTCTGACACTGAAGCACGAAAGCGTGGGGAGCAAATAGGATTAGAAACCCCAGTAGTCC	GTGCCAGCAGCCGCGGTAATACGTAGGTGGCGAGCGTTATCCGGAATGATTGGGCGTAAAGGGTGCGTAGGTGGCAGATCAAGTCTGGAGTAAAAGGTATGGGCTCAACCCGTACTGGCTCTGGAAACTGATCAGCTAGAGAACAGAAGAGGACGGCGGAACTCCATGTGTAGCGGTAAAATGCGTAGATATATGGAAGAACACCGGTGGCGAAGGCGGCCGTCTGGTCTGGATTCTGACACTGAAGCACGAAAGCGTGGGGAGCAAATAGGATTAGATACCCTAGTAGTCC
Firmicutes_MG_3	G	2	2	MX73_FULL_V4_51651	99.658	100.0	Y	Holdemanella;Lachnospiracea	rdp|S000638069;rdp|S000795426	Bacteria	Firmicutes	Firmicutes_MG	Firmicutes_MG	Firmicutes_MG	Firmicutes_MG	Firmicutes_MG	MX73_FULL_V4_51651;MX73_FULL_V4_65444;MX73_FULL_V4_8500;MX73_FULL_V4_94009	GTGCCAGCAGCCGCGGTAATACGTATGGTGCAAGCGTTATCCGGATTTACTGGGTGTAAAGGGTGCGTAGGTGGCAGTGCAAGTCAGATGTGAAAGGCCGGGGCTCAACCCCGGAGCTGCATTTGAAACTGCTCGGCTAGAGTACAGGAGAGGCAGGCGGAATTCCTAGTGTAGCGGTGAAATGCGTAGATATTAGGAGGAACACCAGTGGCGAAGGCGGCCTGCTGGACTGTTACTGACACTGAGGCACGAAAGCGTGGGGAGCAAACAGGATTAGAAACCCCTGTAGTCC	GTGCCAGCAGCCGCGGTAATACGTATGGAGCAAGCGTTATCCGGATTTACTGGGTGTAAAGGGTGCGTAGGTGGCAGTGCAAGTCAGATGTGAAAGGCCGGGGCTCAACCCCGGAGCTGCATTTGAAACTGCTCGGCTAGAGTACAGGAGAGGCAGGCGGAATTCCTAGTGTAGCGGTGAAATGCGTAGATATTAGGAGGAACACCAGTGGCGAAGGCGGCCTGCTGGACTGTTACTGACACTGAGGCACGAAAGCGTGGGGAGCAAACAGGATTAGATACCCTGGTAGTCC
Firmicutes_MG_4	G	4	2	MX73_ARAB_V4_50654	100.0	100.0	N	Coprococcus;Fusicatenibacter;Holdemanella;Lachnospiracea	rdp|S000638069;rdp|S000795426;silva|DQ794610.1.1387;silva|FJ369279.1.1367	Bacteria	Firmicutes	Firmicutes_MG	Firmicutes_MG	Firmicutes_MG	Firmicutes_MG	Firmicutes_MG	MX73_ARAB_V4_12546;MX73_ARAB_V4_14230;MX73_ARAB_V4_14888;MX73_ARAB_V4_18842;MX73_ARAB_V4_22063;MX73_ARAB_V4_22905;MX73_ARAB_V4_23236;MX73_ARAB_V4_24847;MX73_ARAB_V4_25559;MX73_ARAB_V4_27254;MX73_ARAB_V4_30781;MX73_ARAB_V4_34845;MX73_ARAB_V4_35646;MX73_ARAB_V4_35756;MX73_ARAB_V4_39337;MX73_ARAB_V4_40479;MX73_ARAB_V4_43431;MX73_ARAB_V4_50654;MX73_ARAB_V4_51322;MX73_ARAB_V4_55640;MX73_ARAB_V4_56635;…	GTGCCAGCAGCCGCGGTAATACGTATGGAGCAAGCGTTATCCGGATTTACTGGGTGTAAAGGGTGCGTAGGTGGCAGTGCAAGTCAGATGTGAAAGGCCGGGGCTCAACCCCGGAGCTGCATTTGAAACTGCTCGGCTAGAGTACAGGAGAGGCAGGCGGAATTCCTAGTGTAGCGGTGAAATGCGTAGATATTAGGAGGAACACCAGTGGCGAAGGCGGCCTGCTGGACTGTTACTGACACTGAGGCACGAAAGCGTGGGGAGCAAACAGGATTAGAAACCCCAGTAGTCC	GTGCCAGCAGCCGCGGTAATACGTATGGAGCAAGCGTTATCCGGATTTACTGGGTGTAAAGGGTGCGTAGGTGGCAGTGCAAGTCAGATGTGAAAGGCCGGGGCTCAACCCCGGAGCTGCATTTGAAACTGCTCGGCTAGAGTACAGGAGAGGCAGGCGGAATTCCTAGTGTAGCGGTGAAATGCGTAGATATTAGGAGGAACACCAGTGGCGAAGGCGGCCTGCTGGACTGTTACTGACACTGAGGCACGAAAGCGTGGGGAGCAAACAGGATTAGATACCCTGGTAGTCC
Flavonifractor_1	G	0	1	MX73_FULL_V4_99199	100.0	100.0	N	Flavonifractor	rdp|S001017512	Bacteria	Firmicutes	Clostridia	Clostridiales	Clostridiales	Flavonifractor	Flavonifractor	MX73_FULL_V4_100716;MX73_FULL_V4_100976;MX73_FULL_V4_101944;MX73_FULL_V4_105455;MX73_FULL_V4_109715;MX73_FULL_V4_110672;MX73_FULL_V4_111701;MX73_FULL_V4_13939;MX73_FULL_V4_21795;MX73_FULL_V4_23395;MX73_FULL_V4_24470;MX73_FULL_V4_26040;MX73_FULL_V4_26359;MX73_FULL_V4_29472;MX73_FULL_V4_29612;MX73_FULL_V4_4150;MX73_FULL_V4_44461;MX73_FULL_V4_46223;MX73_FULL_V4_4662;MX73_FULL_V4_55415;MX73_FULL_V4_6…	GTGCCAGCAGCCGCGGTAATACGTAGGTGGCAAGCGTTATCCGGATTTACTGGGTGTAAAGGGCGTGTAGGCGGGAGTGCAAGTCAGATGTGAAAATTATGGGCTCAACCCATAACCTGCATTTGAAACTGTACTTCTTGAGTACTGGAGAGGCAGGCGGAATTCCGTGTGTAGCGGTGAAATGCGTAGATATACGGAGGAACACCAGTGGCGAAGGCGGCCTGCTGGACAGCAACTGACGCTGAGGCGCGAAAGCGTGGGGAGCAAACAGGATTAGAAACCCCAGTAGTCC	GTGCCAGCAGCCGCGGTAATACGTAGGTGGCAAGCGTTATCCGGATTTACTGGGTGTAAAGGGCGTGTAGGCGGGAGTGCAAGTCAGATGTGAAAATTATGGGCTCAACCCATAACCTGCATTTGAAACTGTACTTCTTGAGTACTGGAGAGGCAGGCGGAATTCCGTGTGTAGCGGTGAAATGCGTAGATATACGGAGGAACACCAGTGGCGAAGGCGGCCTGCTGGACAGCAACTGACGCTGAGGCGCGAAAGCGTGGGGAGCAAACAGGATTAGATACCCTGGTAGTCC
Fusicatenibacter_1	G	0	1	MX73_ARABXYLO_V4_39012	100.0	100.0	N	Fusicatenibacter	silva|FP081131.1.1001	Bacteria	Firmicutes	Clostridia	Clostridiales	Lachnospiraceae	Fusicatenibacter	Fusicatenibacter	MX73_ARABXYLO_V4_10322;MX73_ARABXYLO_V4_13583;MX73_ARABXYLO_V4_15736;MX73_ARABXYLO_V4_18156;MX73_ARABXYLO_V4_19451;MX73_ARABXYLO_V4_25338;MX73_ARABXYLO_V4_26217;MX73_ARABXYLO_V4_39012;MX73_ARABXYLO_V4_40742;MX73_ARABXYLO_V4_55478;MX73_ARABXYLO_V4_55893;MX73_ARABXYLO_V4_64514;MX73_ARABXYLO_V4_76163;MX73_ARABXYLO_V4_76856;MX73_ARABXYLO_V4_80597;MX73_CD_V4_10175;MX73_CD_V4_10204;MX73_CD_V4_10294;MX7…	GTGCCAGCAGCCGCGGTAATACGTAGGGGGCAAGCGTTATCCGGATTTACTGGGTGTAAAGGGAGCGTAGACGGCTTTGCAAGTCTGACGTGAAACTCCGGGGCTCAACTCCGGAACTGCGTTGGAAACTGTAAGGCTTGAGTGCCGGAGAGGTAAGCGGAATTCCTAGTGTAGCGGTGAAATGCGTAGATATTAGGAGGAACACCAGTGGCGAAGGCGGCTTACTGGACGGCAACTGACGTTGAGGCTCGAAAGCGTGGGGAGCAAACAGGATTAGAAACCCCAGTAGTCC	GTGCCAGCAGCCGCGGTAATACGTAGGGGGCAAGCGTTATCCGGATTTACTGGGTGTAAAGGGAGCGTAGACGGCTTTGCAAGTCTGACGTGAAACTCCGGGGCTCAACTCCGGAACTGCGTTGGAAACTGTAAGGCTTGAGTGCCGGAGAGGTAAGCGGAATTCCTAGTGTAGCGGTGAAATGCGTAGATATTAGGAGGAACACCAGTGGCGAAGGCGGCTTACTGGACGGCAACTGACGTTGAGGCTCGAAAGCGTGGGGAGCAAACAGGATTAGATACCCTGGTAGTCC
Fusicatenibacter_saccharivorans_1	S	0	3	MX73_ARAB_V4_25823	100.0	100.0	N	Fusicatenibacter_saccharivorans	16SMicrobial|NR_114326.1	Bacteria	Firmicutes	Clostridia	Clostridiales	Lachnospiraceae	Fusicatenibacter	Fusicatenibacter_saccharivorans	MX73_ARAB_V4_10064;MX73_ARAB_V4_10135;MX73_ARAB_V4_10506;MX73_ARAB_V4_10924;MX73_ARAB_V4_13492;MX73_ARAB_V4_14177;MX73_ARAB_V4_14419;MX73_ARAB_V4_14437;MX73_ARAB_V4_19264;MX73_ARAB_V4_19447;MX73_ARAB_V4_20154;MX73_ARAB_V4_20292;MX73_ARAB_V4_20817;MX73_ARAB_V4_20907;MX73_ARAB_V4_23046;MX73_ARAB_V4_23262;MX73_ARAB_V4_23488;MX73_ARAB_V4_23499;MX73_ARAB_V4_23623;MX73_ARAB_V4_23706;MX73_ARAB_V4_23749;…	GTGCCAGCCGCCGCGGTAATACGTAGGGGGCAAGCGTTATCCGGATTTACTGGGTGTAAAGGGAGCGTAGACGGCAAGGCAAGTCTGATGTGAAAACCCAGGGCTTAACCCTGGGACTGCATTGGAAACTGTCTGGCTCGAGTGCCGGAGAGGTAAGCGGAATTCCTAGTGTAGCGGTGAAATGCGTAGATATTAGGAAGAACACCAGTGGCGAAGGCGGCTTACTGGACGGTAACTGACGTTGAGGCTCGAAAGCGTGGGGAGCAAACAGGATTAGAAACCCCAGTAGTCC	GTGCCAGCAGCCGCGGTAATACGTAGGGGGCAAGCGTTATCCGGATTTACTGGGTGTAAAGGGAGCGTAGACGGCAAGGCAAGTCTGATGTGAAAACCCAGGGCTTAACCCTGGGACTGCATTGGAAACTGTCTGGCTCGAGTGCCGGAGAGGTAAGCGGAATTCCTAGTGTAGCGGTGAAATGCGTAGATATTAGGAAGAACACCAGTGGCGAAGGCGGCTTACTGGACGGTAACTGACGTTGAGGCTCGAAAGCGTGGGGAGCAAACAGGATTAGATACCCTGGTAGTCC
Gastranaerophilales_1	O	0	1	MX73_FULL_V4_109417	100.0	100.0	N	Gastranaerophilales	silva|EU764409.1.1352	Bacteria	Cyanobacteria	Melainabacteria	Gastranaerophilales	Gastranaerophilales	Gastranaerophilales	Gastranaerophilales	MX73_FULL_V4_109417;MX73_FULL_V4_12213;MX73_FULL_V4_13730	GTGCCAGCAGCCGCGGTAATACGGAGGGTGCAAGCGTTGTCCGGAATCATTGGGCGTAAAGAGTTCGTAGGCGGCATGTAAAGTCAGGTGTTAAAGGCTGAGGCTCAACCTCAGTATGGCACTTGATACTTGCAAGCTAGAATGCGGTAGAGGTAAAGGGAATTCCTGGTGTAGCGGTGAAATGCTTAGATATCAGGAGGAACATCGGTGGCGTAAGCGCTTTACTGGGCCGTAATTGACGCTGAGGAACGAAAGCCAGGGTAGCAAATGGGATTAGAAACCCCAGTAGTCC	GTGCCAGCAGCCGCGGTAATACGGAGGGTGCAAGCGTTGTCCGGAATCATTGGGCGTAAAGAGTTCGTAGGCGGCATGTAAAGTCAGGTGTTAAAGGCTGAGGCTCAACCTCAGTATGGCACTTGATACTTGCAAGCTAGAATGCGGTAGAGGTAAAGGGAATTCCTGGTGTAGCGGTGAAATGCTTAGATATCAGGAGGAACATCGGTGGCGTAAGCGCTTTACTGGGCCGTAATTGACGCTGAGGAACGAAAGCCAGGGTAGCAAATGGGATTAGATACCCCAGTAGTCC
Gemmiger_formicilis_1	S	0	3	MX73_ARAB_V4_1192	100.0	100.0	N	Gemmiger_formicilis	16SMicrobial|NR_104846.1	Bacteria	Firmicutes	Clostridia	Clostridiales	Ruminococcaceae	Gemmiger	Gemmiger_formicilis	MX73_ARAB_V4_1004;MX73_ARAB_V4_1007;MX73_ARAB_V4_1009;MX73_ARAB_V4_10195;MX73_ARAB_V4_10376;MX73_ARAB_V4_10383;MX73_ARAB_V4_10403;MX73_ARAB_V4_10600;MX73_ARAB_V4_10675;MX73_ARAB_V4_10683;MX73_ARAB_V4_10779;MX73_ARAB_V4_11089;MX73_ARAB_V4_11373;MX73_ARAB_V4_11458;MX73_ARAB_V4_11502;MX73_ARAB_V4_11736;MX73_ARAB_V4_11900;MX73_ARAB_V4_1192;MX73_ARAB_V4_12025;MX73_ARAB_V4_12442;MX73_ARAB_V4_12505;MX73…	GTGCCAGCCGCCGCGGTAAAACGTAGGGTGCAAGCGTTGTCCGGAATTACTGGGTGTAAAGGGAGCGCAGGCGGACCGGCAAGTTGGAAGTGAAAACTATGGGCTCAACCCATAAATTGCTTTCAAAACTGCTGGCCTTGAGTAGTGCAGAGGTAGGTGGAATTCCCGGTGTAGCGGTGGAATGCGTAGATATCGGGAGGAACACCAGTGGCGAAGGCGACCTACTGGGCACCAACTGACGCTGAGGCTCGAAAGCATGGGTAGCAAACAGGATTAGAAACCCCAGTAGTCC	GTGCCAGCAGCCGCGGTAAAACGTAGGGTGCAAGCGTTGTCCGGAATTACTGGGTGTAAAGGGAGCGCAGGCGGACCGGCAAGTTGGAAGTGAAAACTATGGGCTCAACCCATAAATTGCTTTCAAAACTGCTGGCCTTGAGTAGTGCAGAGGTAGGTGGAATTCCCGGTGTAGCGGTGGAATGCGTAGATATCGGGAGGAACACCAGTGGCGAAGGCGACCTACTGGGCACCAACTGACGCTGAGGCTCGAAAGCATGGGTAGCAAACAGGATTAGATACCCTGGTAGTCC
Holdemanella_biformis_1	S	0	1	PY31_ARAB_V4_35146	100.0	100.0	N	Holdemanella_biformis	nt|JF298897.1;silva|ABYT01000002.2079.3606	Bacteria	Firmicutes	Erysipelotrichia	Erysipelotrichales	Erysipelotrichaceae	Holdemanella	Holdemanella_biformis	PY31_ARAB_V4_35146;PY31_CD_V4_4224	GTGCCAGCCGCCGCGGTAATACGTAGGTGGCGAGCGTTATCCGGAATGATTGGGCGTAAAGGGTGCGTAGGTGGCAGAACAAGTCTGGAGTAAAAGGTATGGGCTCAACCCGTACTGGCTCTGGAAACTGTTCAGCTAGAGAACAGAAGAGGACGGCGGAACTCCATGTGTAGCGGTAAAATGCGTAGATATATGGAAGAACACCGGTGGCGAAGGCGGCCGTCTGGTCTGTTGCTGACACTGAAGCACGAAAGCGTGGGGAGCAAATAGGATTAGAAACCCCGGTAGTCC	GTGCCAGCAGCCGCGGTAATACGTAGGTGGCGAGCGTTATCCGGAATGATTGGGCGTAAAGGGTGCGTAGGTGGCAGAACAAGTCTGGAGTAAAAGGTATGGGCTCAACCCGTACTGGCTCTGGAAACTGTTCAGCTAGAGAACAGAAGAGGACGGCGGAACTCCATGTGTAGCGGTAAAATGCGTAGATATATGGAAGAACACCGGTGGCGAAGGCGGCCGTCTGGTCTGTTGCTGACACTGAAGCACGAAAGCGTGGGGAGCAAATAGGATTAGATACCCTAGTAGTCC
Howardella_ureilytica_1	S	0	1	MX73_FULL_V4_87046	100.0	100.0	N	Howardella_ureilytica	silva|DQ925472.1.1531	Bacteria	Firmicutes	Clostridia	Clostridiales	Lachnospiraceae	Howardella	Howardella_ureilytica	MX73_FULL_V4_100036;MX73_FULL_V4_101243;MX73_FULL_V4_101351;MX73_FULL_V4_109741;MX73_FULL_V4_11380;MX73_FULL_V4_16986;MX73_FULL_V4_19261;MX73_FULL_V4_19591;MX73_FULL_V4_20276;MX73_FULL_V4_2584;MX73_FULL_V4_31246;MX73_FULL_V4_32861;MX73_FULL_V4_34553;MX73_FULL_V4_4417;MX73_FULL_V4_65866;MX73_FULL_V4_71498;MX73_FULL_V4_87046;PY31_ARAB_V4_65956	GTGCCAGCCGCCGCGGTAATACGTATGGGGCAAGCGTTATCCGGATTTACTGGGTGTAAAGGGAGTGTAGGCGGCAGTACAAGTCAGGAGTGAAAACTTGGGGCTCAACCCCAAGACTGCTTTTGAAACTGTACAGCTAGAGTGTAGGAAGGGCAAGCGGAATTCCTGGTGTAGCGGTGAAATGCGTAGATATCAGGAAGAACACCGGTGGCGAAGGCGGCTTGCTGGACTATAACTGACGCTGAGACTCGAAAGCGTGGGGAGCGAACAGGATTAGAAACCCTGGTAGTCC	GTGCCAGCAGCCGCGGTAATACGTATGGGGCAAGCGTTATCCGGATTTACTGGGTGTAAAGGGAGTGTAGGCGGCAGTACAAGTCAGGAGTGAAAACTTGGGGCTCAACCCCAAGACTGCTTTTGAAACTGTACAGCTAGAGTGTAGGAAGGGCAAGCGGAATTCCTGGTGTAGCGGTGAAATGCGTAGATATCAGGAAGAACACCGGTGGCGAAGGCGGCTTGCTGGACTATAACTGACGCTGAGACTCGAAAGCGTGGGGAGCGAACAGGATTAGATACCCTGGTAGTCC
Intestinibacter_bartlettii_1	S	0	1	YM54_FULL_V4_107476	100.0	100.0	N	Intestinibacter_bartlettii	16SMicrobial|NR_027573.1	Bacteria	Firmicutes	Clostridia	Clostridiales	Peptostreptococcaceae	Intestinibacter	Intestinibacter_bartlettii	YM54_FULL_V4_100815;YM54_FULL_V4_104888;YM54_FULL_V4_105355;YM54_FULL_V4_107476;YM54_FULL_V4_108814;YM54_FULL_V4_112053;YM54_FULL_V4_113393;YM54_FULL_V4_12040;YM54_FULL_V4_14890;YM54_FULL_V4_15782	GTGCCAGCCGCCGCGGTAATACGTAGGGGGCTAGCGTTATCCGGATTTACTGGGCGTAAAGGGTGCGTAGGCGGTCTTTTAAGTCAGGAGTGAAAGGCTACGGCTCAACCGTAGTAAGCTCTTGAAACTGGAGGACTTGAGTGCAGGAGAGGAGAGTGGAATTCCTAGTGTAGCGGTGAAATGCGTAGATATTAGGAGGAACACCAGTAGCGAAGGCGGCTCTCTGGACTGTAACTGACGCTGAGGCACGAAAGCGTGGGGAGCAAACAGGATTAGAAACCCCAGTAGTCC	GTGCCAGCAGCCGCGGTAATACGTAGGGGGCTAGCGTTATCCGGATTTACTGGGCGTAAAGGGTGCGTAGGCGGTCTTTTAAGTCAGGAGTGAAAGGCTACGGCTCAACCGTAGTAAGCTCTTGAAACTGGAGGACTTGAGTGCAGGAGAGGAGAGTGGAATTCCTAGTGTAGCGGTGAAATGCGTAGATATTAGGAGGAACACCAGTAGCGAAGGCGGCTCTCTGGACTGTAACTGACGCTGAGGCACGAAAGCGTGGGGAGCAAACAGGATTAGATACCCTGGTAGTCC
Intestinimonas_massiliensis_1	S	0	1	MX73_FOS_V4_23167	100.0	100.0	N	Intestinimonas_massiliensis	nt|LN866996.1	Bacteria	Firmicutes	Clostridia	Clostridiales	Clostridiales	Intestinimonas	Intestinimonas_massiliensis	MX73_FOS_V4_23167;MX73_FULL_V4_107717	GTGCCAGCCGCCGCGGTAATACGTAGGTGGCAAGCGTTATCCGGATTTACTGGGTGTAAAGGGCGTGTAGGCGGGAAGGCAAGTCAGATGTGAAAACTATGGGCTCAACCCATAGCCTGCATTTGAAACTGTTTTTCTTGAGTGCTGGAGAGGCAATCGGAATTCCGTGTGTAGCGGTGAAATGCGTAGATATACGGAGGAACACCAGTGGCGAAGGCGGATTGCTGGACAGTAACTGACGCTGAGGCGCGAAAGCGTGGGGAGCAAACAGGATTAGATACCCCTGTAGTCC	GTGCCAGCAGCCGCGGTAATACGTAGGTGGCAAGCGTTATCCGGATTTACTGGGTGTAAAGGGCGTGTAGGCGGGAAGGCAAGTCAGATGTGAAAACTATGGGCTCAACCCATAGCCTGCATTTGAAACTGTTTTTCTTGAGTGCTGGAGAGGCAATCGGAATTCCGTGTGTAGCGGTGAAATGCGTAGATATACGGAGGAACACCAGTGGCGAAGGCGGATTGCTGGACAGTAACTGACGCTGAGGCGCGAAAGCGTGGGGAGCAAACAGGATTAGATACCCTGGTAGTCC
Lachnoclostridium_1	G	0	1	MX73_FULL_V4_36889	100.0	100.0	N	Lachnoclostridium	silva|JX230152.1.1032	Bacteria	Firmicutes	Clostridia	Clostridiales	Lachnospiraceae	Lachnoclostridium	Lachnoclostridium	MX73_FULL_V4_36889;MX73_FULL_V4_40324	GTGCCAGCCGCCGCGGTAATACGTAGGGGGCAAGCGTTATCCGGATTTACTGGGTGTAAAGGGAGCGTAGACGGAATGGCAAGTCTGATGTGAAAGGCCGGGGCTCAACCCTGGGACTGCATTGGAAACTGTCAATCTAGAGTACCGGAGGGGTAAGTGGAATTCCTAGTGTAGCGGTGAAATGCGTAGATATTAGGAGGAACACCAGTGGCGAAGGCGGCTTACTGGACGGTAACTGACGTTGAGGCTCGAAAGCGTGGGGAGCAAACAGGATTAGAAACCCCAGTAGTCC	GTGCCAGCAGCCGCGGTAATACGTAGGGGGCAAGCGTTATCCGGATTTACTGGGTGTAAAGGGAGCGTAGACGGAATGGCAAGTCTGATGTGAAAGGCCGGGGCTCAACCCTGGGACTGCATTGGAAACTGTCAATCTAGAGTACCGGAGGGGTAAGTGGAATTCCTAGTGTAGCGGTGAAATGCGTAGATATTAGGAGGAACACCAGTGGCGAAGGCGGCTTACTGGACGGTAACTGACGTTGAGGCTCGAAAGCGTGGGGAGCAAACAGGATTAGATACCCTGGTAGTCC
Lachnoclostridium_edouardi_1	S	0	1	MX73_ARABXYLO_V4_21108	100.0	100.0	N	Lachnoclostridium_edouardi	nt|LT671595.1	Bacteria	Firmicutes	Clostridia	Clostridiales	Lachnospiraceae	Lachnoclostridium	Lachnoclostridium_edouardi	MX73_ARAB_V4_11198;MX73_ARAB_V4_13802;MX73_ARAB_V4_14729;MX73_ARAB_V4_16513;MX73_ARAB_V4_16734;MX73_ARAB_V4_17721;MX73_ARAB_V4_18300;MX73_ARAB_V4_19244;MX73_ARAB_V4_19977;MX73_ARAB_V4_21509;MX73_ARAB_V4_22956;MX73_ARAB_V4_25437;MX73_ARAB_V4_26769;MX73_ARAB_V4_28070;MX73_ARAB_V4_29685;MX73_ARAB_V4_36379;MX73_ARAB_V4_36715;MX73_ARAB_V4_37197;MX73_ARAB_V4_39191;MX73_ARAB_V4_39418;MX73_ARAB_V4_41004;…	GTGCCAGCCGCCGCGGTAATACGTAGGGGGCAAGCGTTATCCGGATTTACTGGGTGTAAAGGGAGCGTAGACGGTAAAGCAAGTCTGAAGTGAAAGCCCGGGGCTCAACCCCGGGACTGCTTTGGAAACTGTTTAACTAGAGTGCTGGAGAGGTAAGCGGAATTCCTAGTGTAGCGGTGAAATGCGTAGATATTAGGAGGAACACCAGTGGCGAAGGCGGCTTACTGGACAGTAACTGACGTTGAGGCTCGAAAGCGTGGGGAGCAAACAGGATTAGAAACCCTAGTAGTCC	GTGCCAGCAGCCGCGGTAATACGTAGGGGGCAAGCGTTATCCGGATTTACTGGGTGTAAAGGGAGCGTAGACGGTAAAGCAAGTCTGAAGTGAAAGCCCGGGGCTCAACCCCGGGACTGCTTTGGAAACTGTTTAACTAGAGTGCTGGAGAGGTAAGCGGAATTCCTAGTGTAGCGGTGAAATGCGTAGATATTAGGAGGAACACCAGTGGCGAAGGCGGCTTACTGGACAGTAACTGACGTTGAGGCTCGAAAGCGTGGGGAGCAAACAGGATTAGATACCCTGGTAGTCC
Lachnospiracea_1	G	0	1	MX73_ARABXYLO_V4_10635	100.0	100.0	Y	Lachnospiracea	rdp|S000780847	Bacteria	Firmicutes	Clostridia	Clostridiales	Lachnospiraceae	Lachnospiracea	Lachnospiracea	MX73_ARABXYLO_V4_10635;MX73_ARABXYLO_V4_35053	GTGCCAGCAGCCGCGGTAATACGTATGGTGCAAGCGTTATCCGGATTTACTGGGTGTAAAGGGTGCGTAGGTGGCAAGGCAAGTCTGAAGTGAAAATCCGGGGCTCAACCCCGGAACTGCTTTGGAAACTGTTTAGCTGGAGTACAGGAGAGGTAAGTGGAATTCCTAGTGTAGCGGTGAAATGCGTAGATATTAGGAGGAACACCAGTGGCGAAGGCGGCTTACTGGACGATAACTGACGCTGAGGCTCGAAAGCGTGGGGAGCAAACAGGATTAGAAACCCCGGTAGTCC	GTGCCAGCAGCCGCGGTAATACGTATGGTGCAAGCGTTATCCGGATTTACTGGGTGTAAAGGGTGCGTAGGTGGCAAGGCAAGTCTGAAGTGAAAATCCGGGGCTCAACCCCGGAACTGCTTTGGAAACTGTTTAGCTGGAGTACAGGAGAGGTAAGTGGAATTCCTAGTGTAGCGGTGAAATGCGTAGATATTAGGAGGAACACCAGTGGCGAAGGCGGCTTACTGGACGATAACTGACGCTGAGGCTCGAAAGCGTGGGGAGCAAACAGGATTAGATACCCTGGTAGTCC
Lachnospiracea_2	G	0	1	MX73_ARABXYLO_V4_12941	100.0	100.0	N	Lachnospiracea	rdp|S000795405	Bacteria	Firmicutes	Clostridia	Clostridiales	Lachnospiraceae	Lachnospiracea	Lachnospiracea	MX73_ARABXYLO_V4_10143;MX73_ARABXYLO_V4_10376;MX73_ARABXYLO_V4_10661;MX73_ARABXYLO_V4_10882;MX73_ARABXYLO_V4_11153;MX73_ARABXYLO_V4_11579;MX73_ARABXYLO_V4_12276;MX73_ARABXYLO_V4_12571;MX73_ARABXYLO_V4_12941;MX73_ARABXYLO_V4_13398;MX73_ARABXYLO_V4_13813;MX73_ARABXYLO_V4_14089;MX73_ARABXYLO_V4_1415;MX73_ARABXYLO_V4_14283;MX73_ARABXYLO_V4_14639;MX73_ARABXYLO_V4_14736;MX73_ARABXYLO_V4_14799;MX73_ARAB…	GTGCCAGCAGCCGCGGTAATACGTAGGGGGCAAGCGTTATCCGGATTTACTGGGTGTAAAGGGTGCGTAGGTGGCAAGGCAAGTCAGATGTGAAAGCCCGGGGCTCAACCCCGGTATTGCATTTGAAACTGTTTAGCTAGAGTGCAGGAGAGGTAAGTGGAATTCCTAGTGTAGCGGTGAAATGCGTAGATATTAGGAGGAACACCAGTGGCGAAGGCGGCTTACTGGACTGTAACTGACACTGAGGCACGAAAGCGTGGGGAGCAAACAGGATTAGAAACCCCAGTAGTCC	GTGCCAGCAGCCGCGGTAATACGTAGGGGGCAAGCGTTATCCGGATTTACTGGGTGTAAAGGGTGCGTAGGTGGCAAGGCAAGTCAGATGTGAAAGCCCGGGGCTCAACCCCGGTATTGCATTTGAAACTGTTTAGCTAGAGTGCAGGAGAGGTAAGTGGAATTCCTAGTGTAGCGGTGAAATGCGTAGATATTAGGAGGAACACCAGTGGCGAAGGCGGCTTACTGGACTGTAACTGACACTGAGGCACGAAAGCGTGGGGAGCAAACAGGATTAGATACCCTGGTAGTCC
Lachnospiracea_3	G	0	1	MX73_ARABXYLO_V4_2143	100.0	100.0	N	Lachnospiracea	rdp|S002434356	Bacteria	Firmicutes	Clostridia	Clostridiales	Lachnospiraceae	Lachnospiracea	Lachnospiracea	MX73_ARABXYLO_V4_19058;MX73_ARABXYLO_V4_21223;MX73_ARABXYLO_V4_2143;MX73_ARABXYLO_V4_23711;MX73_ARABXYLO_V4_27522;MX73_ARABXYLO_V4_33433;MX73_ARABXYLO_V4_41451;MX73_ARABXYLO_V4_49372;MX73_ARABXYLO_V4_50405;MX73_ARABXYLO_V4_53775;MX73_ARABXYLO_V4_60244;MX73_ARABXYLO_V4_60746;MX73_ARABXYLO_V4_6500;MX73_ARABXYLO_V4_75163;MX73_FOS_V4_5996;MX73_FULL_V4_100489;MX73_FULL_V4_110466;MX73_FULL_V4_110577;MX…	GTGCCAGCAGCCGCGGTAATACGTAGGGGGCAAGCGTTATCCGGATTTACTGGGTGTAAAGGGAGCGTAGACGGCTTTGCAAGTCTGACGTGAAAATCCGGGGCTCAACCCCGGAACTGCGTTGGAAACTGTGAGGCTTGAGTGCCGGAGAGGTAAGCGGAATTCCTAGTGTAGCGGTGAAATGCGTAGATATTAGGAGGAACACCAGTGGCGAAGGCGGCTTACTGGACGGCAACTGACGTTGAGGCTCGAAAGCGTGGGGAGCAAACAGGATTAGAAACCCCAGTAGTCC	GTGCCAGCAGCCGCGGTAATACGTAGGGGGCAAGCGTTATCCGGATTTACTGGGTGTAAAGGGAGCGTAGACGGCTTTGCAAGTCTGACGTGAAAATCCGGGGCTCAACCCCGGAACTGCGTTGGAAACTGTGAGGCTTGAGTGCCGGAGAGGTAAGCGGAATTCCTAGTGTAGCGGTGAAATGCGTAGATATTAGGAGGAACACCAGTGGCGAAGGCGGCTTACTGGACGGCAACTGACGTTGAGGCTCGAAAGCGTGGGGAGCAAACAGGATTAGATACCCTGGTAGTCC
Lachnospiraceae_1	F	0	1	MX73_ARABXYLO_V4_47886	100.0	100.0	N	Lachnospiraceae	rdp|S000338808;silva|AF153852.1.904	Bacteria	Firmicutes	Clostridia	Clostridiales	Lachnospiraceae	Lachnospiraceae	Lachnospiraceae	MX73_ARAB_V4_11475;MX73_ARAB_V4_41872;MX73_ARABXYLO_V4_20075;MX73_ARABXYLO_V4_24608;MX73_ARABXYLO_V4_33293;MX73_ARABXYLO_V4_41725;MX73_ARABXYLO_V4_4358;MX73_ARABXYLO_V4_47886;MX73_ARABXYLO_V4_49316;MX73_ARABXYLO_V4_52009;MX73_ARABXYLO_V4_67415;MX73_ARABXYLO_V4_71827;PY31_ARAB_V4_14842;PY31_ARAB_V4_29166;PY31_ARAB_V4_33010;PY31_ARAB_V4_33489;PY31_ARAB_V4_42311;PY31_ARAB_V4_77728;PY31_CD_V4_10385;P…	GTGCCAGCCGCCGCGGTAATACGTAGGGGGCAAGCGTTATCCGGATTTACTGGGTGTAAAGGGAGCGTAGACGGTGAAGCAAGTCTGAAGTGAAAGGTTGGGGCTCAACCCCGAAACTGCTTTGGAAACTGTTTAACTGGAGTACAGGAGAGGTAAGTGGAATTCCTAGTGTAGCGGTGAAATGCGTAGATATTAGGAGGAACACCAGTGGCGAAGGCGGCTTACTGGACTGTAACTGACGTTGAGGCTCGAAAGCGTGGGGAGCAAACAGGATTAGAAACCCCAGTAGTCC	GTGCCAGCAGCCGCGGTAATACGTAGGGGGCAAGCGTTATCCGGATTTACTGGGTGTAAAGGGAGCGTAGACGGTGAAGCAAGTCTGAAGTGAAAGGTTGGGGCTCAACCCCGAAACTGCTTTGGAAACTGTTTAACTGGAGTACAGGAGAGGTAAGTGGAATTCCTAGTGTAGCGGTGAAATGCGTAGATATTAGGAGGAACACCAGTGGCGAAGGCGGCTTACTGGACTGTAACTGACGTTGAGGCTCGAAAGCGTGGGGAGCAAACAGGATTAGATACCCTGGTAGTCC
Lachnospiraceae_2	F	0	1	PY31_ARAB_V4_15030	100.0	100.0	N	Lachnospiraceae	rdp|S000637666;silva|CDTW01000526.2.1300	Bacteria	Firmicutes	Clostridia	Clostridiales	Lachnospiraceae	Lachnospiraceae	Lachnospiraceae	PY31_ARAB_V4_15030;PY31_ARAB_V4_16384;PY31_ARAB_V4_1796;PY31_ARAB_V4_18036;PY31_ARAB_V4_18274;PY31_ARAB_V4_19881;PY31_ARAB_V4_20156;PY31_ARAB_V4_20983;PY31_ARAB_V4_25381;PY31_ARAB_V4_25686;PY31_ARAB_V4_26335;PY31_ARAB_V4_27251;PY31_ARAB_V4_29287;PY31_ARAB_V4_30313;PY31_ARAB_V4_30744;PY31_ARAB_V4_3154;PY31_ARAB_V4_33453;PY31_ARAB_V4_38539;PY31_ARAB_V4_39555;PY31_ARAB_V4_48635;PY31_ARAB_V4_51800;PY…	GTGCCAGCCGCCGCGGTAATACGTAGGGGGCAAGCGTTATCCGGATTTACTGGGTGTAAAGGGAGCGTAGACGGTGAGACAAGTCTGAAGTGAAATCCCGGGGCTCAACCCCGGAACTGCTTTGGAAACTGCCTGACTAGAGTGCAGGAGAGGTAAGTGGAATTCCTAGTGTAGCGGTGAAATGCGTAGATATTAGGAGGAACACCAGTGGCGAAGGCGGCTTACTGGACTGTAACTGACGTTGAGGCTCGAAAGCGTGGGGAGCAAACAGGATTAGAAACCCCAGTAGTCC	GTGCCAGCAGCCGCGGTAATACGTAGGGGGCAAGCGTTATCCGGATTTACTGGGTGTAAAGGGAGCGTAGACGGTGAGACAAGTCTGAAGTGAAATCCCGGGGCTCAACCCCGGAACTGCTTTGGAAACTGCCTGACTAGAGTGCAGGAGAGGTAAGTGGAATTCCTAGTGTAGCGGTGAAATGCGTAGATATTAGGAGGAACACCAGTGGCGAAGGCGGCTTACTGGACTGTAACTGACGTTGAGGCTCGAAAGCGTGGGGAGCAAACAGGATTAGATACCCTGGTAGTCC
Lachnospiraceae_3	F	0	1	PY31_FOS_V4_104549	99.315	100.0	Y	Lachnospiraceae	rdp|S002209146	Bacteria	Firmicutes	Clostridia	Clostridiales	Lachnospiraceae	Lachnospiraceae	Lachnospiraceae	PY31_FOS_V4_104549;PY31_FOS_V4_61560;PY31_GAL_V4_13079;YM54_FULL_V4_102430;YM54_FULL_V4_21220	GTGCCAGCCGCCGCGGTAATACGTATGGTGCAAGCGTTATCCGGATTTACTGGGTGTAAAGGGAGCGCAGGCGGTGCGGCAAGTCTGATGTGAAAGCCCGGGGCTCAACCCCGGTACTGCATTGGAAACTGTCGTACTAGAGTGTCGGAGGGGTAAGCGGAATTCCTAGTGTAGCGGTGAAATGCGTAGATATTAGGAGGAACACCAGTGGCGAAGGCGGCTCACTGGACTGTAACTGACACTGAGGCTCGAAAGCGTGGGGAGCAAACAGGATTAGAAACCCCGGTAGTCC	GTGCCAGCAGCCGCGGTAATACGTATGGTGCAAGCGTTATCCGGATTTACTGGGTGTAAAGGGAGCGCAGGCGGTGCGGCAAGTCTGATGTGAAAGCCCGGGGCTCAACCCCGGTACTGCATTGGAAACTGTCGTACTAGAGTGTCGGAGGGGTAAGCGGAATTCCTAGTGTAGCGGTGAAATGCGTAGATATTAGGAGGAACACCAGTGGCGAAGGCGGCTTACTGGACTGTAACTGACGCTGAGGCTCGAAAGCGTGGGGAGCAAACAGGATTAGATACCCTGGTAGTCC
Lachnospiraceae_4	F	0	1	PY31_FULL_V4_103938	100.0	100.0	N	Lachnospiraceae	rdp|S002310536;silva|FJ504357.1.1365	Bacteria	Firmicutes	Clostridia	Clostridiales	Lachnospiraceae	Lachnospiraceae	Lachnospiraceae	PY31_FULL_V4_103938;PY31_FULL_V4_98732	GTGCCAGCCGCCGCGGTAATACGTAGGGGGCAAGCGTTATCCGGATTTACTGGGTGTAAAGGGAGCGTAGACGGCACAGCAAGTCTGATGTGAAAGCCCGGGGCCCAACCCTGGAACTGCATTGGAAACTGCTGGGCTTGAGTGCAGGAGAGGTAAGCGGAATTCCTAGTGTAGCGGTGAAATGCGTAGATATTAGGAGGAACACCAGTGGCGAAGGCGGCTTACTGGACTGTAACTGACGTTGAGGCTCGAAAGCGTGGGGAGCAAACAGGATTAGAAACCCTTGTAGTCC	GTGCCAGCAGCCGCGGTAATACGTAGGGGGCAAGCGTTATCCGGATTTACTGGGTGTAAAGGGAGCGTAGACGGCACAGCAAGTCTGATGTGAAAGCCCGGGGCCCAACCCTGGAACTGCATTGGAAACTGCTGGGCTTGAGTGCAGGAGAGGTAAGCGGAATTCCTAGTGTAGCGGTGAAATGCGTAGATATTAGGAGGAACACCAGTGGCGAAGGCGGCTTACTGGACTGTAACTGACGTTGAGGCTCGAAAGCGTGGGGAGCAAACAGGATTAGATACCCTGGTAGTCC
Lachnospiraceae_MG_10	G	3	1	MX73_ARAB_V4_20293	100.0	100.0	N	Agathobacter;Lachnospiracea;Roseburia	rdp|S000524188;silva|AY982588.1.1354;silva|GQ896644.1.1492	Bacteria	Firmicutes	Clostridia	Clostridiales	Lachnospiraceae	Lachnospiraceae_MG	Lachnospiraceae_MG	MX73_ARAB_V4_20293	GTGCCAGCCGCCGCGGTAATACGTATGGTGCAAGCGTTATCCGGATTTACTGGGTGTAAAGGGAGCGCAGGCGGTGCGGCAAGTCTGATGTGAAAGCCCGGGGCTCAACCCCGGTACTGCATTGGAAACTGTCGTACTAGAGTGTCGGAGGGGTAAGCGGAATTCCTAGTGTAGCGGCGAAATGCGTAGATATTAGGAGGAACACCAGTGGCGAAGGCGGCTTACTGGACGATAACTGACGCTGAGGCTCGAAAGCGTGGGGAGCAAACAGGATTAGATACCCTAGTAGTCC	GTGCCAGCAGCCGCGGTAATACGTATGGTGCAAGCGTTATCCGGATTTACTGGGTGTAAAGGGAGCGCAGGCGGTGCGGCAAGTCTGATGTGAAAGCCCGGGGCTCAACCCCGGTACTGCATTGGAAACTGTCGTACTAGAGTGTCGGAGGGGTAAGCGGAATTCCTAGTGTAGCGGCGAAATGCGTAGATATTAGGAGGAACACCAGTGGCGAAGGCGGCTTACTGGACGATAACTGACGCTGAGGCTCGAAAGCGTGGGGAGCAAACAGGATTAGATACCCTGGTAGTCC
Lachnospiraceae_MG_11	G	3	1	MX73_ARAB_V4_33634	100.0	100.0	N	Agathobacter;Lachnospiracea;Roseburia	rdp|S000524238;silva|AY982638.1.1354;silva|DQ326849.1.1354	Bacteria	Firmicutes	Clostridia	Clostridiales	Lachnospiraceae	Lachnospiraceae_MG	Lachnospiraceae_MG	MX73_ARAB_V4_33634;MX73_ARAB_V4_39707;MX73_ARABXYLO_V4_20680;MX73_ARABXYLO_V4_37932;MX73_ARABXYLO_V4_50013;MX73_ARABXYLO_V4_63731;MX73_MANNO_V4_58639	GTGCCAGCAGCCGCGGTAATACGTATGGTGCAAGCGTTATCCGGATTTACTGGGTGTAAAGGGAGCGCAGGCGGTGCGGCAAGTCTGATGTGAAAGCCCGGGGCTCAACCCCGGTACTGCATTGGAAACTGTCGTACTAGAGTGTCGGAGGGGTAAGCGGAATTCCTAGTGTAGCGGTGAAATGCGTAGATATTAGGAGGAGCACCAGTGGCGAAGGCGGCTTACTGGACGATAACTGACGCTGAGGCTCGAAAGCGTGGGGAGCAAACAGGATTAGAAACCCTTGTAGTCC	GTGCCAGCAGCCGCGGTAATACGTATGGTGCAAGCGTTATCCGGATTTACTGGGTGTAAAGGGAGCGCAGGCGGTGCGGCAAGTCTGATGTGAAAGCCCGGGGCTCAACCCCGGTACTGCATTGGAAACTGTCGTACTAGAGTGTCGGAGGGGTAAGCGGAATTCCTAGTGTAGCGGTGAAATGCGTAGATATTAGGAGGAGCACCAGTGGCGAAGGCGGCTTACTGGACGATAACTGACGCTGAGGCTCGAAAGCGTGGGGAGCAAACAGGATTAGATACCCTGGTAGTCC
Lachnospiraceae_MG_12	G	3	1	MX73_ARAB_V4_5887	100.0	100.0	N	Agathobacter;Lachnospiracea;Roseburia	rdp|S000525895;silva|AY984295.1.1354;silva|HQ773863.1.1450	Bacteria	Firmicutes	Clostridia	Clostridiales	Lachnospiraceae	Lachnospiraceae_MG	Lachnospiraceae_MG	MX73_ARAB_V4_5887;MX73_ARABXYLO_V4_14836	GTGCCAGCCGCCGCGGTAATACGTATGGTGCAAGCGTTATCCGGATTTACTGGGTGTAAAGGGAGCGCAGGCGGTGCGGCAAGTCTGATGTGAAGGCCCGGGGCTCAACCCCGGTACTGCATTGGAAACTGTCGTACTAGAGTGTCGGAGGGGTAAGCGGAATTCCTAGTGTAGCGGTGAAATGCGTAGATATTAGGAGGAACACCAGTGGCGAAGGCGGCTTACTGGACGATAACTGACGCTGAGGCTCGAAAGCGTGGGGAGCAAACAGGATTAGAAACCCTAGTAGTCC	GTGCCAGCAGCCGCGGTAATACGTATGGTGCAAGCGTTATCCGGATTTACTGGGTGTAAAGGGAGCGCAGGCGGTGCGGCAAGTCTGATGTGAAGGCCCGGGGCTCAACCCCGGTACTGCATTGGAAACTGTCGTACTAGAGTGTCGGAGGGGTAAGCGGAATTCCTAGTGTAGCGGTGAAATGCGTAGATATTAGGAGGAACACCAGTGGCGAAGGCGGCTTACTGGACGATAACTGACGCTGAGGCTCGAAAGCGTGGGGAGCAAACAGGATTAGATACCCTGGTAGTCC
Lachnospiraceae_MG_13	G	5	1	MX73_ARABXYLO_V4_39423	100.0	100.0	N	Agathobacter;Coprococcus;Dorea;Lachnospira;Roseburia	rdp|S000525980;rdp|S001222078;silva|AJ608239.1.1345;silva|DQ809540.1.1394;silva|FP080097.1.1003;silva|FP080106.1.1005	Bacteria	Firmicutes	Clostridia	Clostridiales	Lachnospiraceae	Lachnospiraceae_MG	Lachnospiraceae_MG	MX73_ARABXYLO_V4_10349;MX73_ARABXYLO_V4_14559;MX73_ARABXYLO_V4_15233;MX73_ARABXYLO_V4_15546;MX73_ARABXYLO_V4_23341;MX73_ARABXYLO_V4_24883;MX73_ARABXYLO_V4_27538;MX73_ARABXYLO_V4_29949;MX73_ARABXYLO_V4_30245;MX73_ARABXYLO_V4_31237;MX73_ARABXYLO_V4_32384;MX73_ARABXYLO_V4_34723;MX73_ARABXYLO_V4_35542;MX73_ARABXYLO_V4_36732;MX73_ARABXYLO_V4_38919;MX73_ARABXYLO_V4_39423;MX73_ARABXYLO_V4_40254;MX73_ARA…	GTGCCAGCCGCCGCGGTAATACGTAGGGGGCAAGCGTTATCCGGATTTACTGGGTGTAAAGGGAGCGCAGGCGGTGCGGCAAGTCTGATGTGAAAGCCCGGGGCTCAACCCCGGGACTGCATTGGAAACTGTCGTACTTGAGTATCGGAGAGGTAAGTGGAATTCCTAGTGTAGCGGTGAAATGCGTAGATATTAGGAGGAACACCAGTGGCGAAGGCGGCTTACTGGACGATAACTGACGCTGAGGCTCGAAAGCGTGGGGAGCAAACAGGATTAGAAACCCCAGTAGTCC	GTGCCAGCAGCCGCGGTAATACGTAGGGGGCAAGCGTTATCCGGATTTACTGGGTGTAAAGGGAGCGCAGGCGGTGCGGCAAGTCTGATGTGAAAGCCCGGGGCTCAACCCCGGGACTGCATTGGAAACTGTCGTACTTGAGTATCGGAGAGGTAAGTGGAATTCCTAGTGTAGCGGTGAAATGCGTAGATATTAGGAGGAACACCAGTGGCGAAGGCGGCTTACTGGACGATAACTGACGCTGAGGCTCGAAAGCGTGGGGAGCAAACAGGATTAGATACCCTGGTAGTCC
Lachnospiraceae_MG_14	G	3	1	MX73_ARABXYLO_V4_20078	100.0	100.0	N	Lachnospira;Lachnospiracea;Roseburia	rdp|S000526244;silva|AY984644.1.1356;silva|JN612007.1.793	Bacteria	Firmicutes	Clostridia	Clostridiales	Lachnospiraceae	Lachnospiraceae_MG	Lachnospiraceae_MG	MX73_ARABXYLO_V4_11205;MX73_ARABXYLO_V4_11629;MX73_ARABXYLO_V4_13029;MX73_ARABXYLO_V4_13077;MX73_ARABXYLO_V4_13425;MX73_ARABXYLO_V4_15047;MX73_ARABXYLO_V4_15666;MX73_ARABXYLO_V4_15868;MX73_ARABXYLO_V4_1622;MX73_ARABXYLO_V4_1804;MX73_ARABXYLO_V4_18631;MX73_ARABXYLO_V4_20078;MX73_ARABXYLO_V4_20390;MX73_ARABXYLO_V4_21426;MX73_ARABXYLO_V4_22282;MX73_ARABXYLO_V4_22684;MX73_ARABXYLO_V4_24470;MX73_ARABX…	GTGCCAGCCGCCGCGGTAATACGTATGGAGCAAGCGTTATCCGGATTTACTGGGTGTAAAGGGAGTGTAGGTGGTATCACAAGTCAGAAGTGAAAGCCCGGGGCTCAACCCCGGGACTGCTTTTGAAACTGTGGAACTGGAGTGCAGGAGAGGTAAGTGGAATTCCTAGTGTAGCGGTGAAATGCGTAGATATTAGGAGGAACACCAGTGGCGAAGGCGGCTTACTGGACTGTAACTGACACTGAGGCTCGAAAGCGTGGGGAGCAAACAGGATTAGAAACCCCAGTAGTCC	GTGCCAGCAGCCGCGGTAATACGTATGGAGCAAGCGTTATCCGGATTTACTGGGTGTAAAGGGAGTGTAGGTGGTATCACAAGTCAGAAGTGAAAGCCCGGGGCTCAACCCCGGGACTGCTTTTGAAACTGTGGAACTGGAGTGCAGGAGAGGTAAGTGGAATTCCTAGTGTAGCGGTGAAATGCGTAGATATTAGGAGGAACACCAGTGGCGAAGGCGGCTTACTGGACTGTAACTGACACTGAGGCTCGAAAGCGTGGGGAGCAAACAGGATTAGATACCCTGGTAGTCC
Lachnospiraceae_MG_15	G	2	1	MX73_FOS_V4_45930	100.0	100.0	N	Agathobacter;Blautia	rdp|S000550802;silva|AY919976.1.1039;silva|FP080139.1.1001	Bacteria	Firmicutes	Clostridia	Clostridiales	Lachnospiraceae	Lachnospiraceae_MG	Lachnospiraceae_MG	MX73_FOS_V4_16369;MX73_FOS_V4_17708;MX73_FOS_V4_41719;MX73_FOS_V4_45930;MX73_FOS_V4_4814;MX73_FOS_V4_50843;MX73_FOS_V4_55862;MX73_FULL_V4_107793;MX73_FULL_V4_1760;MX73_FULL_V4_48625;MX73_FULL_V4_67352;MX73_FULL_V4_83526;MX73_FULL_V4_91556;MX73_XYLO_V4_10083;MX73_XYLO_V4_11437;MX73_XYLO_V4_11747;MX73_XYLO_V4_1182;MX73_XYLO_V4_12184;MX73_XYLO_V4_12541;MX73_XYLO_V4_1271;MX73_XYLO_V4_13114;MX73_XYLO_…	GTGCCAGCCGCCGCGGTAATACGTAGGGGGCAAGCGTTATCCGGATTTACTGGGTGTAAAGGGAGCGTAGACGGCATAACAAGTCTGATGTGAAAGGCTGGGGCTTAACCCCGGGACTGCATTGGAAACTGTTAAGCTTGAGTGCCGGAGGGGTAAGCGGAATTCCTAGTGTAGCGGTGAAATGCGTAGATATTAGGAGGAACACCAGTGGCGAAGGCGGCTTACTGGACGGTAACTGACGTTGAGGCTCGAAAGCGTGGGGAGCAAACAGGATTAGAAACCCCAGTAGTCC	GTGCCAGCAGCCGCGGTAATACGTAGGGGGCAAGCGTTATCCGGATTTACTGGGTGTAAAGGGAGCGTAGACGGCATAACAAGTCTGATGTGAAAGGCTGGGGCTTAACCCCGGGACTGCATTGGAAACTGTTAAGCTTGAGTGCCGGAGGGGTAAGCGGAATTCCTAGTGTAGCGGTGAAATGCGTAGATATTAGGAGGAACACCAGTGGCGAAGGCGGCTTACTGGACGGTAACTGACGTTGAGGCTCGAAAGCGTGGGGAGCAAACAGGATTAGATACCCTGGTAGTCC
Lachnospiraceae_MG_16	G	2	1	MX73_ARABXYLO_V4_51812	100.0	100.0	N	Agathobacter;Lachnospiracea	rdp|S000636988;silva|DQ325688.1.1354	Bacteria	Firmicutes	Clostridia	Clostridiales	Lachnospiraceae	Lachnospiraceae_MG	Lachnospiraceae_MG	MX73_ARAB_V4_32991;MX73_ARABXYLO_V4_51812	GTGCCAGCCGCCGCGGTAATACGTATGGTGCAAGCGTTATCCGGATTTACTGGGTGTAAAGGGAGCGCAGGCGGTGCGGCAAGTCTGATGTGAAAGCCCGGGGCTCAACCCCGGTACTGCATTGGAAACTGTCGTACTAGAGTGTCGGAGGGGTAAGCGGAATTCCTAGTGTAGCGGTGAAATGCGTAGATATTAGGAGGAACACCAGTGGCGAAGGCGGCTTACTGGACGATAACTGGCGCTGAGGCTCGAAAGCGTGGGGAGCAAACAGGATTAGAAACCCCAGTAGTCC	GTGCCAGCAGCCGCGGTAATACGTATGGTGCAAGCGTTATCCGGATTTACTGGGTGTAAAGGGAGCGCAGGCGGTGCGGCAAGTCTGATGTGAAAGCCCGGGGCTCAACCCCGGTACTGCATTGGAAACTGTCGTACTAGAGTGTCGGAGGGGTAAGCGGAATTCCTAGTGTAGCGGTGAAATGCGTAGATATTAGGAGGAACACCAGTGGCGAAGGCGGCTTACTGGACGATAACTGGCGCTGAGGCTCGAAAGCGTGGGGAGCAAACAGGATTAGATACCCTGGTAGTCC
Lachnospiraceae_MG_17	G	2	1	MX73_CD_V4_6553	100.0	100.0	N	Blautia;Marvinbryantia	rdp|S000637239;silva|AF132270.1.1279;silva|FP083648.1.1002	Bacteria	Firmicutes	Clostridia	Clostridiales	Lachnospiraceae	Lachnospiraceae_MG	Lachnospiraceae_MG	MX73_ARAB_V4_10701;MX73_ARAB_V4_11508;MX73_ARAB_V4_19492;MX73_ARAB_V4_40877;MX73_ARAB_V4_44176;MX73_ARAB_V4_45012;MX73_ARAB_V4_47130;MX73_ARAB_V4_9556;MX73_CD_V4_10843;MX73_CD_V4_11853;MX73_CD_V4_12477;MX73_CD_V4_14138;MX73_CD_V4_18888;MX73_CD_V4_20622;MX73_CD_V4_24021;MX73_CD_V4_24734;MX73_CD_V4_25429;MX73_CD_V4_26328;MX73_CD_V4_26375;MX73_CD_V4_30000;MX73_CD_V4_33911;MX73_CD_V4_34425;MX73_CD_V4…	GTGCCAGCCGCCGCGGTAATACGTAGGGGGCAAGCGTTATCCGGATTTACTGGGTGTAAAGGGAGCGTAGACGGCAAGGCAAGTCTGATGTGAAAGGCTGGGGCTCAACCCCGGGACTGCATTGGAAACTGTCCTGCTGGAGTGCCGGAGAGGTAAGCGGAATTCCTAGTGTAGCGGTGAAATGCGTAGATATTAGGAGGAACACCAGTGGCGAAGGCGGCTTACTGGACGGTAACTGACGTTGAGGCTCGAAAGCGTGGGGAGCAAACAGGATTAGAAACCCCTGTAGTCC	GTGCCAGCAGCCGCGGTAATACGTAGGGGGCAAGCGTTATCCGGATTTACTGGGTGTAAAGGGAGCGTAGACGGCAAGGCAAGTCTGATGTGAAAGGCTGGGGCTCAACCCCGGGACTGCATTGGAAACTGTCCTGCTGGAGTGCCGGAGAGGTAAGCGGAATTCCTAGTGTAGCGGTGAAATGCGTAGATATTAGGAGGAACACCAGTGGCGAAGGCGGCTTACTGGACGGTAACTGACGTTGAGGCTCGAAAGCGTGGGGAGCAAACAGGATTAGATACCCTGGTAGTCC
Lachnospiraceae_MG_18	G	3	1	MX73_ARABXYLO_V4_49487	100.0	100.0	N	Agathobacter;Lachnospiracea;Roseburia	rdp|S000638667;silva|DQ327367.1.1354;silva|EU766914.1.1354	Bacteria	Firmicutes	Clostridia	Clostridiales	Lachnospiraceae	Lachnospiraceae_MG	Lachnospiraceae_MG	MX73_ARAB_V4_42193;MX73_ARABXYLO_V4_10751;MX73_ARABXYLO_V4_49487	GTGCCAGCAGCCGCGGTAATACGTATGGTGCAAGCGTTATCCGGATTTACTGGGTGTAAGGGGAGCGCAGGCGGTGCGGCAAGTCTGATGTGAAAGCCCGGGGCTCAACCCCGGTACTGCATTGGAAACTGTCGTACTAGAGTGTCGGAGGGGTAAGCGGAATTCCTAGTGTAGCGGTGAAATGCGTAGATATTAGGAGGAACACCAGTGGCGAAGGCGGCTTACTGGACGATAACTGACGCTGAGGCTCGAAAGCGTGGGGAGCAAACAGGATTAGAAACCCTTGTAGTCC	GTGCCAGCAGCCGCGGTAATACGTATGGTGCAAGCGTTATCCGGATTTACTGGGTGTAAGGGGAGCGCAGGCGGTGCGGCAAGTCTGATGTGAAAGCCCGGGGCTCAACCCCGGTACTGCATTGGAAACTGTCGTACTAGAGTGTCGGAGGGGTAAGCGGAATTCCTAGTGTAGCGGTGAAATGCGTAGATATTAGGAGGAACACCAGTGGCGAAGGCGGCTTACTGGACGATAACTGACGCTGAGGCTCGAAAGCGTGGGGAGCAAACAGGATTAGATACCCTGGTAGTCC
Lachnospiraceae_MG_19	G	4	1	MX73_FULL_V4_31620	100.0	100.0	N	Blautia;Lachnospiracea;Marvinbryantia;Roseburia	rdp|S000658926;rdp|S000786933;silva|DQ325690.1.1351;silva|DQ339746.1.1039;silva|FP080191.1.1002	Bacteria	Firmicutes	Clostridia	Clostridiales	Lachnospiraceae	Lachnospiraceae_MG	Lachnospiraceae_MG	MX73_FULL_V4_100761;MX73_FULL_V4_105440;MX73_FULL_V4_105595;MX73_FULL_V4_107027;MX73_FULL_V4_107945;MX73_FULL_V4_11087;MX73_FULL_V4_15932;MX73_FULL_V4_17149;MX73_FULL_V4_20532;MX73_FULL_V4_21036;MX73_FULL_V4_23773;MX73_FULL_V4_31620;MX73_FULL_V4_31806;MX73_FULL_V4_37870;MX73_FULL_V4_38756;MX73_FULL_V4_42953;MX73_FULL_V4_48947;MX73_FULL_V4_50924;MX73_FULL_V4_56293;MX73_FULL_V4_61158;MX73_FULL_V4_7…	GTGCCAGCCGCCGCGGTAATACGTAGGGGGCAAGCGTTATCCGGATTTACTGGGTGTAAAGGGAGCGTAGACGGCTTTGCAAGTCTGATGTGAAAGGCGGGGGCTCAACCCCTGGACTGCATTGGAAACTGTGAGGCTTGAGTGCCGGAGAGGTAAGCGGAATTCCTAGTGTAGCGGTGAAATGCGTAGATATTAGGAGGAACACCAGTGGCGAAGGCGGCTTACTGGACGGTAACTGACGTTGAGGCTCGAAAGCGTGGGGAGCAAACAGGATTAGAAACCCCGGTAGTCC	GTGCCAGCAGCCGCGGTAATACGTAGGGGGCAAGCGTTATCCGGATTTACTGGGTGTAAAGGGAGCGTAGACGGCTTTGCAAGTCTGATGTGAAAGGCGGGGGCTCAACCCCTGGACTGCATTGGAAACTGTGAGGCTTGAGTGCCGGAGAGGTAAGCGGAATTCCTAGTGTAGCGGTGAAATGCGTAGATATTAGGAGGAACACCAGTGGCGAAGGCGGCTTACTGGACGGTAACTGACGTTGAGGCTCGAAAGCGTGGGGAGCAAACAGGATTAGATACCCTGGTAGTCC
Lachnospiraceae_MG_1	G	2	1	MX73_FULL_V4_78276	99.315	100.0	Y	Blautia;Fusicatenibacter	nt|JX229395.1;rdp|S000782357;rdp|S003946266;silva|DQ795460.1.1391;silva|FP077098.1.1002	Bacteria	Firmicutes	Clostridia	Clostridiales	Lachnospiraceae	Lachnospiraceae_MG	Lachnospiraceae_MG	MX73_FULL_V4_78276	GTGCCAGCCGCCGCGGTAATACGTAGGGGGCAAGCGTTATCCGGATTTACTGGGTGTAAAGGGAGCGTAGACGGCAAGGCAAGTCTGATGTGAAAACCCAGGGCTTAACCCTGGGACTGCATTGGAAACTGTCTGGCTCGAGTGCCGGAGAGGTAAGCGGAATTCCTAGTGTAGCGGTGAAATGCGTAGATATTAGGAGGAACACCAGTGGCGAAGGCGGCTTACTGGACGATAACTGACGCTGAGGCTCGAAAGCGTGGGGAGCAAACAGGATTAGAAACCCCAGTAGTCC	GTGCCAGCAGCCGCGGTAATACGTAGGGGGCAAGCGTTATCCGGATTTACTGGGTGTAAAGGGAGCGTAGACGGCAAGGCAAGTCTGATGTGAAAACCCAGGGCTTAACCCTGGGACTGCATTGGAAACTGTCTGGCTCGAGTGCCGGAGAGGTAAGCGGAATTCCTAGTGTAGCGGTGAAATGCGTAGATATTAGGAGGAACACCAGTGGCGAAGGCGGCTTACTGGACGGTAACTGACGTTGAGGCTCGAAAGCGTGGGGAGCAAACAGGATTAGATACCCTGGTAGTCC
Lachnospiraceae_MG_20	G	4	1	MX73_ARABXYLO_V4_12752	100.0	100.0	N	Agathobacter;Blautia;Lachnospiracea;Roseburia	rdp|S000780504;silva|DQ794453.1.1390;silva|DQ797530.1.842;silva|FP082459.1.1003	Bacteria	Firmicutes	Clostridia	Clostridiales	Lachnospiraceae	Lachnospiraceae_MG	Lachnospiraceae_MG	MX73_ARABXYLO_V4_1161;MX73_ARABXYLO_V4_12752;MX73_ARABXYLO_V4_16565;MX73_ARABXYLO_V4_21707;MX73_ARABXYLO_V4_23164;MX73_ARABXYLO_V4_280;MX73_ARABXYLO_V4_28067;MX73_ARABXYLO_V4_28166;MX73_ARABXYLO_V4_29070;MX73_ARABXYLO_V4_30165;MX73_ARABXYLO_V4_30453;MX73_ARABXYLO_V4_30463;MX73_ARABXYLO_V4_30688;MX73_ARABXYLO_V4_31291;MX73_ARABXYLO_V4_32395;MX73_ARABXYLO_V4_36178;MX73_ARABXYLO_V4_36547;MX73_ARABXY…	GTGCCAGCCGCCGCGGTAATACGTAGGGGGCAAGCGTTATCCGGATTTACTGGGTGTAAAGGGAGCGCAGGCGGTGCGGCAAGTCTGATGTGAAAGCCCGGGGCTCAACCCCGGTACTGCATTGGAAACTGTCGTACTAGAGTGTCGGAGGGGTAAGCGGAATTCCTAGTGTAGCGGTGAAATGCGTAGATATTAGGAGGAACACCAGTGGCGAAGGCGGCTTACTGGACGATAACTGACGCTGAGGCTCGAAAGCGTGGGGAGCAAACAGGATTAGAAACCCCAGTAGTCC	GTGCCAGCAGCCGCGGTAATACGTAGGGGGCAAGCGTTATCCGGATTTACTGGGTGTAAAGGGAGCGCAGGCGGTGCGGCAAGTCTGATGTGAAAGCCCGGGGCTCAACCCCGGTACTGCATTGGAAACTGTCGTACTAGAGTGTCGGAGGGGTAAGCGGAATTCCTAGTGTAGCGGTGAAATGCGTAGATATTAGGAGGAACACCAGTGGCGAAGGCGGCTTACTGGACGATAACTGACGCTGAGGCTCGAAAGCGTGGGGAGCAAACAGGATTAGATACCCTGGTAGTCC
Lachnospiraceae_MG_21	G	2	1	MX73_ARABXYLO_V4_11549	100.0	100.0	N	Lachnospiracea;Roseburia	rdp|S000780598;rdp|S001215640;silva|FP077686.1.1004	Bacteria	Firmicutes	Clostridia	Clostridiales	Lachnospiraceae	Lachnospiraceae_MG	Lachnospiraceae_MG	MX73_ARABXYLO_V4_1080;MX73_ARABXYLO_V4_10915;MX73_ARABXYLO_V4_11549;MX73_ARABXYLO_V4_12113;MX73_ARABXYLO_V4_12117;MX73_ARABXYLO_V4_12460;MX73_ARABXYLO_V4_12636;MX73_ARABXYLO_V4_13502;MX73_ARABXYLO_V4_14993;MX73_ARABXYLO_V4_16823;MX73_ARABXYLO_V4_18722;MX73_ARABXYLO_V4_18925;MX73_ARABXYLO_V4_1944;MX73_ARABXYLO_V4_20844;MX73_ARABXYLO_V4_21571;MX73_ARABXYLO_V4_21688;MX73_ARABXYLO_V4_25230;MX73_ARABX…	GTGCCAGCAGCCGCGGTAATACGTAGGGGGCAAGCGTTATCCGGATTTACTGGGTGTAAAGGGAGCGCAGGCGGTGCGGCAAGTCAGATGTGAAAACCCGGGGCTCAACCCCGGGACTGCATTTGAAACTGTCGGACTAGAGTGCCGGAGAGGTAAGTGGAATTCCTAGTGTAGCGGTGAAATGCGTAGATATTAGGAGGAACACCAGTGGCGAAGGCGGCTTACTGGACGGTAACTGACGCTGAGGCTCGAAAGCGTGGGGAGCAAACAGGATTAGAAACCCCAGTAGTCC	GTGCCAGCAGCCGCGGTAATACGTAGGGGGCAAGCGTTATCCGGATTTACTGGGTGTAAAGGGAGCGCAGGCGGTGCGGCAAGTCAGATGTGAAAACCCGGGGCTCAACCCCGGGACTGCATTTGAAACTGTCGGACTAGAGTGCCGGAGAGGTAAGTGGAATTCCTAGTGTAGCGGTGAAATGCGTAGATATTAGGAGGAACACCAGTGGCGAAGGCGGCTTACTGGACGGTAACTGACGCTGAGGCTCGAAAGCGTGGGGAGCAAACAGGATTAGATACCCTGGTAGTCC
Lachnospiraceae_MG_22	G	3	1	MX73_ARABXYLO_V4_19830	100.0	100.0	N	Anaerostipes;Blautia;Lachnospiracea	rdp|S000780937;silva|DQ794886.1.1390;silva|DQ794980.1.1393	Bacteria	Firmicutes	Clostridia	Clostridiales	Lachnospiraceae	Lachnospiraceae_MG	Lachnospiraceae_MG	MX73_ARABXYLO_V4_12351;MX73_ARABXYLO_V4_16120;MX73_ARABXYLO_V4_17120;MX73_ARABXYLO_V4_19830;MX73_ARABXYLO_V4_2034;MX73_ARABXYLO_V4_27028;MX73_ARABXYLO_V4_28406;MX73_ARABXYLO_V4_335;MX73_ARABXYLO_V4_4141;MX73_ARABXYLO_V4_48069;MX73_ARABXYLO_V4_52509;MX73_ARABXYLO_V4_73552;MX73_ARABXYLO_V4_79071;MX73_ARABXYLO_V4_9911;MX73_FULL_V4_101829;MX73_FULL_V4_102301;MX73_FULL_V4_103566;MX73_FULL_V4_103598;MX…	GTGCCAGCAGCCGCGGTAATACGTAGGGGGCAAGCGTTATCCGGATTTACTGGGTGTAAAGGGAGCGTAGGTGGCAAGGCAAGTCAGATGTGAAAACCCGGGGCTCAACCCCGGGACTGCATTTGAAACTGTCTAGCTAGAGTGCAGGAGAGGTAAGTGGAATTCCTAGTGTAGCGGTGAAATGCATAGATATTAGGAGGAACACCAGTGGCGAAGGCGGCTTACTGGACTGTAACTGACACTGAGGCTCGAAAGCGTGGGGAGCAAACAGGATTAGAAACCCCAGTAGTCC	GTGCCAGCAGCCGCGGTAATACGTAGGGGGCAAGCGTTATCCGGATTTACTGGGTGTAAAGGGAGCGTAGGTGGCAAGGCAAGTCAGATGTGAAAACCCGGGGCTCAACCCCGGGACTGCATTTGAAACTGTCTAGCTAGAGTGCAGGAGAGGTAAGTGGAATTCCTAGTGTAGCGGTGAAATGCATAGATATTAGGAGGAACACCAGTGGCGAAGGCGGCTTACTGGACTGTAACTGACACTGAGGCTCGAAAGCGTGGGGAGCAAACAGGATTAGATACCCTGGTAGTCC
Lachnospiraceae_MG_23	G	4	1	MX73_ARABXYLO_V4_19681	100.0	100.0	Y	Agathobacter;Fusicatenibacter;Lachnospiracea;Roseburia	rdp|S000780941;rdp|S003947076;silva|DQ794890.1.1392;silva|DQ808159.1.1392	Bacteria	Firmicutes	Clostridia	Clostridiales	Lachnospiraceae	Lachnospiraceae_MG	Lachnospiraceae_MG	MX73_ARABXYLO_V4_1331;MX73_ARABXYLO_V4_19681;MX73_ARABXYLO_V4_51263;MX73_ARABXYLO_V4_8355;MX73_GAL_V4_32659;MX73_XYLO_V4_2395;PY31_ARAB_V4_41114;PY31_ARAB_V4_54492	GTGCCAGCCGCCGCGGTAATACGTATGGTGCAAGCGTTATCCGGATTTACTGGGTGTAAAGGGAGCGCAGGCGGTGCGGCAAGTCTGATGTGAAAGCCCGGGGCTCAACCCCGGTACTGCATTGGAAACTGTCGTACTAGAGTGTCGGAGGGGTAAGCGGAATTCCTAGTGTAGCGGTGAAATGCGTAGATATTAGGAGGAACACCAGTGGCGAAGGCGGCTTACTGGACGATAACTGACGTTGAGGCTCGAAAGCGTGGGGAGCAAACAGGATTAGAAACCCGAGTAGTCC	GTGCCAGCAGCCGCGGTAATACGTATGGTGCAAGCGTTATCCGGATTTACTGGGTGTAAAGGGAGCGCAGGCGGTGCGGCAAGTCTGATGTGAAAGCCCGGGGCTCAACCCCGGTACTGCATTGGAAACTGTCGTACTAGAGTGTCGGAGGGGTAAGCGGAATTCCTAGTGTAGCGGTGAAATGCGTAGATATTAGGAGGAACACCAGTGGCGAAGGCGGCTTACTGGACGATAACTGACGTTGAGGCTCGAAAGCGTGGGGAGCAAACAGGATTAGATACCCTGGTAGTCC
Lachnospiraceae_MG_24	G	3	1	PY31_ARAB_V4_79456	100.0	100.0	Y	Agathobacter;Lachnospiracea;Roseburia	rdp|S000781340;silva|DQ795289.1.1389;silva|FP085005.1.1002	Bacteria	Firmicutes	Clostridia	Clostridiales	Lachnospiraceae	Lachnospiraceae_MG	Lachnospiraceae_MG	PY31_ARAB_V4_1014;PY31_ARAB_V4_14543;PY31_ARAB_V4_25679;PY31_ARAB_V4_29972;PY31_ARAB_V4_30541;PY31_ARAB_V4_43114;PY31_ARAB_V4_46189;PY31_ARAB_V4_54728;PY31_ARAB_V4_66903;PY31_ARAB_V4_68923;PY31_ARAB_V4_72407;PY31_ARAB_V4_74173;PY31_ARAB_V4_79456;PY31_ARAB_V4_89275;PY31_CD_V4_72909;PY31_FOS_V4_50442;PY31_FULL_V4_101577	GTGCCAGCCGCCGCGGTAATACGTATGGTGCAAGCGTTATCCGGATTTACTGGGTGTAAAGGGAGCGCAGGCGGTGCGGCAAGTCTGATGTGAAAGCCCGGGGCTCAACCCCGGTACTGCATTGGAAACTGTCGTACTAGAGTGTCGGAGGGGTAAGCGGAATTCCTAGTGTAGCGGTGAAATGCGTAGATATTAGGAGGAACACCAGTGGCGAAGGCGGCCTGCTGGACTGTTACTGACACTGAGGCACGAAAGCGTGGGGAGCAAACAGGATTAGATACCCCAGTAGTCC	GTGCCAGCAGCCGCGGTAATACGTATGGTGCAAGCGTTATCCGGATTTACTGGGTGTAAAGGGAGCGCAGGCGGTGCGGCAAGTCTGATGTGAAAGCCCGGGGCTCAACCCCGGTACTGCATTGGAAACTGTCGTACTAGAGTGTCGGAGGGGTAAGCGGAATTCCTAGTGTAGCGGTGAAATGCGTAGATATTAGGAGGAACACCAGTGGCGAAGGCGGCCTGCTGGACTGTTACTGACACTGAGGCACGAAAGCGTGGGGAGCAAACAGGATTAGATACCCTGGTAGTCC
Lachnospiraceae_MG_25	G	3	1	PY31_CD_V4_44554	100.0	100.0	Y	Dorea;Lachnospiracea;Roseburia	rdp|S000781509;rdp|S002209104;silva|DQ795458.1.1392;silva|FP080661.1.1002	Bacteria	Firmicutes	Clostridia	Clostridiales	Lachnospiraceae	Lachnospiraceae_MG	Lachnospiraceae_MG	PY31_ARAB_V4_82771;PY31_CD_V4_44554;PY31_FULL_V4_102972	GTGCCAGCAGCCGCGGTAATACGTATGGTGCAAGCGTTATCCGGATTTACTGGGTGTAAAGGGAGCGCAGGCGGTGCGGCAAGTCTGATGTGAAAGCCCGGGGCTCAACCCCGGTACTGCATTGGAAACTGTCGTACTAGAGTGTCGGAGGGGTAAGCGGAATTCCTAGTGTAGCGGTGAAATGCGTAGATATTAGGAGGAACACCAGTGGCGAAGGCGGCTTGCTGGACGATGACTGACGTTGAGGCTCGAAAGCGTGGGGAGCAAACAGGATTAGAAACCCCGGTAGTCC	GTGCCAGCAGCCGCGGTAATACGTATGGTGCAAGCGTTATCCGGATTTACTGGGTGTAAAGGGAGCGCAGGCGGTGCGGCAAGTCTGATGTGAAAGCCCGGGGCTCAACCCCGGTACTGCATTGGAAACTGTCGTACTAGAGTGTCGGAGGGGTAAGCGGAATTCCTAGTGTAGCGGTGAAATGCGTAGATATTAGGAGGAACACCAGTGGCGAAGGCGGCTTGCTGGACGATGACTGACGTTGAGGCTCGAAAGCGTGGGGAGCAAACAGGATTAGATACCCTGGTAGTCC
Lachnospiraceae_MG_26	G	2	1	MX73_ARABXYLO_V4_41827	100.0	100.0	Y	Agathobacter;Lachnospiracea	rdp|S000788161;silva|DQ802110.1.1389	Bacteria	Firmicutes	Clostridia	Clostridiales	Lachnospiraceae	Lachnospiraceae_MG	Lachnospiraceae_MG	MX73_ARABXYLO_V4_11622;MX73_ARABXYLO_V4_30563;MX73_ARABXYLO_V4_38765;MX73_ARABXYLO_V4_41827;MX73_ARABXYLO_V4_60937;PY31_ARAB_V4_25144;PY31_ARAB_V4_36740	GTGCCAGCCGCCGCGGTAAAACGTAGGTCACAAGCGTTGTCCGGAATTACTGGGTGTAAAGGGAGCGCAGGCGGTGCGGCAAGTCTGATGTGAAAGCCCGGGGCTCAACCCCGGTACTGCATTGGAAACTGTCGTACTAGAGTGTCGGAGGGGTAAGCGGAATTCCTAGTGTAGCGGTGAAATGCGTAGATATTAGGAGGAACACCAGTGGCGAAGGCGGCTTACTGGACGATAACTGACGCTGAGGCTCGAAAGCGTGGGGAGCAAACAGGATTAGAAACCCCAGTAGTCC	GTGCCAGCAGCCGCGGTAAAACGTAGGTCACAAGCGTTGTCCGGAATTACTGGGTGTAAAGGGAGCGCAGGCGGTGCGGCAAGTCTGATGTGAAAGCCCGGGGCTCAACCCCGGTACTGCATTGGAAACTGTCGTACTAGAGTGTCGGAGGGGTAAGCGGAATTCCTAGTGTAGCGGTGAAATGCGTAGATATTAGGAGGAACACCAGTGGCGAAGGCGGCTTACTGGACGATAACTGACGCTGAGGCTCGAAAGCGTGGGGAGCAAACAGGATTAGATACCCTGGTAGTCC
Lachnospiraceae_MG_27	G	3	1	PY31_ARAB_V4_3041	100.0	100.0	Y	Agathobacter;Fusicatenibacter;Roseburia	rdp|S000788255;silva|DQ802204.1.1297;silva|FP080985.1.1002;silva|FP085258.1.1002	Bacteria	Firmicutes	Clostridia	Clostridiales	Lachnospiraceae	Lachnospiraceae_MG	Lachnospiraceae_MG	PY31_ARAB_V4_3041	GTGCCAGCCGCCGCGGTAATACGTATGGTGCAAGCGTTATCCGGATTTACTGGGTGTAAAGGGAGCGCAGGCGGTGCGGCAAGTCTGATGTGAAAGCCCGGGGCTCAACCCCGGTACTGCATTGGAAACTGTCGTACTAGAGTGTCGGAGGGGTAAGCGGAATTCCTAGTGTAGCGGTGAAATGCGTAGATATTAGGAAGAACACCAGTGGCGAAGGCGGCTTACTGGACGGTAACTGACGTTGAGGCTCGAAAGCGTGGGGAGCAAACAGGATTAGAAACCCTAGTAGTCC	GTGCCAGCAGCCGCGGTAATACGTATGGTGCAAGCGTTATCCGGATTTACTGGGTGTAAAGGGAGCGCAGGCGGTGCGGCAAGTCTGATGTGAAAGCCCGGGGCTCAACCCCGGTACTGCATTGGAAACTGTCGTACTAGAGTGTCGGAGGGGTAAGCGGAATTCCTAGTGTAGCGGTGAAATGCGTAGATATTAGGAAGAACACCAGTGGCGAAGGCGGCTTACTGGACGGTAACTGACGTTGAGGCTCGAAAGCGTGGGGAGCAAACAGGATTAGATACCCTGGTAGTCC
Lachnospiraceae_MG_28	G	2	1	MX73_ARABXYLO_V4_75760	100.0	100.0	N	Agathobacter;Lachnospiracea	rdp|S000788681;silva|DQ802630.1.1394	Bacteria	Firmicutes	Clostridia	Clostridiales	Lachnospiraceae	Lachnospiraceae_MG	Lachnospiraceae_MG	MX73_ARABXYLO_V4_75760;MX73_CD_V4_23658;PY31_ARAB_V4_22641;PY31_ARAB_V4_82530;PY31_CD_V4_23266	GTGCCAGCCGCCGCGGTAATACGTATGGTGCAAGCGTTATCCGGATTTACTGGGTGTAAAGGGAGCGCAGGCGGTGCGGCAAGTCTGATGTGAAAGCCCGGGGCTCAACCCCGGTACTGCATTGGAAACTGTCGTACTAGAGTGTCGGAGGGGTAAGCGGAATTCCTAGTGTAGCGGTGAAATGCGTAGATATTAGGAGGAACACCAGTGGCGAAGGCGGCTTACTGGACGGTAACTGACGCTGAGGCTCGAAAGCGTGGGGAGCAAACAGGATTAGAAACCCCAGTAGTCC	GTGCCAGCAGCCGCGGTAATACGTATGGTGCAAGCGTTATCCGGATTTACTGGGTGTAAAGGGAGCGCAGGCGGTGCGGCAAGTCTGATGTGAAAGCCCGGGGCTCAACCCCGGTACTGCATTGGAAACTGTCGTACTAGAGTGTCGGAGGGGTAAGCGGAATTCCTAGTGTAGCGGTGAAATGCGTAGATATTAGGAGGAACACCAGTGGCGAAGGCGGCTTACTGGACGGTAACTGACGCTGAGGCTCGAAAGCGTGGGGAGCAAACAGGATTAGATACCCTGGTAGTCC
Lachnospiraceae_MG_29	G	3	1	MX73_ARABXYLO_V4_19233	100.0	100.0	Y	Agathobacter;Coprococcus;Fusicatenibacter	rdp|S000791797;silva|DQ806064.1.1391;silva|FP080178.1.1001	Bacteria	Firmicutes	Clostridia	Clostridiales	Lachnospiraceae	Lachnospiraceae_MG	Lachnospiraceae_MG	MX73_ARABXYLO_V4_10356;MX73_ARABXYLO_V4_19233;MX73_ARABXYLO_V4_57865;MX73_ARABXYLO_V4_70847;MX73_GAL_V4_26474;MX73_XYLO_V4_1097	GTGCCAGCAGCCGCGGTAATACGTATGGTGCAAGCGTTATCCGGATTTACTGGGTGTAAAGGGAGCGCAGGCGGTGCGGCAAGTCTGATGTGAAAGCCCGGGGCTCAACCCCGGTACTGCATTGGAAACTGTCGTACTAGAGTGTCGGAGGGGTAAGCGGAATTCCTAGTGTAGCGGTGAAATGCGTAGATATTAGGAGGAACACCAGTGGCGAAGGCGACTTACTGGACTGCTACTGACACTGAGGCACGAAAGCGTGGGGAGCAAACAGGATTAGAAACCCGTGTAGTCC	GTGCCAGCAGCCGCGGTAATACGTATGGTGCAAGCGTTATCCGGATTTACTGGGTGTAAAGGGAGCGCAGGCGGTGCGGCAAGTCTGATGTGAAAGCCCGGGGCTCAACCCCGGTACTGCATTGGAAACTGTCGTACTAGAGTGTCGGAGGGGTAAGCGGAATTCCTAGTGTAGCGGTGAAATGCGTAGATATTAGGAGGAACACCAGTGGCGAAGGCGACTTACTGGACTGCTACTGACACTGAGGCACGAAAGCGTGGGGAGCAAACAGGATTAGATACCCTGGTAGTCC
Lachnospiraceae_MG_2	G	5	1	PY31_FULL_V4_106828	99.315	100.0	N	Agathobacter;Blautia;Fusicatenibacter;Lachnospiracea;Roseburia	nt|JX229969.1;rdp|S000780504;rdp|S000780886;rdp|S000790851;rdp|S000790892;silva|DQ307800.1.440;silva|DQ794453.1.1390;silva|DQ798120.1.1389;silva|DQ805159.1.802	Bacteria	Firmicutes	Clostridia	Clostridiales	Lachnospiraceae	Lachnospiraceae_MG	Lachnospiraceae_MG	PY31_FULL_V4_106828	GTGCCAGCAGCCGCGGTAATACGTAGGGGGCAAGCGTTATCCGGATTTACTGGGTGTAAAGGGAGCGCAGGCGGTGCGGCAAGTCTGATGTGAAAGCCCGGGGCTCAACCCCGGTACTGCATTGGAAACTGTCGTACTAGAGTGTCGGAGGGGTAAGCGGAATTCCTAGTGTAGCGGTGAAATGCGTAGATATTAGGAGGAACACCAGTGGCGAAGGCGGCTTACTGGACGGTAACTGACGTTGAGGCTCGAAAGCGTGGGGAGCAAACAGGATTAGAAACCCCTGTAGTCC	GTGCCAGCAGCCGCGGTAATACGTATGGTGCAAGCGTTATCCGGATTTACTGGGTGTAAAGGGAGCGCAGGCGGTGCGGCAAGTCTGATGTGAAAGCCCGGGGCTCAACCCCGGTACTGCATTGGAAACTGTCGTACTAGAGTGTCGGAGGGGTAAGCGGAATTCCTAGTGTAGCGGTGAAATGCGTAGATATTAGGAGGAACACCAGTGGCGAAGGCGGCTTACTGGACGGTAACTGACGTTGAGGCTCGAAAGCGTGGGGAGCAAACAGGATTAGATACCCTGGTAGTCC
Lachnospiraceae_MG_30	G	4	2	MX73_FULL_V4_15139	100.0	100.0	Y	Blautia;Dorea;Fusicatenibacter;Lachnoclostridium	rdp|S000793323;rdp|S002207290;silva|DQ799017.1.1320;silva|DQ807590.1.1392	Bacteria	Firmicutes	Clostridia	Clostridiales	Lachnospiraceae	Lachnospiraceae_MG	Lachnospiraceae_MG	MX73_FULL_V4_103702;MX73_FULL_V4_104746;MX73_FULL_V4_109356;MX73_FULL_V4_14164;MX73_FULL_V4_15139;MX73_FULL_V4_18087;MX73_FULL_V4_19524;MX73_FULL_V4_33801;MX73_FULL_V4_37964;MX73_FULL_V4_41432;MX73_FULL_V4_77942	GTGCCAGCCGCCGCGGTAATACGTAGGGGGCAAGCGTTATCCGGATTTACTGGGTGTAAAGGGAGCGTAGACGGCACGGCAAGCCAGATGTGAAAGCCCGGGGCTCAACCCCGGGACTGCATTTGGAACTGCTGAGCTAGAGTGTCGGAGAGGCAAGTGGAATTCCTAGTGTAGCGGTGAAATGCGTAGATATTAGGAGGAACACCAGTGGCGAAGGCGGCTTACTGGACGGTAACTGACGTTGAGGCTCGAAAGCGTGGGGAGCAAACAGGATTAGAAACCCGAGTAGTCC	GTGCCAGCAGCCGCGGTAATACGTAGGGGGCAAGCGTTATCCGGATTTACTGGGTGTAAAGGGAGCGTAGACGGCACGGCAAGCCAGATGTGAAAGCCCGGGGCTCAACCCCGGGACTGCATTTGGAACTGCTGAGCTAGAGTGTCGGAGAGGCAAGTGGAATTCCTAGTGTAGCGGTGAAATGCGTAGATATTAGGAGGAACACCAGTGGCGAAGGCGGCTTACTGGACGGTAACTGACGTTGAGGCTCGAAAGCGTGGGGAGCAAACAGGATTAGATACCCTGGTAGTCC
Lachnospiraceae_MG_31	G	2	1	MX73_ARABXYLO_V4_40410	100.0	100.0	N	Agathobacter;Lachnospiracea	rdp|S000795401;silva|DQ809668.1.1388	Bacteria	Firmicutes	Clostridia	Clostridiales	Lachnospiraceae	Lachnospiraceae_MG	Lachnospiraceae_MG	MX73_ARABXYLO_V4_12860;MX73_ARABXYLO_V4_13667;MX73_ARABXYLO_V4_14300;MX73_ARABXYLO_V4_15073;MX73_ARABXYLO_V4_17885;MX73_ARABXYLO_V4_22947;MX73_ARABXYLO_V4_23784;MX73_ARABXYLO_V4_36697;MX73_ARABXYLO_V4_39051;MX73_ARABXYLO_V4_39055;MX73_ARABXYLO_V4_40410;MX73_ARABXYLO_V4_44737;MX73_ARABXYLO_V4_51376;MX73_ARABXYLO_V4_52361;MX73_ARABXYLO_V4_5752;MX73_ARABXYLO_V4_62351;MX73_ARABXYLO_V4_62683;MX73_ARAB…	GTGCCAGCAGCCGCGGTAATACGTAGGGGGCAAGCGTTATCCGGAATTATTGGGCGTAAAGAGTGCGTAGGTGGTTACCTAAGCAGGGGGTGAAAGGCACTGGCTTAACCAATGTCAGCCCCCTGAACTGGGTACCTTGAGTGCAGGAGAGGAAAGCGGAATTCCTAGTGTAGCGGTGAAATGCGTAGATATTAGGAGGAACACCAGTGGCGAAGGCGGCTTTCTGGACTGTTACTGACACTGAGGCACGAAAGTGTGGGGAGCAAACAGGATTAGAAACCCCAGTAGTCC	GTGCCAGCAGCCGCGGTAATACGTAGGGGGCAAGCGTTATCCGGAATTATTGGGCGTAAAGAGTGCGTAGGTGGTTACCTAAGCAGGGGGTGAAAGGCACTGGCTTAACCAATGTCAGCCCCCTGAACTGGGTACCTTGAGTGCAGGAGAGGAAAGCGGAATTCCTAGTGTAGCGGTGAAATGCGTAGATATTAGGAGGAACACCAGTGGCGAAGGCGGCTTTCTGGACTGTTACTGACACTGAGGCACGAAAGTGTGGGGAGCAAACAGGATTAGATACCCTGGTAGTCC
Lachnospiraceae_MG_32	G	4	1	MX73_CD_V4_10561	100.0	100.0	N	Agathobacter;Blautia;Marvinbryantia;Roseburia	rdp|S001068512;silva|AB382728.1.818;silva|DQ796016.1.843;silva|EU469413.1.1389;silva|FP080670.1.1002	Bacteria	Firmicutes	Clostridia	Clostridiales	Lachnospiraceae	Lachnospiraceae_MG	Lachnospiraceae_MG	MX73_ARAB_V4_13036;MX73_ARAB_V4_43449;MX73_ARABXYLO_V4_69681;MX73_ARABXYLO_V4_79498;MX73_CD_V4_10014;MX73_CD_V4_10193;MX73_CD_V4_10253;MX73_CD_V4_10385;MX73_CD_V4_10455;MX73_CD_V4_10561;MX73_CD_V4_10728;MX73_CD_V4_10887;MX73_CD_V4_11032;MX73_CD_V4_11553;MX73_CD_V4_11656;MX73_CD_V4_12137;MX73_CD_V4_12925;MX73_CD_V4_12991;MX73_CD_V4_13369;MX73_CD_V4_13731;MX73_CD_V4_14125;MX73_CD_V4_14580;MX73_CD_V…	GTGCCAGCAGCCGCGGTAATACGTAGGGGGCAAGCGTTATCCGGATTTACTGGGTGTAAAGGGAGCGTAGACGGCCGTGCAAGTCTGATGTGAAAGGCTGGGGCTCAACCCCGGGACTGCATTGGAAACTGTATGGCTGGAGTGCCGGAGAGGTAAGCGGAATTCCTAGTGTAGCGGTGAAATGCGTAGATATTAGGAGGAACACCAGTGGCGAAGGCGGCTTACTGGACGGTAACTGACGTTGAGGCTCGAAAGCGTGGGGAGCAAACAGGATTAGAAACCCCAGTAGTCC	GTGCCAGCAGCCGCGGTAATACGTAGGGGGCAAGCGTTATCCGGATTTACTGGGTGTAAAGGGAGCGTAGACGGCCGTGCAAGTCTGATGTGAAAGGCTGGGGCTCAACCCCGGGACTGCATTGGAAACTGTATGGCTGGAGTGCCGGAGAGGTAAGCGGAATTCCTAGTGTAGCGGTGAAATGCGTAGATATTAGGAGGAACACCAGTGGCGAAGGCGGCTTACTGGACGGTAACTGACGTTGAGGCTCGAAAGCGTGGGGAGCAAACAGGATTAGATACCCTGGTAGTCC
Lachnospiraceae_MG_33	G	2	1	PY31_ARAB_V4_18236	99.315	100.0	Y	Butyrivibrio;Moryella	rdp|S001214323;silva|FJ364383.1.1350;silva|FP082180.1.1002	Bacteria	Firmicutes	Clostridia	Clostridiales	Lachnospiraceae	Lachnospiraceae_MG	Lachnospiraceae_MG	PY31_ARAB_V4_12888;PY31_ARAB_V4_18236;PY31_ARAB_V4_27123;PY31_ARAB_V4_46208	GTGCCAGCAGCCGCGGTAATACGTAGGGGGCAAGCGTTATCCGGATTTACTGGGTGTAAAGGGAGCGTAGACGGCATCACAAGTCAGAAGTGAAAATCCGGGGCTCAACCCCGGAACTGCTTTTGAAACTGTGGAGCTGGAGTGCAGGAGAGGTAAGCGGAATTCCTAGTGTAGCGGTGAAATGCGTAGATATTAGGAGGAACACCAGTGGCGAAGGCGGCTTACTGGACGATAACTGACGCTGAGGCTCGAAAGCGTGGGGAGCAAACAGGATTAGAAACCCGAGTAGTCC	GTGCCAGCAGCCGCGGTAATACGTAGGGGGCAAGCGTTATCCGGATTTACTGGGTGTAAAGGGAGCGTAGACGGCATCACAAGTCAGAAGTGAAAATCCGGGGCTCAACCCCGGAACTGCTTTTGAAACTGTGGAGCTGGAGTGCAGGAGAGGTAAGCGGAATTCCTAGTGTAGCGGTGAAATGCGTAGATATTAGGAGGAACACCAGTGGCGAAGGCGGCTTACTGGACGGTAACTGACGTTGAGGCTCGAAAGCGTGGGGAGCAAACAGGATTAGATACCCTGGTAGTCC
Lachnospiraceae_MG_34	G	3	1	MX73_CD_V4_21810	100.0	100.0	N	Agathobacter;Lachnospiracea;Roseburia	rdp|S001219166;silva|FJ369230.1.1360;silva|GU243730.1.600	Bacteria	Firmicutes	Clostridia	Clostridiales	Lachnospiraceae	Lachnospiraceae_MG	Lachnospiraceae_MG	MX73_CD_V4_21810	GTGCCAGCAGCCGCGGTAATACGTATGGTGCAAGCGTTATCCGGATTTACTGGGTGTAAAGGGAGCGCAGGCGGTGCGGCAAGCCTGATGTGAAAGCCCGGGGCTCAACCCCGGTACTGCATTGGAAACTGTCGTACTAGAGTGTCGGAGGGGTAAGCGGAATTCCTAGTGTAGCGGTGAAATGCGTAGATATTAGGAGGAACACCAGTGGCGAAGGCGGCTTACTGGACGATAACTGACGCTGAGGCTCGAAAGCGTGGGGAGCAAACAGGATTAGAAACCCTTGTAGTCC	GTGCCAGCAGCCGCGGTAATACGTATGGTGCAAGCGTTATCCGGATTTACTGGGTGTAAAGGGAGCGCAGGCGGTGCGGCAAGCCTGATGTGAAAGCCCGGGGCTCAACCCCGGTACTGCATTGGAAACTGTCGTACTAGAGTGTCGGAGGGGTAAGCGGAATTCCTAGTGTAGCGGTGAAATGCGTAGATATTAGGAGGAACACCAGTGGCGAAGGCGGCTTACTGGACGATAACTGACGCTGAGGCTCGAAAGCGTGGGGAGCAAACAGGATTAGATACCCTGGTAGTCC
Lachnospiraceae_MG_35	G	2	1	MX73_ARABXYLO_V4_10899	100.0	100.0	N	Blautia;Eisenbergiella	rdp|S001222083;silva|FP080980.1.1003	Bacteria	Firmicutes	Clostridia	Clostridiales	Lachnospiraceae	Lachnospiraceae_MG	Lachnospiraceae_MG	MX73_ARAB_V4_15300;MX73_ARABXYLO_V4_10899;MX73_ARABXYLO_V4_3582;MX73_ARABXYLO_V4_4242;MX73_ARABXYLO_V4_51326;MX73_ARABXYLO_V4_64820;MX73_ARABXYLO_V4_77070;MX73_CD_V4_16999;MX73_CD_V4_44188;MX73_CD_V4_55792;MX73_XYLO_V4_12200;MX73_XYLO_V4_49478	GTGCCAGCAGCCGCGGTAATACGTAGGGGGCAAGCGTTATCCGGATTTACTGGGTGTAAAGGGAGCGTAGACGGCAAGGCAAGTCTGAAGTGAAAGCCCGGTGCTTAACGCCGGGACTGCTTTGGAAACTGTTTGGCTGGAGTGCCGGAGAGGTAAGCGGAATTCCTAGTGTAGCGGTGAAATGCGTAGATATTAGGAAGAACACCAGTGGCGAAGGCGGCTTACTGGACGGTAACTGACGTTGAGGCTCGAAAGCGTGGGGAGCAAACAGGATTAGAAACCCCGGTAGTCC	GTGCCAGCAGCCGCGGTAATACGTAGGGGGCAAGCGTTATCCGGATTTACTGGGTGTAAAGGGAGCGTAGACGGCAAGGCAAGTCTGAAGTGAAAGCCCGGTGCTTAACGCCGGGACTGCTTTGGAAACTGTTTGGCTGGAGTGCCGGAGAGGTAAGCGGAATTCCTAGTGTAGCGGTGAAATGCGTAGATATTAGGAAGAACACCAGTGGCGAAGGCGGCTTACTGGACGGTAACTGACGTTGAGGCTCGAAAGCGTGGGGAGCAAACAGGATTAGATACCCTGGTAGTCC
Lachnospiraceae_MG_36	G	2	1	MX73_ARABXYLO_V4_12503	100.0	100.0	N	Lachnospiracea;Roseburia	rdp|S001736247;silva|FP081552.1.1007	Bacteria	Firmicutes	Clostridia	Clostridiales	Lachnospiraceae	Lachnospiraceae_MG	Lachnospiraceae_MG	MX73_ARABXYLO_V4_10123;MX73_ARABXYLO_V4_10190;MX73_ARABXYLO_V4_10268;MX73_ARABXYLO_V4_10487;MX73_ARABXYLO_V4_10689;MX73_ARABXYLO_V4_10873;MX73_ARABXYLO_V4_11082;MX73_ARABXYLO_V4_11144;MX73_ARABXYLO_V4_11166;MX73_ARABXYLO_V4_1118;MX73_ARABXYLO_V4_11476;MX73_ARABXYLO_V4_11482;MX73_ARABXYLO_V4_11648;MX73_ARABXYLO_V4_12503;MX73_ARABXYLO_V4_12649;MX73_ARABXYLO_V4_12793;MX73_ARABXYLO_V4_12927;MX73_ARAB…	GTGCCAGCCGCCGCGGTAATACGTAGGGGGCAAGCGTTATCCGGATTTACTGGGTGTAAAGGGAGCGCAGGCGGTCTGGCAAGTCTGATGTGAAATCCCGGGGCTCAACTCCGGAATTGCATTGGAAACTGTCAGACTAGAGTGCCGGAGAGGTAAGTGGAATTCCTAGTGTAGCGGTGAAATGCGTAGATATTAGGAGGAACACCAGTGGCGAAGGCGGCTTACTGGACGGTAACTGACGCTGAGGCTCGAAAGCGTGGGGAGCAAACAGGATTAGAAACCCCAGTAGTCC	GTGCCAGCAGCCGCGGTAATACGTAGGGGGCAAGCGTTATCCGGATTTACTGGGTGTAAAGGGAGCGCAGGCGGTCTGGCAAGTCTGATGTGAAATCCCGGGGCTCAACTCCGGAATTGCATTGGAAACTGTCAGACTAGAGTGCCGGAGAGGTAAGTGGAATTCCTAGTGTAGCGGTGAAATGCGTAGATATTAGGAGGAACACCAGTGGCGAAGGCGGCTTACTGGACGGTAACTGACGCTGAGGCTCGAAAGCGTGGGGAGCAAACAGGATTAGATACCCTGGTAGTCC
Lachnospiraceae_MG_37	G	3	1	MX73_ARABXYLO_V4_69951	100.0	100.0	N	Agathobacter;Lachnoclostridium;Lachnospiracea	rdp|S002206738;silva|DQ801264.1.1373;silva|HM477393.1.1002	Bacteria	Firmicutes	Clostridia	Clostridiales	Lachnospiraceae	Lachnospiraceae_MG	Lachnospiraceae_MG	MX73_ARABXYLO_V4_10732;MX73_ARABXYLO_V4_13083;MX73_ARABXYLO_V4_15290;MX73_ARABXYLO_V4_15905;MX73_ARABXYLO_V4_19165;MX73_ARABXYLO_V4_2040;MX73_ARABXYLO_V4_23386;MX73_ARABXYLO_V4_2470;MX73_ARABXYLO_V4_25677;MX73_ARABXYLO_V4_29336;MX73_ARABXYLO_V4_30792;MX73_ARABXYLO_V4_33461;MX73_ARABXYLO_V4_36194;MX73_ARABXYLO_V4_38904;MX73_ARABXYLO_V4_61005;MX73_ARABXYLO_V4_69951;MX73_ARABXYLO_V4_70032;MX73_NYST_…	GTGCCAGCAGCCGCGGTAATACGTAGGGGGCAAGCGTTATCCGGATTTACTGGGTGTAAAGGGAGCGTAGACGGCGAGGCAAGTCTGATGTGAAAGCCTGGGGCTTAACCCCGGAACTGCATTGGAAACTGCTTTGCTGGAGTGCCGGAGAGGTAAGCGGAATTCCTAGTGTAGCGGTGAAATGCGTAGATATTAGGAGGAACACCAGTGGCGAAGGCGGCTTACTGGACGGTAACTGACGTTGAGGCTCGAAAGCGTGGGGAGCAAACAGGATTAGAAACCCCTGTAGTCC	GTGCCAGCAGCCGCGGTAATACGTAGGGGGCAAGCGTTATCCGGATTTACTGGGTGTAAAGGGAGCGTAGACGGCGAGGCAAGTCTGATGTGAAAGCCTGGGGCTTAACCCCGGAACTGCATTGGAAACTGCTTTGCTGGAGTGCCGGAGAGGTAAGCGGAATTCCTAGTGTAGCGGTGAAATGCGTAGATATTAGGAGGAACACCAGTGGCGAAGGCGGCTTACTGGACGGTAACTGACGTTGAGGCTCGAAAGCGTGGGGAGCAAACAGGATTAGATACCCTGGTAGTCC
Lachnospiraceae_MG_38	G	2	1	MX73_ARAB_V4_26867	100.0	100.0	N	Blautia;Marvinbryantia	rdp|S002207881;silva|AJ608242.1.1334;silva|FP082534.1.1003	Bacteria	Firmicutes	Clostridia	Clostridiales	Lachnospiraceae	Lachnospiraceae_MG	Lachnospiraceae_MG	MX73_ARAB_V4_15411;MX73_ARAB_V4_24625;MX73_ARAB_V4_26867;MX73_ARAB_V4_26945;MX73_ARAB_V4_289;MX73_ARAB_V4_32625;MX73_ARAB_V4_43069;MX73_ARAB_V4_47834;MX73_ARAB_V4_4940;MX73_ARAB_V4_57429;MX73_ARAB_V4_57896;MX73_FOS_V4_16309;MX73_FOS_V4_1838;MX73_FOS_V4_39297;MX73_FOS_V4_47261;MX73_FOS_V4_48928;MX73_FOS_V4_6021;MX73_FULL_V4_3177;MX73_FULL_V4_355;MX73_FULL_V4_51066;MX73_GAL_V4_17754;MX73_GAL_V4_851…	GTGCCAGCCGCCGCGGTAATACGTAGGGGGCAAGCGTTATCCGGATTTACTGGGTGTAAAGGGAGCGTAGACGGCTTTGCAAGTCTGATGTGAAAGGCGGGGGCTCAACCCCTGGACTGCATTGGAAACTGTGGGGCTTGAGTGCCGGAGAGGTAAGCGGAATTCCTAGTGTAGCGGTGAAATGCGTAGATATTAGGAGGAACACCAGTGGCGAAGGCGGCTTACTGGACGGTAACTGACGTTGAGGCTCGAAAGCGTGGGGAGCAAACAGGATTAGAAACCCCAGTAGTCC	GTGCCAGCAGCCGCGGTAATACGTAGGGGGCAAGCGTTATCCGGATTTACTGGGTGTAAAGGGAGCGTAGACGGCTTTGCAAGTCTGATGTGAAAGGCGGGGGCTCAACCCCTGGACTGCATTGGAAACTGTGGGGCTTGAGTGCCGGAGAGGTAAGCGGAATTCCTAGTGTAGCGGTGAAATGCGTAGATATTAGGAGGAACACCAGTGGCGAAGGCGGCTTACTGGACGGTAACTGACGTTGAGGCTCGAAAGCGTGGGGAGCAAACAGGATTAGATACCCTGGTAGTCC
Lachnospiraceae_MG_39	G	2	1	PY31_ARAB_V4_42985	100.0	100.0	Y	Agathobacter;Lachnospiracea	rdp|S002208686;silva|FP075176.1.1002	Bacteria	Firmicutes	Clostridia	Clostridiales	Lachnospiraceae	Lachnospiraceae_MG	Lachnospiraceae_MG	MX73_ARAB_V4_12401;MX73_ARABXYLO_V4_35829;MX73_ARABXYLO_V4_4981;MX73_ARABXYLO_V4_67647;MX73_ARABXYLO_V4_855;MX73_FOS_V4_5949;MX73_NYST_V4_42259;PY31_ARAB_V4_17885;PY31_ARAB_V4_42985;PY31_ARAB_V4_57352;PY31_ARAB_V4_69035;PY31_FOS_V4_37026;PY31_FOS_V4_97910;PY31_FULL_V4_29066	GTGCCAGCAGCCGCGGTAATACGTATGGAGCAAGCGTTATCCGGATTTACTGGGTGTAAAGGGAGCGCAGGCGGTGCGGCAAGTCTGATGTGAAAGCCCGGGGCTCAACCCCGGTACTGCATTGGAAACTGTCGTACTAGAGTGTCGGAGGGGTAAGCGGAATTCCTAGTGTAGCGGTGAAATGCGTAGATATTAGGAGGAACACCAGTGGCGAAGGCGGCTTACTGGACGATAACTGACGCTGAGGCTCGAAAGCGTGGGGAGCAAACAGGATTAGAAACCCTGGTAGTCC	GTGCCAGCAGCCGCGGTAATACGTATGGAGCAAGCGTTATCCGGATTTACTGGGTGTAAAGGGAGCGCAGGCGGTGCGGCAAGTCTGATGTGAAAGCCCGGGGCTCAACCCCGGTACTGCATTGGAAACTGTCGTACTAGAGTGTCGGAGGGGTAAGCGGAATTCCTAGTGTAGCGGTGAAATGCGTAGATATTAGGAGGAACACCAGTGGCGAAGGCGGCTTACTGGACGATAACTGACGCTGAGGCTCGAAAGCGTGGGGAGCAAACAGGATTAGATACCCTGGTAGTCC
Lachnospiraceae_MG_3	G	5	1	MX73_FULL_V4_52475	100.0	100.0	N	Agathobacter;Blautia;Fusicatenibacter;Lachnospiracea;Roseburia	nt|JX229969.1;rdp|S000780531;rdp|S000780886;rdp|S000790851;rdp|S000790892;silva|DQ307800.1.440;silva|DQ798120.1.1389;silva|DQ800610.1.1391;silva|DQ805159.1.802	Bacteria	Firmicutes	Clostridia	Clostridiales	Lachnospiraceae	Lachnospiraceae_MG	Lachnospiraceae_MG	MX73_ARABXYLO_V4_11422;MX73_ARABXYLO_V4_20643;MX73_ARABXYLO_V4_23415;MX73_ARABXYLO_V4_25042;MX73_ARABXYLO_V4_25465;MX73_ARABXYLO_V4_26568;MX73_ARABXYLO_V4_34287;MX73_ARABXYLO_V4_371;MX73_ARABXYLO_V4_42516;MX73_ARABXYLO_V4_45679;MX73_ARABXYLO_V4_46366;MX73_ARABXYLO_V4_51711;MX73_ARABXYLO_V4_60706;MX73_ARABXYLO_V4_61496;MX73_ARABXYLO_V4_71332;MX73_CD_V4_41994;MX73_FOS_V4_21696;MX73_FULL_V4_103438;M…	GTGCCAGCCGCCGCGGTAATACGTATGGTGCAAGCGTTATCCGGATTTACTGGGTGTAAAGGGAGCGCAGGCGGTGCGGCAAGTCTGATGTGAAAGCCCGGGGCTCAACCCCGGTACTGCATTGGAAACTGTCGTACTAGAGTGTCGGAGGGGTAAGCGGAATTCCTAGTGTAGCGGTGAAATGCGTAGATATTAGGAGGAACACCAGTGGCGAAGGCGGCTTACTGGACGGTAACTGACGTTGAGGCTCGAAAGCGTGGGGAGCAAACAGGATTAGAAACCCCTGTAGTCC	GTGCCAGCAGCCGCGGTAATACGTATGGTGCAAGCGTTATCCGGATTTACTGGGTGTAAAGGGAGCGCAGGCGGTGCGGCAAGTCTGATGTGAAAGCCCGGGGCTCAACCCCGGTACTGCATTGGAAACTGTCGTACTAGAGTGTCGGAGGGGTAAGCGGAATTCCTAGTGTAGCGGTGAAATGCGTAGATATTAGGAGGAACACCAGTGGCGAAGGCGGCTTACTGGACGGTAACTGACGTTGAGGCTCGAAAGCGTGGGGAGCAAACAGGATTAGATACCCTGGTAGTCC
Lachnospiraceae_MG_40	G	2	1	MX73_FULL_V4_86225	100.0	100.0	N	Lachnospiracea;Moryella	rdp|S003351451;silva|BABA01013952.1.1506	Bacteria	Firmicutes	Clostridia	Clostridiales	Lachnospiraceae	Lachnospiraceae_MG	Lachnospiraceae_MG	MX73_FULL_V4_86225	GTGCCAGCAGCCGCGGTAATACGTAGGGGGCAAGCGTTATCCGGATTTACTGGGTGTAAAGGGAGCGTAGGCGGTCTGGCAAGCCAGAAGTGAAAGCCCGGGGCTTAACCCCGGGACTGCTTTTGGAACTGTTAGACTAGAGTGTCGGAGAGGTAAGTGGAATTCCTAGTGTAGCGGTGAAATGCGTAGATATTAGGAGGAACACCAGTGGCGAAGGCGGCTTACTGGACGATAACTGACGCTGAGGCTCGAAAGCGTGGGGAGCAAACAGGATTAGAAACCCCAGTAGTCC	GTGCCAGCAGCCGCGGTAATACGTAGGGGGCAAGCGTTATCCGGATTTACTGGGTGTAAAGGGAGCGTAGGCGGTCTGGCAAGCCAGAAGTGAAAGCCCGGGGCTTAACCCCGGGACTGCTTTTGGAACTGTTAGACTAGAGTGTCGGAGAGGTAAGTGGAATTCCTAGTGTAGCGGTGAAATGCGTAGATATTAGGAGGAACACCAGTGGCGAAGGCGGCTTACTGGACGATAACTGACGCTGAGGCTCGAAAGCGTGGGGAGCAAACAGGATTAGATACCCTGGTAGTCC
Lachnospiraceae_MG_41	G	2	2	MX73_FULL_V4_26814	100.0	100.0	Y	Fusicatenibacter;Lachnospiracea	rdp|S003961131;silva|JX850988.1.912	Bacteria	Firmicutes	Clostridia	Clostridiales	Lachnospiraceae	Lachnospiraceae_MG	Lachnospiraceae_MG	MX73_FULL_V4_12853;MX73_FULL_V4_26814;MX73_FULL_V4_354	GTGCCAGCAGCCGCGGTAATACGTATGGAGCAAGCGTTATCCGGATTTACTGGGTGTAAAGGGTGCGTAGGTGGCAGTGCAAGTCAGATGTGAAAGGCCGGGGCTCAACCCCGGAGCTGCATTTGAAACTGCTCGGCTAGAGTACAGGAGAGGCAGGCGGAATTCCTAGTGTAGCGGTGAAATGCGTAGATATTAGGAGGAACACCAGTGGCGAAGGCGGCTTACTGGACGGTAACTGACGTTGAGGCTCGAAAGCGTGGGGAGCAAACAGGATTAGAAACCCCTGTAGTCC	GTGCCAGCAGCCGCGGTAATACGTATGGAGCAAGCGTTATCCGGATTTACTGGGTGTAAAGGGTGCGTAGGTGGCAGTGCAAGTCAGATGTGAAAGGCCGGGGCTCAACCCCGGAGCTGCATTTGAAACTGCTCGGCTAGAGTACAGGAGAGGCAGGCGGAATTCCTAGTGTAGCGGTGAAATGCGTAGATATTAGGAGGAACACCAGTGGCGAAGGCGGCTTACTGGACGGTAACTGACGTTGAGGCTCGAAAGCGTGGGGAGCAAACAGGATTAGATACCCTGGTAGTCC
Lachnospiraceae_MG_42	G	2	1	MX73_ARABXYLO_V4_59944	100.0	100.0	Y	Butyrivibrio;Roseburia	silva|FP082043.1.1002;silva|FP084583.1.1002	Bacteria	Firmicutes	Clostridia	Clostridiales	Lachnospiraceae	Lachnospiraceae_MG	Lachnospiraceae_MG	MX73_ARABXYLO_V4_11770;MX73_ARABXYLO_V4_57179;MX73_ARABXYLO_V4_59944;PY31_ARAB_V4_79559;PY31_ARAB_V4_90707	GTGCCAGCAGCCGCGGTAATACGTATGGTGCAAGCGTTATCCGGATTTACTGGGTGTAAAGGGAGCGCAGGCGGTGCGGCAAGTCTGATGTGAAAGCCCGGGGCTCAACCCCGGTACTGCATTGGAAACTGTCGTACTAGAGTGTCGGAGGGGTAAGCGGAATTCCTAGTGTAGCGGTGAAATGCGTAGATATTAGGAGGAACACCAGTGGCGAAGGCGGCTTACTGGACTGTAACTGACGTTGAGGCTCGAAAGCGTGGGGAGCAAACAGGATTAGAAACCCCAGTAGTCC	GTGCCAGCAGCCGCGGTAATACGTATGGTGCAAGCGTTATCCGGATTTACTGGGTGTAAAGGGAGCGCAGGCGGTGCGGCAAGTCTGATGTGAAAGCCCGGGGCTCAACCCCGGTACTGCATTGGAAACTGTCGTACTAGAGTGTCGGAGGGGTAAGCGGAATTCCTAGTGTAGCGGTGAAATGCGTAGATATTAGGAGGAACACCAGTGGCGAAGGCGGCTTACTGGACTGTAACTGACGTTGAGGCTCGAAAGCGTGGGGAGCAAACAGGATTAGATACCCTGGTAGTCC
Lachnospiraceae_MG_4	G	2	1	MX73_FULL_V4_101008	100.0	100.0	Y	Dorea;Lachnoclostridium	nt|JX230238.1;rdp|S000784597;silva|DQ798546.1.1390;silva|FP078880.1.1005	Bacteria	Firmicutes	Clostridia	Clostridiales	Lachnospiraceae	Lachnospiraceae_MG	Lachnospiraceae_MG	MX73_FULL_V4_100732;MX73_FULL_V4_101008;MX73_FULL_V4_108963;MX73_FULL_V4_16547;MX73_FULL_V4_27091;MX73_FULL_V4_38794;MX73_FULL_V4_71953;MX73_FULL_V4_88534	GTGCCAGCAGCCGCGGTAATACGTATGGTGCAAGCGTTATCCGGATTTACTGGGTGTAAAGGGAGCGTAGACGGCACGGCAAGCCAGATGTGAAAGCCCGGGGCTCAACCCCGGGACTGCATTTGGAACTGCTGAGCTAGAGTGTCGGAGAGGCAAGTGGAATTCCTAGTGTAGCGGTGAAATGCGTAGATATTAGGAGGAACACCAGTGGCGAAGGCGGCTTGCTGGACGATGACTGACGTTGAGGCTCGAAAGCGTGGGGAGCAAACAGGATTAGAAACCCCAGTAGTCC	GTGCCAGCAGCCGCGGTAATACGTATGGTGCAAGCGTTATCCGGATTTACTGGGTGTAAAGGGAGCGTAGACGGCACGGCAAGCCAGATGTGAAAGCCCGGGGCTCAACCCCGGGACTGCATTTGGAACTGCTGAGCTAGAGTGTCGGAGAGGCAAGTGGAATTCCTAGTGTAGCGGTGAAATGCGTAGATATTAGGAGGAACACCAGTGGCGAAGGCGGCTTGCTGGACGATGACTGACGTTGAGGCTCGAAAGCGTGGGGAGCAAACAGGATTAGATACCCTGGTAGTCC
Lachnospiraceae_MG_5	G	5	1	MX73_FULL_V4_100917	100.0	100.0	N	Agathobacter;Anaerostipes;Coprococcus;Lachnospiracea;Roseburia	rdp|S000087817;rdp|S000795074;silva|AAQK01008020.1.933;silva|DQ808750.1.924;silva|DQ809341.1.801;silva|FP077790.1.1002	Bacteria	Firmicutes	Clostridia	Clostridiales	Lachnospiraceae	Lachnospiraceae_MG	Lachnospiraceae_MG	MX73_FULL_V4_100008;MX73_FULL_V4_100021;MX73_FULL_V4_100069;MX73_FULL_V4_10007;MX73_FULL_V4_100139;MX73_FULL_V4_100143;MX73_FULL_V4_1002;MX73_FULL_V4_100292;MX73_FULL_V4_100354;MX73_FULL_V4_100421;MX73_FULL_V4_100431;MX73_FULL_V4_100433;MX73_FULL_V4_100597;MX73_FULL_V4_100814;MX73_FULL_V4_100875;MX73_FULL_V4_10089;MX73_FULL_V4_100917;MX73_FULL_V4_100932;MX73_FULL_V4_101031;MX73_FULL_V4_10104;MX73…	GTGCCAGCAGCCGCGGTAATACGTATGGTGCAAGCGTTATCCGGATTTACTGGGTGTAAAGGGTGCGTAGGTGGTGAGACAAGTCTGAAGTGAAAATCCGGGGCTTAACCCCGGAACTGCTTTGGAAACTGCCTGACTAGAGTACAGGAGAGGTAAGTGGAATTCCTAGTGTAGCGGTGAAATGCGTAGATATTAGGAGGAACACCAGTGGCGAAGGCGACTTACTGGACTGCTACTGACACTGAGGCACGAAAGCGTGGGGAGCAAACAGGATTAGAAACCCCAGTAGTCC	GTGCCAGCAGCCGCGGTAATACGTATGGTGCAAGCGTTATCCGGATTTACTGGGTGTAAAGGGTGCGTAGGTGGTGAGACAAGTCTGAAGTGAAAATCCGGGGCTTAACCCCGGAACTGCTTTGGAAACTGCCTGACTAGAGTACAGGAGAGGTAAGTGGAATTCCTAGTGTAGCGGTGAAATGCGTAGATATTAGGAGGAACACCAGTGGCGAAGGCGACTTACTGGACTGCTACTGACACTGAGGCACGAAAGCGTGGGGAGCAAACAGGATTAGATACCCTGGTAGTCC
Lachnospiraceae_MG_6	G	5	1	MX73_FULL_V4_105793	100.0	100.0	N	Butyrivibrio;Dorea;Fusicatenibacter;Lachnospiracea;Roseburia	rdp|S000338813;silva|DQ793396.1.1293;silva|FP079040.1.1003;silva|FP079676.1.1001;silva|HQ320044.1.749	Bacteria	Firmicutes	Clostridia	Clostridiales	Lachnospiraceae	Lachnospiraceae_MG	Lachnospiraceae_MG	MX73_FULL_V4_100298;MX73_FULL_V4_101206;MX73_FULL_V4_101260;MX73_FULL_V4_101940;MX73_FULL_V4_105793;MX73_FULL_V4_105837;MX73_FULL_V4_106507;MX73_FULL_V4_109902;MX73_FULL_V4_111124;MX73_FULL_V4_111691;MX73_FULL_V4_16709;MX73_FULL_V4_18064;MX73_FULL_V4_19863;MX73_FULL_V4_22209;MX73_FULL_V4_2263;MX73_FULL_V4_24032;MX73_FULL_V4_26049;MX73_FULL_V4_38251;MX73_FULL_V4_80944;MX73_FULL_V4_83660	GTGCCAGCAGCCGCGGTAATACGTAGGGGGCAAGCGTTATCCGGATTTACTGGGTGTAAAGGGTGCGTAGGTGGCAAGGCAAGTCAGATGTGAAAGCCCGGGGCTCAACCCCGGTACTGCATTTGAAACTGTCTAGCTAGAGTGCAGGAGAGGTAAGCGGAATTCCTAGTGTAGCGGTGAAATGCGTAGATATTAGGAGGAACACCAGTGGCGAAGGCGGCTTACTGGACTGTAACTGACACTGAGGCACGAAAGCGTGGGGAGCAAACAGGATTAGATACCCCAGTAGTCC	GTGCCAGCAGCCGCGGTAATACGTAGGGGGCAAGCGTTATCCGGATTTACTGGGTGTAAAGGGTGCGTAGGTGGCAAGGCAAGTCAGATGTGAAAGCCCGGGGCTCAACCCCGGTACTGCATTTGAAACTGTCTAGCTAGAGTGCAGGAGAGGTAAGCGGAATTCCTAGTGTAGCGGTGAAATGCGTAGATATTAGGAGGAACACCAGTGGCGAAGGCGGCTTACTGGACTGTAACTGACACTGAGGCACGAAAGCGTGGGGAGCAAACAGGATTAGATACCCTGGTAGTCC
Lachnospiraceae_MG_7	G	3	1	MX73_ARAB_V4_2868	100.0	100.0	N	Agathobacter;Blautia;Roseburia	rdp|S000343829;rdp|S000787474;silva|AF371614.1.1431;silva|DQ801423.1.1389;silva|FP081457.1.1004	Bacteria	Firmicutes	Clostridia	Clostridiales	Lachnospiraceae	Lachnospiraceae_MG	Lachnospiraceae_MG	MX73_ARAB_V4_10096;MX73_ARAB_V4_10450;MX73_ARAB_V4_12024;MX73_ARAB_V4_15183;MX73_ARAB_V4_1524;MX73_ARAB_V4_15550;MX73_ARAB_V4_18238;MX73_ARAB_V4_20065;MX73_ARAB_V4_22554;MX73_ARAB_V4_23167;MX73_ARAB_V4_23748;MX73_ARAB_V4_2449;MX73_ARAB_V4_24547;MX73_ARAB_V4_27885;MX73_ARAB_V4_2868;MX73_ARAB_V4_29317;MX73_ARAB_V4_29488;MX73_ARAB_V4_30429;MX73_ARAB_V4_31355;MX73_ARAB_V4_32935;MX73_ARAB_V4_34411;MX7…	GTGCCAGCAGCCGCGGTAATACGTAGGGGGCAAGCGTTATCCGGATTTACTGGGTGTAAAGGGAGCGCAGGCGGATGGCTAAGTCTGATGTGAAAGCCCGGGGCTCAACCCCGGGACTGCATTGGAAACTGGTTATCTTGAGTGTCGGAGAGGTAAGTGGAATTCCTAGTGTAGCGGTGAAATGCGTAGATATTAGGAGGAACACCAGTGGCGAAGGCGGCTTACTGGACGACAACTGACGCTGAGGCTCGAAAGCGTGGGGAGCAAACAGGATTAGAAACCCCAGTAGTCC	GTGCCAGCAGCCGCGGTAATACGTAGGGGGCAAGCGTTATCCGGATTTACTGGGTGTAAAGGGAGCGCAGGCGGATGGCTAAGTCTGATGTGAAAGCCCGGGGCTCAACCCCGGGACTGCATTGGAAACTGGTTATCTTGAGTGTCGGAGAGGTAAGTGGAATTCCTAGTGTAGCGGTGAAATGCGTAGATATTAGGAGGAACACCAGTGGCGAAGGCGGCTTACTGGACGACAACTGACGCTGAGGCTCGAAAGCGTGGGGAGCAAACAGGATTAGATACCCTGGTAGTCC
Lachnospiraceae_MG_8	G	3	1	MX73_ARABXYLO_V4_17314	100.0	100.0	N	Agathobacter;Lachnospiracea;Roseburia	rdp|S000519254;silva|AY977654.1.1354;silva|DQ801684.1.804	Bacteria	Firmicutes	Clostridia	Clostridiales	Lachnospiraceae	Lachnospiraceae_MG	Lachnospiraceae_MG	MX73_ARABXYLO_V4_11161;MX73_ARABXYLO_V4_17314;MX73_MANNO_V4_48547	GTGCCAGCAGCCGCGGTAATACGTATGGTGCAAGCGTTATCCGGATTTACTGGGTGTAAAGGGAGCGCAGGCGGTGCGGCAAGTCTGATGTGAAAGCCCGGGGCTCAACCCCGGTACTGCATTGGAAACTGTCGTACTAGAGTGTCGGAGGGGTAAGCGGAATTCCTAGTGTAGCGGTGAAATGCGTAGATATTAGGAGGAACACCAGTGGCGAAGGCGGCTTACTGGGCGATAACTGACGCTGAGGCTCGAAAGCGTGGGGAGCAAACAGGATTAGAAACCCCAGTAGTCC	GTGCCAGCAGCCGCGGTAATACGTATGGTGCAAGCGTTATCCGGATTTACTGGGTGTAAAGGGAGCGCAGGCGGTGCGGCAAGTCTGATGTGAAAGCCCGGGGCTCAACCCCGGTACTGCATTGGAAACTGTCGTACTAGAGTGTCGGAGGGGTAAGCGGAATTCCTAGTGTAGCGGTGAAATGCGTAGATATTAGGAGGAACACCAGTGGCGAAGGCGGCTTACTGGGCGATAACTGACGCTGAGGCTCGAAAGCGTGGGGAGCAAACAGGATTAGATACCCTGGTAGTCC
Lachnospiraceae_MG_9	G	3	1	MX73_FULL_V4_111463	100.0	100.0	N	Coprococcus;Dorea;Lachnospiracea	rdp|S000521460;silva|DQ806170.1.1390;silva|FP082592.1.1001	Bacteria	Firmicutes	Clostridia	Clostridiales	Lachnospiraceae	Lachnospiraceae_MG	Lachnospiraceae_MG	MX73_ARABXYLO_V4_52946;MX73_ARABXYLO_V4_6355;MX73_CD_V4_2965;MX73_FULL_V4_101795;MX73_FULL_V4_106298;MX73_FULL_V4_110584;MX73_FULL_V4_111463;MX73_FULL_V4_12570;MX73_FULL_V4_15251;MX73_FULL_V4_17586;MX73_FULL_V4_23301;MX73_FULL_V4_25629;MX73_FULL_V4_26446;MX73_FULL_V4_30166;MX73_FULL_V4_40213;MX73_FULL_V4_44318;MX73_FULL_V4_45871;MX73_FULL_V4_49200;MX73_FULL_V4_55201;MX73_FULL_V4_58145;MX73_FULL_V…	GTGCCAGCCGCCGCGGTAATACGTATGGAGCAAGCGTTATCCGGATTTACTGGGTGTAAAGGGTGCGTAGGTGGCAGTGCAAGTCAGATGTGAAAGGCCGGGGCTCAACCCCGGAGCTGCATTTGAAACTGCATAGCTGGAGTACAGGAGAGGCAGGCGGAATTCCTAGTGTAGCGGTGAAATGCGTAGATATTAGGAGGAACACCAGTGGCGAAGGCGGCCTGCTGGACTGTTACTGACACTGAGGCACGAAAGCGTGGGGAGCAAACAGGATTAGAAACCCCAGTAGTCC	GTGCCAGCAGCCGCGGTAATACGTATGGAGCAAGCGTTATCCGGATTTACTGGGTGTAAAGGGTGCGTAGGTGGCAGTGCAAGTCAGATGTGAAAGGCCGGGGCTCAACCCCGGAGCTGCATTTGAAACTGCATAGCTGGAGTACAGGAGAGGCAGGCGGAATTCCTAGTGTAGCGGTGAAATGCGTAGATATTAGGAGGAACACCAGTGGCGAAGGCGGCCTGCTGGACTGTTACTGACACTGAGGCACGAAAGCGTGGGGAGCAAACAGGATTAGATACCCTGGTAGTCC
Lactobacillus_rogosae_1	S	0	1	MX73_FULL_V4_106237	100.0	100.0	N	Lactobacillus_rogosae	16SMicrobial|NR_104836.1	Bacteria	Firmicutes	Bacilli	Lactobacillales	Lactobacillaceae	Lactobacillus	Lactobacillus_rogosae	MX73_FULL_V4_101264;MX73_FULL_V4_101551;MX73_FULL_V4_102637;MX73_FULL_V4_102990;MX73_FULL_V4_103013;MX73_FULL_V4_103155;MX73_FULL_V4_106237;MX73_FULL_V4_107461;MX73_FULL_V4_111048;MX73_FULL_V4_13517;MX73_FULL_V4_15287;MX73_FULL_V4_17318;MX73_FULL_V4_20927;MX73_FULL_V4_21813;MX73_FULL_V4_23675;MX73_FULL_V4_24039;MX73_FULL_V4_25966;MX73_FULL_V4_27394;MX73_FULL_V4_30420;MX73_FULL_V4_33342;MX73_FULL_…	GTGCCAGCCGCCGCGGTAATACGTATGGAGCAAGCGTTATCCGGATTTACTGGGTGTAAAGGGAGTGTAGGTGGCCAGGCAAGTCAGAAGTGAAAGCCCGGGGCTCAACCCCGGGACTGCTTTTGAAACTGCAGGGCTAGAGTGCAGGAGGGGCAAGTGGAATTCCTAGTGTAGCGGTGAAATGCGTAGATATTAGGAGGAACACCAGTGGCGAAGGCGGCTTGCTGGACTGTAACTGACACTGAGGCTCGAAAGCGTGGGGAGCAAACAGGATTAGAAACCCTAGTAGTCC	GTGCCAGCAGCCGCGGTAATACGTATGGAGCAAGCGTTATCCGGATTTACTGGGTGTAAAGGGAGTGTAGGTGGCCAGGCAAGTCAGAAGTGAAAGCCCGGGGCTCAACCCCGGGACTGCTTTTGAAACTGCAGGGCTAGAGTGCAGGAGGGGCAAGTGGAATTCCTAGTGTAGCGGTGAAATGCGTAGATATTAGGAGGAACACCAGTGGCGAAGGCGGCTTGCTGGACTGTAACTGACACTGAGGCTCGAAAGCGTGGGGAGCAAACAGGATTAGATACCCTGGTAGTCC
Lactococcus_MS_1	S	2	1	PY31_ARAB_V4_34799	100.0	100.0	N	Lactococcus_lactis;Lactococcus_taiwanensis	16SMicrobial|NR_040954.1;16SMicrobial|NR_114327.1	Bacteria	Firmicutes	Bacilli	Lactobacillales	Streptococcaceae	Lactococcus	Lactococcus_MS	PY31_ARAB_V4_34799;PY31_ARAB_V4_79504;PY31_CD_V4_39069	GTGCCAGCCGCCGCGGTAATACGTAGGTCCCGAGCGTTGTCCGGATTTATTGGGCGTAAAGCGAGCGCAGGTGGTTTATTAAGTCTGGTGTAAAAGGCAGTGGCTCAACCATTGTATGCATTGGAAACTGGTAGACTTGAGTGCAGGAGAGGAGAGTGGAATTCCATGTGTAGCGGTGAAATGCGTAGATATATGGAGGAACACCGGTGGCGAAAGCGGCTCTCTGGCCTGTAACTGACACTGAGGCTCGAAAGCGTGGGGAGCAAACAGGATTAGAAACCCCTGTAGTCC	GTGCCAGCAGCCGCGGTAATACGTAGGTCCCGAGCGTTGTCCGGATTTATTGGGCGTAAAGCGAGCGCAGGTGGTTTATTAAGTCTGGTGTAAAAGGCAGTGGCTCAACCATTGTATGCATTGGAAACTGGTAGACTTGAGTGCAGGAGAGGAGAGTGGAATTCCATGTGTAGCGGTGAAATGCGTAGATATATGGAGGAACACCGGTGGCGAAAGCGGCTCTCTGGCCTGTAACTGACACTGAGGCTCGAAAGCGTGGGGAGCAAACAGGATTAGATACCCTGGTAGTCC
Marseillibacter_massiliensis_1	S	0	1	MX73_GAL_V4_78977	100.0	100.0	N	Marseillibacter_massiliensis	nt|LT576393.1	Bacteria	Firmicutes	Clostridia	Clostridiales	Oscillospiraceae	Marseillibacter	Marseillibacter_massiliensis	MX73_ARABXYLO_V4_32791;MX73_ARABXYLO_V4_36861;MX73_ARABXYLO_V4_37508;MX73_ARABXYLO_V4_41975;MX73_ARABXYLO_V4_49082;MX73_ARABXYLO_V4_53672;MX73_ARABXYLO_V4_66923;MX73_ARABXYLO_V4_71963;MX73_FOS_V4_36669;MX73_FOS_V4_58336;MX73_FOS_V4_6494;MX73_FULL_V4_103276;MX73_FULL_V4_14463;MX73_FULL_V4_29826;MX73_FULL_V4_41964;MX73_FULL_V4_50395;MX73_FULL_V4_53542;MX73_FULL_V4_8459;MX73_GAL_V4_14281;MX73_GAL_V4…	GTGCCAGCCGCCGCGGTAATACGTAGGTGGCAAGCGTTGTCCGGATTTACTGGGTGTAAAGGGCGTGCAGCCGGGCATGCAAGTCAGATGTGAAATCTCAGGGCTTAACCCTGAAACTGCATTTGAAACTGTATGTCTTGAGTGCCGGAGAGGTAATCGGAATTCCTTGTGTAGCGGTGAAATGCGTAGATATAAGGAAGAACACCAGTGGCGAAGGCGGATTACTGGACGGTAACTGACGGTGAGGCGCGAAAGCGTGGGGAGCAAACAGGATTAGAAACCCCTGTAGTCC	GTGCCAGCAGCCGCGGTAATACGTAGGTGGCAAGCGTTGTCCGGATTTACTGGGTGTAAAGGGCGTGCAGCCGGGCATGCAAGTCAGATGTGAAATCTCAGGGCTTAACCCTGAAACTGCATTTGAAACTGTATGTCTTGAGTGCCGGAGAGGTAATCGGAATTCCTTGTGTAGCGGTGAAATGCGTAGATATAAGGAAGAACACCAGTGGCGAAGGCGGATTACTGGACGGTAACTGACGGTGAGGCGCGAAAGCGTGGGGAGCAAACAGGATTAGATACCCTGGTAGTCC
Massiliprevotella_massiliensis_1	S	0	1	MX73_FULL_V4_104158	100.0	100.0	N	Massiliprevotella_massiliensis	16SMicrobial|NR_147404.1	Bacteria	Bacteroidetes	Bacteroidia	Bacteroidales	Prevotellaceae	Massiliprevotella	Massiliprevotella_massiliensis	MX73_FULL_V4_10243;MX73_FULL_V4_102458;MX73_FULL_V4_103988;MX73_FULL_V4_104158;MX73_FULL_V4_104186;MX73_FULL_V4_104596;MX73_FULL_V4_105635;MX73_FULL_V4_106522;MX73_FULL_V4_110094;MX73_FULL_V4_111040;MX73_FULL_V4_11960;MX73_FULL_V4_13332;MX73_FULL_V4_14035;MX73_FULL_V4_27837;MX73_FULL_V4_29450;MX73_FULL_V4_30277;MX73_FULL_V4_3077;MX73_FULL_V4_33555;MX73_FULL_V4_36646;MX73_FULL_V4_40393;MX73_FULL_V…	GTGCCAGCAGCCGCGGTAATACGGAAGGTCCGGGCGTTATCCGGATTTATTGGGTTTAAAGGGAGCGTAGGCCGTGAGGTAAGCGTGTTGTGAAATGTAGGCGCCCAACGTCTGCACTGCAGCGCGAACTGCCCCACTTGAGTGCGCGCAACGCCGGCGGAACTCGTCGTGTAGCGGTGAAATGCTTAGATATGACGAAGAACCCCGATTGCGAAGGCAGCTGGCGGGAGCGTAACTGACGCTGAAGCTCGAAAGCGCGGGTATCGAACAGGATTAGAAACCCCAGTAGTCC	GTGCCAGCAGCCGCGGTAATACGGAAGGTCCGGGCGTTATCCGGATTTATTGGGTTTAAAGGGAGCGTAGGCCGTGAGGTAAGCGTGTTGTGAAATGTAGGCGCCCAACGTCTGCACTGCAGCGCGAACTGCCCCACTTGAGTGCGCGCAACGCCGGCGGAACTCGTCGTGTAGCGGTGAAATGCTTAGATATGACGAAGAACCCCGATTGCGAAGGCAGCTGGCGGGAGCGTAACTGACGCTGAAGCTCGAAAGCGCGGGTATCGAACAGGATTAGATACCCTGGTAGTCC
Methanobrevibacter_smithii_1	S	0	1	MX73_FULL_V4_20340	100.0	100.0	N	Methanobrevibacter_smithii	16SMicrobial|NR_044786.1	Archaea	Euryarchaeota	Methanobacteria	Methanobacteriales	Methanobacteriaceae	Methanobrevibacter	Methanobrevibacter_smithii	MX73_FULL_V4_100258;MX73_FULL_V4_101209;MX73_FULL_V4_102134;MX73_FULL_V4_1026;MX73_FULL_V4_102696;MX73_FULL_V4_10308;MX73_FULL_V4_103412;MX73_FULL_V4_103642;MX73_FULL_V4_103676;MX73_FULL_V4_104540;MX73_FULL_V4_109887;MX73_FULL_V4_11382;MX73_FULL_V4_120;MX73_FULL_V4_14404;MX73_FULL_V4_15040;MX73_FULL_V4_1681;MX73_FULL_V4_19510;MX73_FULL_V4_20340;MX73_FULL_V4_20721;MX73_FULL_V4_20887;MX73_FULL_V4_2…	GTGCCAGCCGCCGCGGTAACACCGGCAGCTCTAGTGGTAGCAGTTTTTATTGGGCCTAAAGCGTCCGTAGCCGGTTTAATAAGTCTCTGGTGAAATCCTGCAGCTTAACTGTGGGAATTGCTGGAGATACTATTAGACTTGAGATCGGGAGAGGTTAGAGGTACTCCCAGGGTAGAGGTGAAATTCTGTAATCCTGGGAGGACCGCCTGTTGCGAAGGCGTCTGACTGGAACGATTCTGACGGTGAGGGACGAAAGCTAGGGGCGCGAACCGGATTAGAAACCCCTGTAGTCC	GTGCCAGCCGCCGCGGTAACACCGGCAGCTCTAGTGGTAGCAGTTTTTATTGGGCCTAAAGCGTCCGTAGCCGGTTTAATAAGTCTCTGGTGAAATCCTGCAGCTTAACTGTGGGAATTGCTGGAGATACTATTAGACTTGAGATCGGGAGAGGTTAGAGGTACTCCCAGGGTAGAGGTGAAATTCTGTAATCCTGGGAGGACCGCCTGTTGCGAAGGCGTCTGACTGGAACGATTCTGACGGTGAGGGACGAAAGCTAGGGGCGCGAACCGGATTAGATACCCGGGTAGTCC
Methanosphaera_stadtmanae_1	S	0	1	PY31_ARAB_V4_77754	100.0	100.0	N	Methanosphaera_stadtmanae	16SMicrobial|NR_074323.1	Archaea	Euryarchaeota	Methanobacteria	Methanobacteriales	Methanobacteriaceae	Methanosphaera	Methanosphaera_stadtmanae	PY31_ARAB_V4_10908;PY31_ARAB_V4_10912;PY31_ARAB_V4_13208;PY31_ARAB_V4_16834;PY31_ARAB_V4_1701;PY31_ARAB_V4_22696;PY31_ARAB_V4_28750;PY31_ARAB_V4_29175;PY31_ARAB_V4_3066;PY31_ARAB_V4_31295;PY31_ARAB_V4_36767;PY31_ARAB_V4_38774;PY31_ARAB_V4_40286;PY31_ARAB_V4_41918;PY31_ARAB_V4_4412;PY31_ARAB_V4_45824;PY31_ARAB_V4_46264;PY31_ARAB_V4_46805;PY31_ARAB_V4_47601;PY31_ARAB_V4_52458;PY31_ARAB_V4_52762;PY3…	GTGCCAGCCGCCGCGGTAACACCGGCAGCTCAAGTGGTAGCTGTTTTTATTGGGCCTAAAGCGTTCGTAGCCGGTTTGATAAGTCTTTGGTGAAAGCTTGTAGCTTAACTATAAGAATTGCTGAAGATACTGTCAGACTTGAAGTCGGGAGAGGTTAGAGGTACTACCGGGGTAGGGGTGAAATCCTATAATCCTGGGAGGACCACCTGTGGCGAAGGCGTCTAACTGGAACGATCTTGACGGTGAGTAACGAAAGCCAGGGGCGCGAACCGGATTAGAAACCCCAGTAGTCC	GTGCCAGCCGCCGCGGTAACACCGGCAGCTCAAGTGGTAGCTGTTTTTATTGGGCCTAAAGCGTTCGTAGCCGGTTTGATAAGTCTTTGGTGAAAGCTTGTAGCTTAACTATAAGAATTGCTGAAGATACTGTCAGACTTGAAGTCGGGAGAGGTTAGAGGTACTACCGGGGTAGGGGTGAAATCCTATAATCCTGGGAGGACCACCTGTGGCGAAGGCGTCTAACTGGAACGATCTTGACGGTGAGTAACGAAAGCCAGGGGCGCGAACCGGATTAGATACCCGGGTAGTCC
Mollicutes_1	C	0	1	MX73_ARAB_V4_21818	100.0	100.0	N	Mollicutes	silva|GQ896712.1.1521	Bacteria	Tenericutes	Mollicutes	Mollicutes	Mollicutes	Mollicutes	Mollicutes	MX73_ARAB_V4_10100;MX73_ARAB_V4_11096;MX73_ARAB_V4_11427;MX73_ARAB_V4_12523;MX73_ARAB_V4_21818;MX73_ARAB_V4_39104	GTGCCAGCCGCCGCGGTAATACGTAGGGGGCAAGCGTTATCCGGATTTATTGGGCGTAAAGCGTGTGTAGGCGGTTTATTAAGTTTAAGATTAAAGCCCGGGGCTCAACTCCGGTAAGTCTTAAAAACTGGTAGACTTGAGTACGGTAGAGGCAAACGGAATTTCTAGTGTAGCGGTGAAATGCGTAGATATTAGAAGGAACACCAGTGGCGAAAGCGGTTTGCTGGGCCGTTACTGACGCTGAGGCACGAAAGCGTGGGGAGCAAATAGGATTAGATACCCCAGTAGTCC	GTGCCAGCAGCCGCGGTAATACGTAGGGGGCAAGCGTTATCCGGATTTATTGGGCGTAAAGCGTGTGTAGGCGGTTTATTAAGTTTAAGATTAAAGCCCGGGGCTCAACTCCGGTAAGTCTTAAAAACTGGTAGACTTGAGTACGGTAGAGGCAAACGGAATTTCTAGTGTAGCGGTGAAATGCGTAGATATTAGAAGGAACACCAGTGGCGAAAGCGGTTTGCTGGGCCGTTACTGACGCTGAGGCACGAAAGCGTGGGGAGCAAATAGGATTAGATACCCTAGTAGTCC
Negativibacillus_1	G	0	1	MX73_ARABXYLO_V4_31575	100.0	100.0	N	Negativibacillus	silva|AY920140.1.1026	Bacteria	Firmicutes	Clostridia	Clostridiales	Ruminococcaceae	Negativibacillus	Negativibacillus	MX73_ARABXYLO_V4_31575	GTGCCAGCAGCCGCGGTAATACGTAGGTGGCAAGCGTTGTCCGGAATTACTGGGTGTAAAGGGAGCGTAGGCGGGGAGGCAAGTTGAATGTCTAAACTATCGGCTCAACTGATAGTCGCGTTCAAAACTGCCACTCTTGAGTGCAGTAGAGGTAGGCGGAATTCCTAGTGTAGCGGTGAAATGCGTAGATATTAGGAGGAACACCAGTGGCGAAGGCGGCCTACTGGGCTGTAACTGACGCTGAGGCTCGAAAGCGTGGGTAGCAAACAGGATTAGAAACCCTAGTAGTCC	GTGCCAGCAGCCGCGGTAATACGTAGGTGGCAAGCGTTGTCCGGAATTACTGGGTGTAAAGGGAGCGTAGGCGGGGAGGCAAGTTGAATGTCTAAACTATCGGCTCAACTGATAGTCGCGTTCAAAACTGCCACTCTTGAGTGCAGTAGAGGTAGGCGGAATTCCTAGTGTAGCGGTGAAATGCGTAGATATTAGGAGGAACACCAGTGGCGAAGGCGGCCTACTGGGCTGTAACTGACGCTGAGGCTCGAAAGCGTGGGTAGCAAACAGGATTAGATACCCTGGTAGTCC
Obscuribacterales_1	O	0	1	MX73_NYST_V4_16256	100.0	100.0	N	Obscuribacterales	silva|AB781371.1.565	Bacteria	Cyanobacteria	Melainabacteria	Obscuribacterales	Obscuribacterales	Obscuribacterales	Obscuribacterales	MX73_NYST_V4_13906;MX73_NYST_V4_14296;MX73_NYST_V4_16256	GTGCCAGCAGCCGCGGTAAGACGTAGGATGCGAGCGTTGTCCGGATTTATTGGGCGTAAAGAGTTCGTAGGTGGTTTGTTAAGTTTGGTGTTAAAGATCGGGGCTCAACCCTGGGACTGCACTGAATACTGGCAGACTCGAGTGTGGTAGAGGCTAGTGGAATTCCCAGTGTAGCGGTGAAATGCGTAGATATTGGGAAGAACACCGGTGGCGTAGGCGACTAGCTGGGCCATAACTGACGCTGAGGAACGAAAGCCAGGGGAGCGAATGGGATTAGAAACCCCTGTAGTCC	GTGCCAGCAGCCGCGGTAAGACGTAGGATGCGAGCGTTGTCCGGATTTATTGGGCGTAAAGAGTTCGTAGGTGGTTTGTTAAGTTTGGTGTTAAAGATCGGGGCTCAACCCTGGGACTGCACTGAATACTGGCAGACTCGAGTGTGGTAGAGGCTAGTGGAATTCCCAGTGTAGCGGTGAAATGCGTAGATATTGGGAAGAACACCGGTGGCGTAGGCGACTAGCTGGGCCATAACTGACGCTGAGGAACGAAAGCCAGGGGAGCGAATGGGATTAGATACCCCAGTAGTCC
Odoribacter_splanchnicus_1	S	0	1	MX73_ARABXYLO_V4_44553	100.0	100.0	N	Odoribacter_splanchnicus	16SMicrobial|NR_074535.1	Bacteria	Bacteroidetes	Bacteroidia	Bacteroidales	Odoribacteraceae	Odoribacter	Odoribacter_splanchnicus	MX73_ARABXYLO_V4_19320;MX73_ARABXYLO_V4_26310;MX73_ARABXYLO_V4_32613;MX73_ARABXYLO_V4_41660;MX73_ARABXYLO_V4_41888;MX73_ARABXYLO_V4_44553;MX73_ARABXYLO_V4_51038;MX73_ARABXYLO_V4_51508;MX73_ARABXYLO_V4_55783;MX73_ARABXYLO_V4_58552;MX73_ARABXYLO_V4_58727;MX73_ARABXYLO_V4_6856;MX73_ARABXYLO_V4_74758;MX73_ARABXYLO_V4_75610;MX73_ARABXYLO_V4_9873;MX73_CD_V4_15820;MX73_CD_V4_1698;MX73_CD_V4_17396;MX73_C…	GTGCCAGCCGCCGCGGTAATACGGAGGATGCGAGCGTTATCCGGATTTATTGGGTTTAAAGGGTGCGTAGGCGGTTTATTAAGTTAGTGGTTAAATATTTGAGCTAAACTCAATTGTGCCATTAATACTGGTAAACTGGAGTACAGACGAGGTAGGCGGAATAAGTTAAGTAGCGGTGAAATGCATAGATATAACTTAGAACTCCGATAGCGAAGGCAGCTTACCAGACTGTAACTGACGCTGATGCACGAGAGCGTGGGTAGCGAACAGGATTAGAAACCCCTGTAGTCC	GTGCCAGCAGCCGCGGTAATACGGAGGATGCGAGCGTTATCCGGATTTATTGGGTTTAAAGGGTGCGTAGGCGGTTTATTAAGTTAGTGGTTAAATATTTGAGCTAAACTCAATTGTGCCATTAATACTGGTAAACTGGAGTACAGACGAGGTAGGCGGAATAAGTTAAGTAGCGGTGAAATGCATAGATATAACTTAGAACTCCGATAGCGAAGGCAGCTTACCAGACTGTAACTGACGCTGATGCACGAGAGCGTGGGTAGCGAACAGGATTAGATACCCTGGTAGTCC
Olsenella_1	G	0	1	MX73_FULL_V4_48706	100.0	100.0	N	Olsenella	nt|KP233397.1;rdp|S001074286	Bacteria	Actinobacteria	Coriobacteriia	Coriobacteriales	Atopobiaceae	Olsenella	Olsenella	MX73_FULL_V4_19765;MX73_FULL_V4_26197;MX73_FULL_V4_48706	GTGCCAGCCGCCGCGGTAATACGTAGGGGGCGAGCGTTATCCGGATTCATTGGGCGTAAAGCGCTCGTAGGCGGCCCGTCTGGTCGGGAGTCAAAGCCCGGGGCTCAACCCCGGCCCGCTCCCGATACCGGCGGGCTTGAGTCGCGCAGGGGAGGCCGGAATTCCGAGTGTAGCGGTGGAATGCGCAGATATTCGGAAGAACACCGGTGGCGAAGGCGGACCTCTGGGCGCGCACTGACGCTGAGGAGCGAAAGCTGGGGGAGCGAACAGGATTAGAAACCCCAGTAGTCC	GTGCCAGCAGCCGCGGTAATACGTAGGGGGCGAGCGTTATCCGGATTCATTGGGCGTAAAGCGCTCGTAGGCGGCCCGTCTGGTCGGGAGTCAAAGCCCGGGGCTCAACCCCGGCCCGCTCCCGATACCGGCGGGCTTGAGTCGCGCAGGGGAGGCCGGAATTCCGAGTGTAGCGGTGGAATGCGCAGATATTCGGAAGAACACCGGTGGCGAAGGCGGACCTCTGGGCGCGCACTGACGCTGAGGAGCGAAAGCTGGGGGAGCGAACAGGATTAGATACCCTGGTAGTCC
Oscilibacter_massiliensis_1	S	0	1	MX73_ARAB_V4_11268	100.0	100.0	N	Oscilibacter_massiliensis	nt|LT558848.1	Bacteria	Firmicutes	Clostridia	Clostridiales	Oscillospiraceae	Oscilibacter	Oscilibacter_massiliensis	MX73_ARAB_V4_10054;MX73_ARAB_V4_10098;MX73_ARAB_V4_1015;MX73_ARAB_V4_10159;MX73_ARAB_V4_10179;MX73_ARAB_V4_10229;MX73_ARAB_V4_1024;MX73_ARAB_V4_1025;MX73_ARAB_V4_10262;MX73_ARAB_V4_10313;MX73_ARAB_V4_10342;MX73_ARAB_V4_105;MX73_ARAB_V4_10527;MX73_ARAB_V4_10620;MX73_ARAB_V4_10660;MX73_ARAB_V4_10776;MX73_ARAB_V4_11136;MX73_ARAB_V4_11214;MX73_ARAB_V4_11242;MX73_ARAB_V4_11268;MX73_ARAB_V4_11598;MX73_…	GTGCCAGCCGCCGCGGTAATACGTAGGTGGCAAGCGTTGTCCGGATTTACTGGGTGTAAAGGGCGTGCAGCCGGGCCGGCAAGTCAGATGTGAAATCTGGAGGCTTAACCTCCAAACTGCATTTGAAACTGTAGGTCTTGAGTACCGGAGAGGTTATCGGAATTCCTTGTGTAGCGGTGAAATGCGTAGATATAAGGAAGAACACCAGTGGCGAAGGCGGATAACTGGACGGCAACTGACGGTGAGGCGCGAAAGCGTGGGGAGCAAACAGGATTAGAAACCCCAGTAGTCC	GTGCCAGCAGCCGCGGTAATACGTAGGTGGCAAGCGTTGTCCGGATTTACTGGGTGTAAAGGGCGTGCAGCCGGGCCGGCAAGTCAGATGTGAAATCTGGAGGCTTAACCTCCAAACTGCATTTGAAACTGTAGGTCTTGAGTACCGGAGAGGTTATCGGAATTCCTTGTGTAGCGGTGAAATGCGTAGATATAAGGAAGAACACCAGTGGCGAAGGCGGATAACTGGACGGCAACTGACGGTGAGGCGCGAAAGCGTGGGGAGCAAACAGGATTAGATACCCTGGTAGTCC
Oscillibacter_1	G	0	1	PY31_ARAB_V4_13337	100.0	100.0	N	Oscillibacter	rdp|S001061445	Bacteria	Firmicutes	Clostridia	Clostridiales	Oscillospiraceae	Oscillibacter	Oscillibacter	MX73_FULL_V4_5576;MX73_FULL_V4_70924;PY31_ARAB_V4_12341;PY31_ARAB_V4_12563;PY31_ARAB_V4_12591;PY31_ARAB_V4_13337;PY31_ARAB_V4_14052;PY31_ARAB_V4_14355;PY31_ARAB_V4_14432;PY31_ARAB_V4_17521;PY31_ARAB_V4_20540;PY31_ARAB_V4_24213;PY31_ARAB_V4_24941;PY31_ARAB_V4_27078;PY31_ARAB_V4_27331;PY31_ARAB_V4_2922;PY31_ARAB_V4_29605;PY31_ARAB_V4_31526;PY31_ARAB_V4_33038;PY31_ARAB_V4_33719;PY31_ARAB_V4_34547;PY…	GTGCCAGCAGCCGCGGTAATACGTAGGTGGCAAGCGTTATCCGGATTTACTGGGTGTAAAGGGCGCGTAGGCGGGGATACAAGTCAGATGTGAAATCTATGGGCTTAACCCATAAACTGCATTTGAAACTGTATCTCTTGAGTGTCGGAGAGGTAGACGGAATTCCTAGTGTAGCGGTGAAATGCGTAGATATTAGGAGGAACACCAGTGGCGAAGGCGGTCTACTGGACGATAACTGACGCTGAGGCGCGAAAGCGTGGGGAGCAAACAGGATTAGAAACCCCAGTAGTCC	GTGCCAGCAGCCGCGGTAATACGTAGGTGGCAAGCGTTATCCGGATTTACTGGGTGTAAAGGGCGCGTAGGCGGGGATACAAGTCAGATGTGAAATCTATGGGCTTAACCCATAAACTGCATTTGAAACTGTATCTCTTGAGTGTCGGAGAGGTAGACGGAATTCCTAGTGTAGCGGTGAAATGCGTAGATATTAGGAGGAACACCAGTGGCGAAGGCGGTCTACTGGACGATAACTGACGCTGAGGCGCGAAAGCGTGGGGAGCAAACAGGATTAGATACCCTGGTAGTCC
Oscillibacter_2	G	0	1	MX73_FULL_V4_12411	100.0	100.0	N	Oscillibacter	rdp|S001075844	Bacteria	Firmicutes	Clostridia	Clostridiales	Oscillospiraceae	Oscillibacter	Oscillibacter	MX73_FULL_V4_11548;MX73_FULL_V4_12411;MX73_FULL_V4_41954;MX73_FULL_V4_68548;MX73_XYLO_V4_7532;YM54CDF3_3754;YM54CDF3_4615;YM54CDF3_9134;YM54_CD_V4_26780	GTGCCAGCCGCCGCGGTAATACGTAGATGGCAAGCGTTGTCCGGATTTACTGGGTGTAAAGGGCGTGCAGCCGGGTCTGCAAGTCAGATGTGAAATCCATGGGCTCAACCCATGAACTGCATTTGAAACTGTAGATCTTGAGTGTCGGAGGGGCAATCGGAATTCCTAGTGTAGCGGTGAAATGCGTAGATATTAGGAGGAACACCAGTGGCGAAGGCGGATTGCTGGACGATAACTGACGGTGAGGCGCGAAAGTGTGGGGAGCAAACAGGATTAGAAACCCGAGTAGTCC	GTGCCAGCAGCCGCGGTAATACGTAGATGGCAAGCGTTGTCCGGATTTACTGGGTGTAAAGGGCGTGCAGCCGGGTCTGCAAGTCAGATGTGAAATCCATGGGCTCAACCCATGAACTGCATTTGAAACTGTAGATCTTGAGTGTCGGAGGGGCAATCGGAATTCCTAGTGTAGCGGTGAAATGCGTAGATATTAGGAGGAACACCAGTGGCGAAGGCGGATTGCTGGACGATAACTGACGGTGAGGCGCGAAAGTGTGGGGAGCAAACAGGATTAGATACCCTGGTAGTCC
Oscillibacter_3	G	0	2	MX73_ARABXYLO_V4_10881	100.0	100.0	N	Oscillibacter	rdp|S001121930	Bacteria	Firmicutes	Clostridia	Clostridiales	Oscillospiraceae	Oscillibacter	Oscillibacter	MX73_ARABXYLO_V4_10033;MX73_ARABXYLO_V4_10042;MX73_ARABXYLO_V4_10881;MX73_ARABXYLO_V4_11135;MX73_ARABXYLO_V4_11223;MX73_ARABXYLO_V4_11412;MX73_ARABXYLO_V4_12229;MX73_ARABXYLO_V4_12429;MX73_ARABXYLO_V4_12543;MX73_ARABXYLO_V4_1304;MX73_ARABXYLO_V4_13259;MX73_ARABXYLO_V4_13898;MX73_ARABXYLO_V4_14151;MX73_ARABXYLO_V4_14206;MX73_ARABXYLO_V4_14439;MX73_ARABXYLO_V4_14899;MX73_ARABXYLO_V4_1586;MX73_ARABX…	GTGCCAGCCGCCGCGGTAATACGTAGGTGGCAAGCGTTGTCCGGATTTACTGGGTGTAAAGGGCGTGCAGCCGGGTCTGCAAGTCAGATGTGAAATCCATGGGCTCAACCCATGAACTGCATTTGAAACTGTAGATCTTGAGTGTCGGAGGGGCAATCGGAATTCCTAGTGTAGCGGTGAAATGCGTAGATATTAGGAGGAACACCAGTGGCGAAGGCGGATTGCTGGACGATAACTGACGGTGAGGCGCGAAAGTGTGGGGAGCAAACAGGATTAGAAACCCCAGTAGTCC	GTGCCAGCAGCCGCGGTAATACGTAGGTGGCAAGCGTTGTCCGGATTTACTGGGTGTAAAGGGCGTGCAGCCGGGTCTGCAAGTCAGATGTGAAATCCATGGGCTCAACCCATGAACTGCATTTGAAACTGTAGATCTTGAGTGTCGGAGGGGCAATCGGAATTCCTAGTGTAGCGGTGAAATGCGTAGATATTAGGAGGAACACCAGTGGCGAAGGCGGATTGCTGGACGATAACTGACGGTGAGGCGCGAAAGTGTGGGGAGCAAACAGGATTAGATACCCTGGTAGTCC
Oscillibacter_4	G	0	1	MX73_ARABXYLO_V4_22958	100.0	100.0	N	Oscillibacter	rdp|S003022480	Bacteria	Firmicutes	Clostridia	Clostridiales	Oscillospiraceae	Oscillibacter	Oscillibacter	MX73_ARABXYLO_V4_22958;MX73_ARABXYLO_V4_42960;MX73_ARABXYLO_V4_52093	GTGCCAGCCGCCGCGGTAATACGTAGGTGGCAAGCGTTGTCCGGATTTACTGGGTGTAAAGGGCGTGCAGCCGGGCATGCAAGTCAGATGTGAAATCTCAGGGCTTAACCCTGAAACTGCATTTGAAACTGTATGTCTTGAGTGCCGGAGAGGTAATCGGAATTCCTTGTGTAGCGGTGAAATGCGTAGATATAAGGAAGAACACCAGCGGCGAAGGCGGATTACTGGACGGTAACTGACGGTGAGGCGCGAAAGCGTGGGGAGCGAACAGGATTAGAAACCCGAGTAGTCC	GTGCCAGCAGCCGCGGTAATACGTAGGTGGCAAGCGTTGTCCGGATTTACTGGGTGTAAAGGGCGTGCAGCCGGGCATGCAAGTCAGATGTGAAATCTCAGGGCTTAACCCTGAAACTGCATTTGAAACTGTATGTCTTGAGTGCCGGAGAGGTAATCGGAATTCCTTGTGTAGCGGTGAAATGCGTAGATATAAGGAAGAACACCAGCGGCGAAGGCGGATTACTGGACGGTAACTGACGGTGAGGCGCGAAAGCGTGGGGAGCGAACAGGATTAGATACCCTGGTAGTCC
Oscillibacter_5	G	0	1	MX73_GAL_V4_17570	100.0	100.0	N	Oscillibacter	silva|FP079920.1.1002	Bacteria	Firmicutes	Clostridia	Clostridiales	Oscillospiraceae	Oscillibacter	Oscillibacter	MX73_GAL_V4_1025;MX73_GAL_V4_1026;MX73_GAL_V4_11045;MX73_GAL_V4_11402;MX73_GAL_V4_13311;MX73_GAL_V4_1442;MX73_GAL_V4_15654;MX73_GAL_V4_15750;MX73_GAL_V4_15941;MX73_GAL_V4_16287;MX73_GAL_V4_17570;MX73_GAL_V4_21211;MX73_GAL_V4_22168;MX73_GAL_V4_33576;MX73_GAL_V4_4638	GTGCCAGCAGCCGCGGTAATACGTAGGTGGCAAGCGTTGTCCGGATTTACTGGGTGTAAAGGGCGTGTAGCCGGGTGCGCAAGTCAGATGTGAAATCTGGAGGCTCAACCTCCAAACTGCATTTGAAACTGTGCATCTTGAGTATCGGAGAGGTAATCGGAATTCCTTGTGTAGCGGTGAAATGCGTAGATATAAGGAAGAACACCAGTGGCGAAGGCGGATTACTGGACGACAACTGACGGTGAGGCGCGAAAGCGTGGGGAGCAAACAGGATTAGAAACCCCTGTAGTCC	GTGCCAGCAGCCGCGGTAATACGTAGGTGGCAAGCGTTGTCCGGATTTACTGGGTGTAAAGGGCGTGTAGCCGGGTGCGCAAGTCAGATGTGAAATCTGGAGGCTCAACCTCCAAACTGCATTTGAAACTGTGCATCTTGAGTATCGGAGAGGTAATCGGAATTCCTTGTGTAGCGGTGAAATGCGTAGATATAAGGAAGAACACCAGTGGCGAAGGCGGATTACTGGACGACAACTGACGGTGAGGCGCGAAAGCGTGGGGAGCAAACAGGATTAGATACCCTGGTAGTCC
Oxalobacter_formigenes_1	S	0	1	MX73_ARABXYLO_V4_62860	100.0	100.0	N	Oxalobacter_formigenes	nt|HG917902.1;silva|ACDP02000005.388.1906	Bacteria	Proteobacteria	Betaproteobacteria	Burkholderiales	Oxalobacteraceae	Oxalobacter	Oxalobacter_formigenes	MX73_ARABXYLO_V4_23811;MX73_ARABXYLO_V4_36340;MX73_ARABXYLO_V4_62860;MX73_ARABXYLO_V4_63582;MX73_ARABXYLO_V4_76105;MX73_ARABXYLO_V4_939;MX73_CD_V4_10981;MX73_CD_V4_11881;MX73_CD_V4_12456;MX73_CD_V4_13547;MX73_CD_V4_1475;MX73_CD_V4_15588;MX73_CD_V4_17681;MX73_CD_V4_17982;MX73_CD_V4_18836;MX73_CD_V4_2822;MX73_CD_V4_34078;MX73_CD_V4_58062	GTGCCAGCAGCCGCGGTAATACGTAGGGTGCGAGCGTTAATCGGAATTACTGGGCGTAAAGCGTGCGCAGGCGGTTGTGTAAGACAGATGTGAAATGCCCGGGCTTAACCTGGGAATTGCATTTGTGACTGCACGGCTAGAGTGTGTCAGAGGGGGGTAGAATTCCACGTGTAGCAGTGAAATGCGTAGATATGTGGAGGAATACCGATGGCGAAGGCAGCCCCCTGGGATAACACTGACGCTCATGCACGAAAGCGTGGGGAGCAAACAGGATTAGAAACCCCAGTAGTCC	GTGCCAGCAGCCGCGGTAATACGTAGGGTGCGAGCGTTAATCGGAATTACTGGGCGTAAAGCGTGCGCAGGCGGTTGTGTAAGACAGATGTGAAATGCCCGGGCTTAACCTGGGAATTGCATTTGTGACTGCACGGCTAGAGTGTGTCAGAGGGGGGTAGAATTCCACGTGTAGCAGTGAAATGCGTAGATATGTGGAGGAATACCGATGGCGAAGGCAGCCCCCTGGGATAACACTGACGCTCATGCACGAAAGCGTGGGGAGCAAACAGGATTAGATACCCTGGTAGTCC
Papillibacter_1	G	0	1	MX73_ARABXYLO_V4_72859	100.0	100.0	N	Papillibacter	rdp|S000789149	Bacteria	Firmicutes	Clostridia	Clostridiales	Ruminococcaceae	Papillibacter	Papillibacter	MX73_ARABXYLO_V4_11181;MX73_ARABXYLO_V4_1135;MX73_ARABXYLO_V4_1164;MX73_ARABXYLO_V4_26804;MX73_ARABXYLO_V4_29575;MX73_ARABXYLO_V4_36189;MX73_ARABXYLO_V4_44143;MX73_ARABXYLO_V4_49529;MX73_ARABXYLO_V4_49895;MX73_ARABXYLO_V4_65855;MX73_ARABXYLO_V4_72859;MX73_ARABXYLO_V4_79873;MX73_CD_V4_20783;MX73_CD_V4_29142;MX73_CD_V4_4721;MX73_CD_V4_53486;MX73_FULL_V4_38672;MX73_FULL_V4_93206;MX73_GAL_V4_42420;MX…	GTGCCAGCCGCCGCGGTAATACGTAGGTGGCAAGCGTTGTCCGGATTTACTGGGTGTAAAGGGCGTGTAGGCGGGAAGACAGGTCAGATGTGAAATGCCGGGGCTCAACTCCGGAGCTGCATTTGAAACCGTTTTTCTTGAGTATCGGAGAGGCAGGCGGAATTCCTAGTGTAGCGGTGAAATGCGTAGATATTAGGAGGAACACCAGTGGCGAAGGCGGCCTGCTGGACGACAACTGACGCTGAGGCGCGAAAGCGTGGGGAGCAAACAGGATTAGAAACCCCAGTAGTCC	GTGCCAGCAGCCGCGGTAATACGTAGGTGGCAAGCGTTGTCCGGATTTACTGGGTGTAAAGGGCGTGTAGGCGGGAAGACAGGTCAGATGTGAAATGCCGGGGCTCAACTCCGGAGCTGCATTTGAAACCGTTTTTCTTGAGTATCGGAGAGGCAGGCGGAATTCCTAGTGTAGCGGTGAAATGCGTAGATATTAGGAGGAACACCAGTGGCGAAGGCGGCCTGCTGGACGACAACTGACGCTGAGGCGCGAAAGCGTGGGGAGCAAACAGGATTAGATACCCTGGTAGTCC
Papillibacter_2	G	0	1	MX73_ARABXYLO_V4_48388	100.0	100.0	N	Papillibacter	rdp|S001736870	Bacteria	Firmicutes	Clostridia	Clostridiales	Ruminococcaceae	Papillibacter	Papillibacter	MX73_ARABXYLO_V4_48388;MX73_ARABXYLO_V4_56415;MX73_MANNO_V4_32284;MX73_MANNO_V4_32410;MX73_MANNO_V4_38966;MX73_MANNO_V4_45046;MX73_NYST_V4_11098;MX73_NYST_V4_11305;MX73_NYST_V4_13213;MX73_NYST_V4_13394;MX73_NYST_V4_13601;MX73_NYST_V4_13719;MX73_NYST_V4_13943;MX73_NYST_V4_15965;MX73_NYST_V4_16363;MX73_NYST_V4_17824;MX73_NYST_V4_19702;MX73_NYST_V4_19986;MX73_NYST_V4_20702;MX73_NYST_V4_31266;MX73_NY…	GTGCCAGCCGCCGCGGTAATACGTAGGTGGCAAGCGTTATCCGGATTTACTGGGTGTAAAGGGTGTGTAGGCGGGGAAACAAGTCAGATGTGAAATGCCAAGGCTAAACCATGGAGCTGCATTTGAAACTGTTTTTCTTGAGAGTGGGAGAGGTAAGCGGAATTCCCGGTGTAGCGGTGAAATGCGTAGATATCGGGAGGAACACCAGTGGCGAAGGCGGCTTACTGGACCATTACTGACGCTGAGACACGAAAGCGTGGGGAGCAAACAGGATTAGATACCCCTGTAGTCC	GTGCCAGCAGCCGCGGTAATACGTAGGTGGCAAGCGTTATCCGGATTTACTGGGTGTAAAGGGTGTGTAGGCGGGGAAACAAGTCAGATGTGAAATGCCAAGGCTAAACCATGGAGCTGCATTTGAAACTGTTTTTCTTGAGAGTGGGAGAGGTAAGCGGAATTCCCGGTGTAGCGGTGAAATGCGTAGATATCGGGAGGAACACCAGTGGCGAAGGCGGCTTACTGGACCATTACTGACGCTGAGACACGAAAGCGTGGGGAGCAAACAGGATTAGATACCCTGGTAGTCC
Parabacteroides_1	G	0	1	MX73_FULL_V4_83941	100.0	100.0	N	Parabacteroides	rdp|S001212883;silva|CDZI01044538.19893.21403	Bacteria	Bacteroidetes	Bacteroidia	Bacteroidales	Tannerellaceae	Parabacteroides	Parabacteroides	MX73_FULL_V4_108637;MX73_FULL_V4_57756;MX73_FULL_V4_57963;MX73_FULL_V4_61913;MX73_FULL_V4_73214;MX73_FULL_V4_83941;PY31_ARAB_V4_12486;PY31_ARAB_V4_12745;PY31_ARAB_V4_13500;PY31_ARAB_V4_1460;PY31_ARAB_V4_14932;PY31_ARAB_V4_16337;PY31_ARAB_V4_1787;PY31_ARAB_V4_21200;PY31_ARAB_V4_21632;PY31_ARAB_V4_22825;PY31_ARAB_V4_2642;PY31_ARAB_V4_26927;PY31_ARAB_V4_27547;PY31_ARAB_V4_30391;PY31_ARAB_V4_33785;PY…	GTGCCAGCAGCCGCGGTAATACGGAGGATGCGAGCGTTATCCGGATTTATTGGGTTTAAAGGGTGCGTAGGTGGTCTTTTAAGTCAGCGGTGAAAGTTTGTGGCTCAACCATAAAATTGCCATTGAAACTGGGAGACTTGAGTATGTTTGAGGTAGGCGGAATGCGTGGTGTAGCGGTGAAATGCATAGATATCACGCAGAACTCCGATTGCGAAGGCAGCTTGCCAAGCCATAACTGACACTGAAGCACGAAAGCGTGGGTATCAAACAGGATTAGAAACCCCAGTAGTCC	GTGCCAGCAGCCGCGGTAATACGGAGGATGCGAGCGTTATCCGGATTTATTGGGTTTAAAGGGTGCGTAGGTGGTCTTTTAAGTCAGCGGTGAAAGTTTGTGGCTCAACCATAAAATTGCCATTGAAACTGGGAGACTTGAGTATGTTTGAGGTAGGCGGAATGCGTGGTGTAGCGGTGAAATGCATAGATATCACGCAGAACTCCGATTGCGAAGGCAGCTTGCCAAGCCATAACTGACACTGAAGCACGAAAGCGTGGGTATCAAACAGGATTAGATACCCTGGTAGTCC
Parabacteroides_distasonis_1	S	0	1	PY31_ARAB_V4_70518	100.0	100.0	N	Parabacteroides_distasonis	16SMicrobial|NR_041342.1	Bacteria	Bacteroidetes	Bacteroidia	Bacteroidales	Tannerellaceae	Parabacteroides	Parabacteroides_distasonis	PY31_ARAB_V4_22726;PY31_ARAB_V4_37725;PY31_ARAB_V4_46170;PY31_ARAB_V4_52889;PY31_ARAB_V4_55819;PY31_ARAB_V4_70518;PY31_ARAB_V4_72550;PY31_CD_V4_14671;PY31_CD_V4_15105;PY31_CD_V4_2273;PY31_CD_V4_5684	GTGCCAGCCGCCGCGGTAATACGGAGGATCCGAGCGTTATCCGGATTTATTGGGTTTAAAGGGTGCGTAGGCGGCCTTTTAAGTCAGCGGTGAAAGTCTGTGGCTCAACCATAGAATTGCCGTTGAAACTGGGGGGCTTGAGTATGTTTGAGGCAGGCGGAATGCGTGGTGTAGCGGTGAAATGCATAGATATCACGCAGAACCCCGATTGCGAAGGCAGCCTGCCAAGCCATTACTGACGCTGATGCACGAAAGCGTGGGGATCAAACAGGATTAGAAACCCCAGTAGTCC	GTGCCAGCAGCCGCGGTAATACGGAGGATCCGAGCGTTATCCGGATTTATTGGGTTTAAAGGGTGCGTAGGCGGCCTTTTAAGTCAGCGGTGAAAGTCTGTGGCTCAACCATAGAATTGCCGTTGAAACTGGGGGGCTTGAGTATGTTTGAGGCAGGCGGAATGCGTGGTGTAGCGGTGAAATGCATAGATATCACGCAGAACCCCGATTGCGAAGGCAGCCTGCCAAGCCATTACTGACGCTGATGCACGAAAGCGTGGGGATCAAACAGGATTAGATACCCTGGTAGTCC
Parabacteroides_distasonis_2	S	0	1	MX73_ARAB_V4_15829	100.0	100.0	N	Parabacteroides_distasonis	nt|JN038560.1;silva|AGZM01000001.709887.711399	Bacteria	Bacteroidetes	Bacteroidia	Bacteroidales	Tannerellaceae	Parabacteroides	Parabacteroides_distasonis	MX73_ARAB_V4_1040;MX73_ARAB_V4_10708;MX73_ARAB_V4_112;MX73_ARAB_V4_12056;MX73_ARAB_V4_13544;MX73_ARAB_V4_13662;MX73_ARAB_V4_1486;MX73_ARAB_V4_15829;MX73_ARAB_V4_15996;MX73_ARAB_V4_16033;MX73_ARAB_V4_18911;MX73_ARAB_V4_20155;MX73_ARAB_V4_21342;MX73_ARAB_V4_22434;MX73_ARAB_V4_25178;MX73_ARAB_V4_25488;MX73_ARAB_V4_25564;MX73_ARAB_V4_26615;MX73_ARAB_V4_28708;MX73_ARAB_V4_30352;MX73_ARAB_V4_3100;MX73_…	GTGCCAGCAGCCGCGGTAATACGGAGGATCCGAGCGTTATCCGGATTTATTGGGTTTAAAGGGTGCGTAGGCGGCCTTTTAAGTCAGCGGTGAAAGTCTGTGGCTCAACCATAGAATTGCCGTTGAAACTGGGGGGCTTGAGTATGTTTGAGGCAGGCGGAATGCGTGGTGTAGCGGTGAAATGCATAGATATCACGCAGAACCCCGATTGCGAAGGCAGCCTGCCAAGCCATGACTGACGCTGATGCACGAAAGCGTGGGGATCAAACAGGATTAGAAACCCCAGTAGTCC	GTGCCAGCAGCCGCGGTAATACGGAGGATCCGAGCGTTATCCGGATTTATTGGGTTTAAAGGGTGCGTAGGCGGCCTTTTAAGTCAGCGGTGAAAGTCTGTGGCTCAACCATAGAATTGCCGTTGAAACTGGGGGGCTTGAGTATGTTTGAGGCAGGCGGAATGCGTGGTGTAGCGGTGAAATGCATAGATATCACGCAGAACCCCGATTGCGAAGGCAGCCTGCCAAGCCATGACTGACGCTGATGCACGAAAGCGTGGGGATCAAACAGGATTAGATACCCTGGTAGTCC
Parabacteroides_merdae_1	S	0	1	MX73_ARABXYLO_V4_13067	100.0	100.0	N	Parabacteroides_merdae	16SMicrobial|NR_041343.1	Bacteria	Bacteroidetes	Bacteroidia	Bacteroidales	Tannerellaceae	Parabacteroides	Parabacteroides_merdae	MX73_ARAB_V4_17454;MX73_ARAB_V4_23004;MX73_ARAB_V4_24546;MX73_ARAB_V4_30731;MX73_ARAB_V4_57042;MX73_ARABXYLO_V4_10193;MX73_ARABXYLO_V4_10244;MX73_ARABXYLO_V4_10448;MX73_ARABXYLO_V4_10641;MX73_ARABXYLO_V4_10733;MX73_ARABXYLO_V4_10785;MX73_ARABXYLO_V4_11056;MX73_ARABXYLO_V4_11588;MX73_ARABXYLO_V4_11626;MX73_ARABXYLO_V4_12541;MX73_ARABXYLO_V4_12599;MX73_ARABXYLO_V4_12639;MX73_ARABXYLO_V4_13067;MX73_…	GTGCCAGCCGCCGCGGTAATACGGAGGATGCGAGCGTTATCCGGATTTATTGGGTTTAAAGGGTGCGTAGGTGGTGATTTAAGTCAGCGGTGAAAGTTTGTGGCTCAACCATAAAATTGCCGTTGAAACTGGGTTACTTGAGTGTGTTTGAGGTAGGCGGAATGCGTGGTGTAGCGGTGAAATGCATAGATATCACGCAGAACTCCGATTGCGAAGGCAGCTTACTAAACCATAACTGACACTGAAGCACGAAAGCGTGGGGATCAAACAGGATTAGAAACCCCAGTAGTCC	GTGCCAGCAGCCGCGGTAATACGGAGGATGCGAGCGTTATCCGGATTTATTGGGTTTAAAGGGTGCGTAGGTGGTGATTTAAGTCAGCGGTGAAAGTTTGTGGCTCAACCATAAAATTGCCGTTGAAACTGGGTTACTTGAGTGTGTTTGAGGTAGGCGGAATGCGTGGTGTAGCGGTGAAATGCATAGATATCACGCAGAACTCCGATTGCGAAGGCAGCTTACTAAACCATAACTGACACTGAAGCACGAAAGCGTGGGGATCAAACAGGATTAGATACCCTGGTAGTCC
Paraprevotella_1	G	0	1	MX73_FULL_V4_15654	100.0	100.0	N	Paraprevotella	rdp|S000519397;silva|AY977797.1.1361	Bacteria	Bacteroidetes	Bacteroidia	Bacteroidales	Prevotellaceae	Paraprevotella	Paraprevotella	MX73_FULL_V4_100450;MX73_FULL_V4_101729;MX73_FULL_V4_101962;MX73_FULL_V4_1043;MX73_FULL_V4_104538;MX73_FULL_V4_105688;MX73_FULL_V4_106478;MX73_FULL_V4_107758;MX73_FULL_V4_107883;MX73_FULL_V4_108192;MX73_FULL_V4_108412;MX73_FULL_V4_108991;MX73_FULL_V4_111296;MX73_FULL_V4_12026;MX73_FULL_V4_12585;MX73_FULL_V4_13559;MX73_FULL_V4_1549;MX73_FULL_V4_15654;MX73_FULL_V4_16577;MX73_FULL_V4_25082;MX73_FULL…	GTGCCAGCCGCCGCGGTAATACGGAAGATGCGAGCGTTATCCGGATTTATTGGGTTTAAAGGGAGCGTAGGCGGGCTTTTAAGTCAGCGGTCAAATGTCGTGGCTCAACCATGTCAAGCCGTTGAAACTGTAAGCCTTGAGTCTGCACAGGGCACATGGAATTCGTGGTGTAGCGGTGAAATGCTTAGATATCACGAAGAACTCCGATCGCGAAGGCATTGTGCCGGGGCATAACTGACGCTGAGGCTCGAAAGTGCGGGTATCAAACAGGATTAGAAACCCCAGTAGTCC	GTGCCAGCAGCCGCGGTAATACGGAAGATGCGAGCGTTATCCGGATTTATTGGGTTTAAAGGGAGCGTAGGCGGGCTTTTAAGTCAGCGGTCAAATGTCGTGGCTCAACCATGTCAAGCCGTTGAAACTGTAAGCCTTGAGTCTGCACAGGGCACATGGAATTCGTGGTGTAGCGGTGAAATGCTTAGATATCACGAAGAACTCCGATCGCGAAGGCATTGTGCCGGGGCATAACTGACGCTGAGGCTCGAAAGTGCGGGTATCAAACAGGATTAGATACCCTGGTAGTCC
Paraprevotella_2	G	0	1	MX73_FULL_V4_17944	100.0	100.0	N	Paraprevotella	rdp|S000783278;silva|CDYP01003552.1536.3046	Bacteria	Bacteroidetes	Bacteroidia	Bacteroidales	Prevotellaceae	Paraprevotella	Paraprevotella	MX73_FULL_V4_100695;MX73_FULL_V4_100843;MX73_FULL_V4_104037;MX73_FULL_V4_105509;MX73_FULL_V4_107742;MX73_FULL_V4_11544;MX73_FULL_V4_14067;MX73_FULL_V4_15980;MX73_FULL_V4_17944;MX73_FULL_V4_18402;MX73_FULL_V4_18439;MX73_FULL_V4_19079;MX73_FULL_V4_29990;MX73_FULL_V4_30378;MX73_FULL_V4_30419;MX73_FULL_V4_33911;MX73_FULL_V4_3535;MX73_FULL_V4_36298;MX73_FULL_V4_45744;MX73_FULL_V4_47554;MX73_FULL_V4_48…	GTGCCAGCCGCCGCGGTAATACGGAAGATGCGAGCGTTATCCGGATTTATTGGGTTTAAAGGGAGCGTAGGCGGGCTTTTAAGTCAGCGGTCAAATGTCACGGCTCAACCGTGGCCAGCCGTTGAAACTGCAAGCCTTGAGTCTGCACAGGGCACATGGAATTCGTGGTGTAGCGGTGAAATGCTTAGATATCACGAAGAACTCCGATCGCGAAGGCATTGTGCCGGGGCATAACTGACGCTGAGGCTCGAAAGTGCGGGTATCAAACAGGATTAGAAACCCCAGTAGTCC	GTGCCAGCAGCCGCGGTAATACGGAAGATGCGAGCGTTATCCGGATTTATTGGGTTTAAAGGGAGCGTAGGCGGGCTTTTAAGTCAGCGGTCAAATGTCACGGCTCAACCGTGGCCAGCCGTTGAAACTGCAAGCCTTGAGTCTGCACAGGGCACATGGAATTCGTGGTGTAGCGGTGAAATGCTTAGATATCACGAAGAACTCCGATCGCGAAGGCATTGTGCCGGGGCATAACTGACGCTGAGGCTCGAAAGTGCGGGTATCAAACAGGATTAGATACCCTGGTAGTCC
Paraprevotella_clara_1	S	0	2	PY31_ARAB_V4_16652	99.656	100.0	N	Paraprevotella_clara	16SMicrobial|NR_041626.1	Bacteria	Bacteroidetes	Bacteroidia	Bacteroidales	Prevotellaceae	Paraprevotella	Paraprevotella_clara	PY31_ARAB_V4_1102;PY31_ARAB_V4_11682;PY31_ARAB_V4_11832;PY31_ARAB_V4_11984;PY31_ARAB_V4_12499;PY31_ARAB_V4_12911;PY31_ARAB_V4_13763;PY31_ARAB_V4_14324;PY31_ARAB_V4_14710;PY31_ARAB_V4_1491;PY31_ARAB_V4_15021;PY31_ARAB_V4_15518;PY31_ARAB_V4_15709;PY31_ARAB_V4_15820;PY31_ARAB_V4_16310;PY31_ARAB_V4_16463;PY31_ARAB_V4_16652;PY31_ARAB_V4_17488;PY31_ARAB_V4_17543;PY31_ARAB_V4_17933;PY31_ARAB_V4_19458;PY…	GTGCCAGCCGCCGCGGTAATACGGAAGATGCGAGCGTTATCCGGATTTATTGGGTTTAAAGGGAGCGTAGGCGGGCTTTTAAGTCAGCGGTCAAATGCCACGGCTCAACCGTGGCCAGCCGTTGAAACTGTAAGCCTTGAGTCTGCACAGGGCACATGGAATTCGTGGTGTAGCGGTGAAATGCTTAGATATCACGAAGAACTCCGATCGCGAAGGCATTGTGCCGGGGCAGCACTGACGCTGAGGCTCGAAAGTGCGGGTATCAAACAGGATTAGAAACCCCTGTAGTCC	GTGCCAGCAGCCGCGGTAATACGGAAGATGCGAGCGTTATCCGGATTTATTGGGTTTAAAGGGAGCGTAGGCGGGCTTTTAAGTCAGCGGTCAAATGTCACGGCTCAACCGTGGCCAGCCGTTGAAACTGTAAGCCTTGAGTCTGCACAGGGCACATGGAATTCGTGGTGTAGCGGTGAAATGCTTAGATATCACGAAGAACTCCGATCGCGAAGGCATTGTGCCGGGGCAGCACTGACGCTGAGGCTCGAAAGTGCGGGTATCAAACAGGATTAGATACCCTGGTAGTCC
Parasutterella_excrementihominis_1	S	0	2	MX73_ARAB_V4_25542	100.0	100.0	N	Parasutterella_excrementihominis	16SMicrobial|NR_041667.1	Bacteria	Proteobacteria	Betaproteobacteria	Burkholderiales	Sutterellaceae	Parasutterella	Parasutterella_excrementihominis	MX73_ARAB_V4_10066;MX73_ARAB_V4_11082;MX73_ARAB_V4_13458;MX73_ARAB_V4_13642;MX73_ARAB_V4_15456;MX73_ARAB_V4_15951;MX73_ARAB_V4_16020;MX73_ARAB_V4_16188;MX73_ARAB_V4_16861;MX73_ARAB_V4_2122;MX73_ARAB_V4_21932;MX73_ARAB_V4_22223;MX73_ARAB_V4_23302;MX73_ARAB_V4_24925;MX73_ARAB_V4_25542;MX73_ARAB_V4_25804;MX73_ARAB_V4_27221;MX73_ARAB_V4_28241;MX73_ARAB_V4_31716;MX73_ARAB_V4_33597;MX73_ARAB_V4_35037;M…	GTGCCAGCAGCCGCGGTAATACGTAGGGTGCGAGCGTTAATCGGAATTACTGGGCGTAAAGGGTGCGCAGGCGGTTGAGTAAGACAGATGTGAAATCCCCGAGCTTAACTCGGGAATGGCATATGTGACTGCTCGACTAGAGTGTGTCAGAGGGAGGTGGAATTCCACGTGTAGCAGTGAAATGCGTAGATATGTGGAAGAACACCGATGGCGAAGGCAGCCTCCTGGGACATAACTGACGCTCAGGCACGAAAGCGTGGGGAGCAAACAGGATTAGAAACCCCAGTAGTCC	GTGCCAGCAGCCGCGGTAATACGTAGGGTGCGAGCGTTAATCGGAATTACTGGGCGTAAAGGGTGCGCAGGCGGTTGAGTAAGACAGATGTGAAATCCCCGAGCTTAACTCGGGAATGGCATATGTGACTGCTCGACTAGAGTGTGTCAGAGGGAGGTGGAATTCCACGTGTAGCAGTGAAATGCGTAGATATGTGGAAGAACACCGATGGCGAAGGCAGCCTCCTGGGACATAACTGACGCTCAGGCACGAAAGCGTGGGGAGCAAACAGGATTAGATACCCTGGTAGTCC
Peptococcus_1	G	0	1	PY31_ARAB_V4_10946	100.0	100.0	N	Peptococcus	rdp|S000847337;silva|AM278590.1.1485	Bacteria	Firmicutes	Clostridia	Clostridiales	Peptococcaceae	Peptococcus	Peptococcus	PY31_ARAB_V4_10946;PY31_ARAB_V4_11454;PY31_ARAB_V4_11661;PY31_ARAB_V4_11985;PY31_ARAB_V4_1427;PY31_ARAB_V4_14292;PY31_ARAB_V4_15918;PY31_ARAB_V4_16535;PY31_ARAB_V4_18517;PY31_ARAB_V4_18905;PY31_ARAB_V4_19102;PY31_ARAB_V4_19726;PY31_ARAB_V4_20847;PY31_ARAB_V4_22188;PY31_ARAB_V4_22836;PY31_ARAB_V4_2396;PY31_ARAB_V4_24316;PY31_ARAB_V4_25344;PY31_ARAB_V4_28518;PY31_ARAB_V4_30417;PY31_ARAB_V4_30941;PY…	GTGCCAGCAGCCGCGGTAAAACATAGGGGGCAAGCGTTGTCCGGAATCACTGGGCGTAAAGGGCGCGTAGGTGGTTTGTTAAGTCAGATGTGAAATGTAGGGGCTCAACCCCTAACGTGCATCTGATACTGGCAGACTTGAGTGCGGAAGAGGCAAGTGGAATTCCTAGTGTAGCGGTGAAATGCGTAGATATTAGGAGGAACACCAGTGGCGAAGGCGACTTGCTGGGCCGTAACTGACGCTGAGGCGCGAAAGCGTGGGGAGCAAACAGGATTAGAAACCCCAGTAGTCC	GTGCCAGCAGCCGCGGTAAAACATAGGGGGCAAGCGTTGTCCGGAATCACTGGGCGTAAAGGGCGCGTAGGTGGTTTGTTAAGTCAGATGTGAAATGTAGGGGCTCAACCCCTAACGTGCATCTGATACTGGCAGACTTGAGTGCGGAAGAGGCAAGTGGAATTCCTAGTGTAGCGGTGAAATGCGTAGATATTAGGAGGAACACCAGTGGCGAAGGCGACTTGCTGGGCCGTAACTGACGCTGAGGCGCGAAAGCGTGGGGAGCAAACAGGATTAGATACCCTGGTAGTCC
Phascolarctobacterium_faecium_1	S	0	9	MX73_ARAB_V4_10005	100.0	100.0	N	Phascolarctobacterium_faecium	16SMicrobial|NR_026111.1	Bacteria	Firmicutes	Negativicutes	Acidaminococcales	Acidaminococcaceae	Phascolarctobacterium	Phascolarctobacterium_faecium	MX73_ARAB_V4_10000;MX73_ARAB_V4_10001;MX73_ARAB_V4_10005;MX73_ARAB_V4_10006;MX73_ARAB_V4_10010;MX73_ARAB_V4_10020;MX73_ARAB_V4_10069;MX73_ARAB_V4_10082;MX73_ARAB_V4_10084;MX73_ARAB_V4_10085;MX73_ARAB_V4_10088;MX73_ARAB_V4_10097;MX73_ARAB_V4_10116;MX73_ARAB_V4_10132;MX73_ARAB_V4_10142;MX73_ARAB_V4_10196;MX73_ARAB_V4_10238;MX73_ARAB_V4_10258;MX73_ARAB_V4_10320;MX73_ARAB_V4_10324;MX73_ARAB_V4_10344;…	GTGCCAGCCGCCGCGGTAATACGTAGGTGGCGAGCGTTGTCCGGAATTATTGGGCGTAAAGAGCATGTAGGCGGCTTAATAAGTCGAGCGTGAAAATGCGGGGCTCAACCCCGTATGGCGCTGGAAACTGTTAGGCTTGAGTGCAGGAGAGGAAAGGGGAATTCCCAGTGTAGCGGTGAAATGCGTAGATATTGGGAGGAACACCAGTGGCGAAGGCGCCTTTCTGGACTGTGTCTGACGCTGAGATGCGAAAGCCAGGGTAGCGAACGGGATTAGAAACCCCAGTAGTCC	GTGCCAGCAGCCGCGGTAATACGTAGGTGGCGAGCGTTGTCCGGAATTATTGGGCGTAAAGAGCATGTAGGCGGCTTAATAAGTCGAGCGTGAAAATGCGGGGCTCAACCCCGTATGGCGCTGGAAACTGTTAGGCTTGAGTGCAGGAGAGGAAAGGGGAATTCCCAGTGTAGCGGTGAAATGCGTAGATATTGGGAGGAACACCAGTGGCGAAGGCGCCTTTCTGGACTGTGTCTGACGCTGAGATGCGAAAGCCAGGGTAGCGAACGGGATTAGATACCCCGGTAGTCC
Phascolarctobacterium_succinatutens_1	S	0	3	MX73_FULL_V4_10152	100.0	100.0	N	Phascolarctobacterium_succinatutens	16SMicrobial|NR_112902.1	Bacteria	Firmicutes	Negativicutes	Acidaminococcales	Acidaminococcaceae	Phascolarctobacterium	Phascolarctobacterium_succinatutens	MX73_ARAB_V4_52426;MX73_FULL_V4_100044;MX73_FULL_V4_100236;MX73_FULL_V4_10031;MX73_FULL_V4_100388;MX73_FULL_V4_100656;MX73_FULL_V4_101334;MX73_FULL_V4_101390;MX73_FULL_V4_101407;MX73_FULL_V4_101472;MX73_FULL_V4_10152;MX73_FULL_V4_101603;MX73_FULL_V4_101873;MX73_FULL_V4_101899;MX73_FULL_V4_10192;MX73_FULL_V4_102141;MX73_FULL_V4_102564;MX73_FULL_V4_102786;MX73_FULL_V4_102883;MX73_FULL_V4_102942;MX7…	GTGCCAGCCGCCGCGGTAATACGTAGGTGGCGAGCGTTGTCCGGAATTATTGGGCGTAAAGAGCATGTAGGCGGTTTTTTAAGTCTGGAGTGAAAATGCGGGGCTCAACCCCGTATGGCTCTGGATACTGGAAGACTTGAGTGCAGGAGAGGAAAGGGGAATTCCCAGTGTAGCGGTGAAATGCGTAGATATTGGGAGGAACACCAGTGGCGAAGGCGCCTTTCTGGACTGTGTCTGACGCTGAGATGCGAAAGCCAGGGTAGCGAACGGGATTAGAAACCCCAGTAGTCC	GTGCCAGCAGCCGCGGTAATACGTAGGTGGCGAGCGTTGTCCGGAATTATTGGGCGTAAAGAGCATGTAGGCGGTTTTTTAAGTCTGGAGTGAAAATGCGGGGCTCAACCCCGTATGGCTCTGGATACTGGAAGACTTGAGTGCAGGAGAGGAAAGGGGAATTCCCAGTGTAGCGGTGAAATGCGTAGATATTGGGAGGAACACCAGTGGCGAAGGCGCCTTTCTGGACTGTGTCTGACGCTGAGATGCGAAAGCCAGGGTAGCGAACGGGATTAGATACCCCGGTAGTCC
Prevotella_1	G	0	1	PY31_ARAB_V4_12033	100.0	100.0	N	Prevotella	rdp|S000782051;silva|CEAJ01011501.41.1552	Bacteria	Bacteroidetes	Bacteroidia	Bacteroidales	Prevotellaceae	Prevotella	Prevotella	PY31_ARAB_V4_10071;PY31_ARAB_V4_1034;PY31_ARAB_V4_10466;PY31_ARAB_V4_106;PY31_ARAB_V4_10766;PY31_ARAB_V4_10977;PY31_ARAB_V4_11159;PY31_ARAB_V4_11167;PY31_ARAB_V4_11478;PY31_ARAB_V4_11663;PY31_ARAB_V4_11866;PY31_ARAB_V4_11891;PY31_ARAB_V4_12033;PY31_ARAB_V4_12286;PY31_ARAB_V4_12303;PY31_ARAB_V4_12756;PY31_ARAB_V4_12836;PY31_ARAB_V4_12937;PY31_ARAB_V4_13153;PY31_ARAB_V4_13721;PY31_ARAB_V4_13779;PY3…	GTGCCAGCCGCCGCGGTAATACGGAAGGTCCGGGCGTTATCCGGATTTATTGGGTTTAAAGGGAGCGTAGGCCGGAGATTAAGCGTGTTGTGAAATGTAGATGCTCAACATCTGCACTGCAGCGCGAACTGGTTTCCTTGAGTACGCATAAAGTGGGCGGAATTCGTGGTGTAGCGGTGAAATGCTTAGATATCACGAAGAACTCCGATTGCGAAGGCAGCTCACTGGGGCGCAACTGACGCTGAAGCTCGAAAGCGCGGGTATCGAACAGGATTAGAAACCCCAGTAGTCC	GTGCCAGCAGCCGCGGTAATACGGAAGGTCCGGGCGTTATCCGGATTTATTGGGTTTAAAGGGAGCGTAGGCCGGAGATTAAGCGTGTTGTGAAATGTAGATGCTCAACATCTGCACTGCAGCGCGAACTGGTTTCCTTGAGTACGCATAAAGTGGGCGGAATTCGTGGTGTAGCGGTGAAATGCTTAGATATCACGAAGAACTCCGATTGCGAAGGCAGCTCACTGGGGCGCAACTGACGCTGAAGCTCGAAAGCGCGGGTATCGAACAGGATTAGATACCCTGGTAGTCC
Prevotella_2	G	0	1	MX73_ARABXYLO_V4_37828	100.0	100.0	Y	Prevotella	rdp|S001061142;silva|EU462043.1.815	Bacteria	Bacteroidetes	Bacteroidia	Bacteroidales	Prevotellaceae	Prevotella	Prevotella	MX73_ARABXYLO_V4_14488;MX73_ARABXYLO_V4_21225;MX73_ARABXYLO_V4_29246;MX73_ARABXYLO_V4_30793;MX73_ARABXYLO_V4_37828;MX73_ARABXYLO_V4_41478;MX73_ARABXYLO_V4_41959;MX73_ARABXYLO_V4_53943;MX73_ARABXYLO_V4_68327;MX73_ARABXYLO_V4_72022;MX73_ARABXYLO_V4_7598;MX73_FOS_V4_49196;MX73_FULL_V4_18652;MX73_GAL_V4_35758;MX73_GAL_V4_54880	GTGCCAGCAGCCGCGGTAATACGGAGGATCCGAGCGTTATCCGGATTTATTGGGTTTAAAGGGAGCGTAGGCCGGAGATTAAGCGTGTTGTGAAATGTAGACGCTCAACGTCTGCACTGCAGCGCGAACTGGTTTCCTTGAGTACGCACAAAGTGGGCGGAATTCGTGGTGTAGCGGTGAAATGCTTAGATATCACGAAGAACTCCGATTGCGAAGGCAGCTCACTGGAGCGCAACTGACGCTGAAGCTCGAAAGTGCGGGTATCGAACAGGATTAGAAACCCCAGTAGTCC	GTGCCAGCAGCCGCGGTAATACGGAGGATCCGAGCGTTATCCGGATTTATTGGGTTTAAAGGGAGCGTAGGCCGGAGATTAAGCGTGTTGTGAAATGTAGACGCTCAACGTCTGCACTGCAGCGCGAACTGGTTTCCTTGAGTACGCACAAAGTGGGCGGAATTCGTGGTGTAGCGGTGAAATGCTTAGATATCACGAAGAACTCCGATTGCGAAGGCAGCTCACTGGAGCGCAACTGACGCTGAAGCTCGAAAGTGCGGGTATCGAACAGGATTAGATACCCTGGTAGTCC
Prevotella_3	G	0	1	PY31_ARAB_V4_14320	100.0	100.0	N	Prevotella	rdp|S001076096;silva|EU532868.1.605	Bacteria	Bacteroidetes	Bacteroidia	Bacteroidales	Prevotellaceae	Prevotella	Prevotella	PY31_ARAB_V4_10176;PY31_ARAB_V4_10186;PY31_ARAB_V4_10268;PY31_ARAB_V4_10465;PY31_ARAB_V4_10781;PY31_ARAB_V4_11396;PY31_ARAB_V4_11411;PY31_ARAB_V4_11687;PY31_ARAB_V4_11691;PY31_ARAB_V4_11791;PY31_ARAB_V4_12457;PY31_ARAB_V4_12708;PY31_ARAB_V4_13020;PY31_ARAB_V4_13102;PY31_ARAB_V4_13444;PY31_ARAB_V4_13472;PY31_ARAB_V4_13755;PY31_ARAB_V4_13946;PY31_ARAB_V4_14320;PY31_ARAB_V4_15602;PY31_ARAB_V4_16017;…	GTGCCAGCAGCCGCGGTAATACGGAAGGTCCGGGCGTTATCCGGATTTATTGGGTTTAAAGGGAGCGTAGGCCGGAGATTAAGCGTGTTGTGAAATGTAGATGCTCAACATCTGAACTGCAGCGCGAACTGGTTTCCTTGAGTACGCATAAAGTGGGCGGAATTCGTGGTGTAGCGGTGAAATGCTTAGATATCACGAAGAACTCCGATTGCGAAGGCAGCTCACTGGGGCGCAACTGACGCTGAAGCTCGAAAGCGCGGGTATCGAACAGGATTAGAAACCCCAGTAGTCC	GTGCCAGCAGCCGCGGTAATACGGAAGGTCCGGGCGTTATCCGGATTTATTGGGTTTAAAGGGAGCGTAGGCCGGAGATTAAGCGTGTTGTGAAATGTAGATGCTCAACATCTGAACTGCAGCGCGAACTGGTTTCCTTGAGTACGCATAAAGTGGGCGGAATTCGTGGTGTAGCGGTGAAATGCTTAGATATCACGAAGAACTCCGATTGCGAAGGCAGCTCACTGGGGCGCAACTGACGCTGAAGCTCGAAAGCGCGGGTATCGAACAGGATTAGATACCCTGGTAGTCC
Prevotella_4	G	0	1	PY31_ARAB_V4_1159	100.0	100.0	N	Prevotella	rdp|S001126670;silva|EU774976.1.1402	Bacteria	Bacteroidetes	Bacteroidia	Bacteroidales	Prevotellaceae	Prevotella	Prevotella	PY31_ARAB_V4_10049;PY31_ARAB_V4_10165;PY31_ARAB_V4_10199;PY31_ARAB_V4_10207;PY31_ARAB_V4_10254;PY31_ARAB_V4_10427;PY31_ARAB_V4_10444;PY31_ARAB_V4_10455;PY31_ARAB_V4_10727;PY31_ARAB_V4_10745;PY31_ARAB_V4_11098;PY31_ARAB_V4_11250;PY31_ARAB_V4_11315;PY31_ARAB_V4_11326;PY31_ARAB_V4_11339;PY31_ARAB_V4_1159;PY31_ARAB_V4_1161;PY31_ARAB_V4_11684;PY31_ARAB_V4_11951;PY31_ARAB_V4_12153;PY31_ARAB_V4_12642;PY…	GTGCCAGCCGCCGCGGTAATACGGAAGGTCCGGGCGTTATCCGGATTTATTGGGTTTAAAGGGAGCGTAGGCCGGAGATTAAGCGTGTTGTGAAATGTAGTTGCTCAACATCTGCACTGCAGCGCGAACTGGTTTCCTTGAGTACGCACAAAGTGGGCGGAATTCGTGGTGTAGCGGTGAAATGCTTAGATATCACGAAGAACTCCGATTGCGAAGGCAGCTCACTGGAGCGCAACTGACGCTGAAGCTCGAAAGTGCGGGTATCGAACAGGATTAGAAACCCCAGTAGTCC	GTGCCAGCAGCCGCGGTAATACGGAAGGTCCGGGCGTTATCCGGATTTATTGGGTTTAAAGGGAGCGTAGGCCGGAGATTAAGCGTGTTGTGAAATGTAGTTGCTCAACATCTGCACTGCAGCGCGAACTGGTTTCCTTGAGTACGCACAAAGTGGGCGGAATTCGTGGTGTAGCGGTGAAATGCTTAGATATCACGAAGAACTCCGATTGCGAAGGCAGCTCACTGGAGCGCAACTGACGCTGAAGCTCGAAAGTGCGGGTATCGAACAGGATTAGATACCCTGGTAGTCC
Prevotella_5	G	0	4	MX73_FULL_V4_11723	99.658	100.0	N	Prevotella	rdp|S003678212;silva|CBXK010002068.363.1874	Bacteria	Bacteroidetes	Bacteroidia	Bacteroidales	Prevotellaceae	Prevotella	Prevotella	MX73_FULL_V4_10156;MX73_FULL_V4_102306;MX73_FULL_V4_102566;MX73_FULL_V4_103443;MX73_FULL_V4_103666;MX73_FULL_V4_106018;MX73_FULL_V4_106514;MX73_FULL_V4_107679;MX73_FULL_V4_110478;MX73_FULL_V4_11128;MX73_FULL_V4_11230;MX73_FULL_V4_11723;MX73_FULL_V4_16207;MX73_FULL_V4_21358;MX73_FULL_V4_21939;MX73_FULL_V4_32701;MX73_FULL_V4_43065	GTGCCAGCCGCCGCGGTAATACGGAAGGTCCGGGCGTTATCCGGATTTATTGGGTTTAAAGGGAGCGTAGGCCGGAGATTAAGCGTGTTGTGAAATGTAGATGCTCAACATCTGCACTGCAGCGCGAACTGGTTTCCTTGAGTACGCACAAAGTGGGCGGAATTCGTGGTGTAGCGGTGAAATGCTTAGATATCACGAAGAACTCCGATTGCGAAGGCAGTTCACTGGAGCGCAACTGACGCTGAAGCTCGAAAGTGCGGGTATCGAACAGGATTAGAAACCCCAGTAGTCC	GTGCCAGCAGCCGCGGTAATACGGAAGGTCCGGGCGTTATCCGGATTTATTGGGTTTAAAGGGAGCGTAGGCCGGAGATTAAGCGTGTTGTGAAATGTAGATGCTCAACATCTGCACTGCAGCGCGAACTGGTTTCCTTGAGTACGCACAAAGTGGGCGGAATTCGTGGTGTAGCGGTGAAATGCTTAGATATCACGAAGAACTCCGATTGCGAAGGCAGCTCACTGGAGCGCAACTGACGCTGAAGCTCGAAAGTGCGGGTATCGAACAGGATTAGATACCCCGGTAGTCC
Prevotella_6	G	0	1	MX73_FULL_V4_31643	100.0	100.0	N	Prevotella	rdp|S003678250;silva|JQ187420.1.1362	Bacteria	Bacteroidetes	Bacteroidia	Bacteroidales	Prevotellaceae	Prevotella	Prevotella	MX73_FULL_V4_102427;MX73_FULL_V4_24317;MX73_FULL_V4_31643;MX73_FULL_V4_34539;MX73_FULL_V4_58430;MX73_FULL_V4_64501;PY31_CD_V4_10500;PY31_CD_V4_16721;PY31_CD_V4_17009;PY31_CD_V4_20302;PY31_CD_V4_20862	GTGCCAGCCGCCGCGGTAATACGGAAGGTCCGGGCGTTATCCGGATTTATTGGGTTTAAAGGGAGCGTAGGCCGGAGATTAAGCGTGTTGTGAAATGTAGATGCTCAACATCTGCACTGCAGCGCGAACTGGTTTCCTTGAGTACGCACAAAGTGGGCGGAATTCGTGGTGTAGCGGTGAAATGCTTAGATATCGCGAAGAACTCCGATTGCGAAGGCAGCTCACTGGAGCGCAACTGACGCTGAAGCTCGAAAGTGCGGGTATCGAACAGGATTAGAAACCCCAGTAGTCC	GTGCCAGCAGCCGCGGTAATACGGAAGGTCCGGGCGTTATCCGGATTTATTGGGTTTAAAGGGAGCGTAGGCCGGAGATTAAGCGTGTTGTGAAATGTAGATGCTCAACATCTGCACTGCAGCGCGAACTGGTTTCCTTGAGTACGCACAAAGTGGGCGGAATTCGTGGTGTAGCGGTGAAATGCTTAGATATCGCGAAGAACTCCGATTGCGAAGGCAGCTCACTGGAGCGCAACTGACGCTGAAGCTCGAAAGTGCGGGTATCGAACAGGATTAGATACCCTGGTAGTCC
Prevotella_7	G	0	1	MX73_ARABXYLO_V4_15980	99.315	100.0	Y	Prevotella	silva|DQ795160.1.1400	Bacteria	Bacteroidetes	Bacteroidia	Bacteroidales	Prevotellaceae	Prevotella	Prevotella	MX73_ARABXYLO_V4_12614;MX73_ARABXYLO_V4_13038;MX73_ARABXYLO_V4_13288;MX73_ARABXYLO_V4_15980;MX73_ARABXYLO_V4_18102;MX73_ARABXYLO_V4_22168;MX73_ARABXYLO_V4_27530;MX73_ARABXYLO_V4_49812;MX73_ARABXYLO_V4_52400;MX73_ARABXYLO_V4_54773;MX73_ARABXYLO_V4_57338;MX73_ARABXYLO_V4_66180;MX73_ARABXYLO_V4_73687;MX73_ARABXYLO_V4_8442;MX73_ARABXYLO_V4_9135;MX73_FOS_V4_48133;MX73_FULL_V4_14136;MX73_GAL_V4_35157;M…	GTGCCAGCAGCCGCGGTAATACGGAAGGTCCGGGCGTTATCCGGATTTATTGGGTTTAAAGGGAGCGTAGGCCGGAGATTAAGCGTGTTGTGAAATGTAGACGCTCAACGTCTGCACTGCAGCGCGAACTGGTTTCCTTGAGTACGCACAAAGTGGGCGGAATTCGTGGTGTAGCGGTGAAATGCTTAGATATCACGAAGAACTCCGATTGCGAAGGCAGCCTGCTAAGCTGCAACTGACATTGAGGCTCGAAAGTGTGGGTATCAAACAGGATTAGAAACCCGAGTAGTCC	GTGCCAGCAGCCGCGGTAATACGGAAGGTCCGGGCGTTATCCGGATTTATTGGGTTTAAAGGGAGCGTAGGCCGGAGATTAAGCGTGTTGTGAAATGTAGATGCTCAACGTCTGCACTGCAGCGCGAACTGGTTTCCTTGAGTACGCACAAAGTGGGCGGAATTCGTGGTGTAGCGGTGAAATGCTTAGATATCACGGAGAACTCCGATTGCGAAGGCAGCCTGCTAAGCTGCAACTGACATTGAGGCTCGAAAGTGTGGGTATCAAACAGGATTAGATACCCTGGTAGTCC
Prevotella_copri_1	S	0	131	MX73_ARAB_V4_10352	100.0	100.0	N	Prevotella_copri	16SMicrobial|NR_040877.1	Bacteria	Bacteroidetes	Bacteroidia	Bacteroidales	Prevotellaceae	Prevotella	Prevotella_copri	MX73_ARAB_V4_1;MX73_ARAB_V4_10009;MX73_ARAB_V4_10013;MX73_ARAB_V4_10036;MX73_ARAB_V4_10039;MX73_ARAB_V4_10045;MX73_ARAB_V4_10049;MX73_ARAB_V4_10051;MX73_ARAB_V4_10078;MX73_ARAB_V4_10079;MX73_ARAB_V4_10083;MX73_ARAB_V4_10103;MX73_ARAB_V4_10104;MX73_ARAB_V4_10114;MX73_ARAB_V4_1013;MX73_ARAB_V4_10130;MX73_ARAB_V4_10134;MX73_ARAB_V4_10139;MX73_ARAB_V4_10160;MX73_ARAB_V4_10184;MX73_ARAB_V4_10253;MX73_…	GTGCCAGCCGCCGCGGTAATACGGAAGGTCCGGGCGTTATCCGGATTTATTGGGTTTAAAGGGAGCGTAGGCCGGAGATTAAGCGTGTTGTGAAATGTAGACGCTCAACGTCTGCACTGCAGCGCGAACTGGTTTCCTTGAGTACGCACAAAGTGGGCGGAATTCGTGGTGTAGCGGTGAAATGCTTAGATATCACGAAGAACTCCGATTGCGAAGGCAGCTCACTGGAGCGCAACTGACGCTGAAGCTCGAAAGTGCGGGTATCGAACAGGATTAGAAACCCCAGTAGTCC	GTGCCAGCAGCCGCGGTAATACGGAAGGTCCGGGCGTTATCCGGATTTATTGGGTTTAAAGGGAGCGTAGGCCGGAGATTAAGCGTGTTGTGAAATGTAGACGCTCAACGTCTGCACTGCAGCGCGAACTGGTTTCCTTGAGTACGCACAAAGTGGGCGGAATTCGTGGTGTAGCGGTGAAATGCTTAGATATCACGAAGAACTCCGATTGCGAAGGCAGCTCACTGGAGCGCAACTGACGCTGAAGCTCGAAAGTGCGGGTATCGAACAGGATTAGATACCCTGGTAGTCC
Prevotella_copri_2	S	0	1	MX73_ARABXYLO_V4_37289	100.0	100.0	N	Prevotella_copri	silva|ACBX02000025.1.1217	Bacteria	Bacteroidetes	Bacteroidia	Bacteroidales	Prevotellaceae	Prevotella	Prevotella_copri	MX73_ARAB_V4_21767;MX73_ARAB_V4_22313;MX73_ARAB_V4_3581;MX73_ARABXYLO_V4_37289;MX73_ARABXYLO_V4_4903;MX73_ARABXYLO_V4_53523;MX73_FOS_V4_51085	GTGCCAGCAGCCGCGGTAATACGGAAGGTCCGGGCGTTATCCGGATTTATTGGGTTTAAAGGGAGCGTAGGCCGGAGATTAAGCGTGTTGTGAAATGTAGACGCTCAACGTCTGCACTGCAGCGCGAACTGGTTTCCTTGAGTACGCACAAAGTGGGCGGAATTCGTGGTGTAGCGGTGAAATGCTTAGATATCACGAAGAACTCCGATTGCGAAGGCAGCTCGCTGGAGCGCAACTGACGCTGAAGCTCGAAAGTGCGGGTATCGAACAGGATTAGATACCCCTGTAGTCC	GTGCCAGCAGCCGCGGTAATACGGAAGGTCCGGGCGTTATCCGGATTTATTGGGTTTAAAGGGAGCGTAGGCCGGAGATTAAGCGTGTTGTGAAATGTAGACGCTCAACGTCTGCACTGCAGCGCGAACTGGTTTCCTTGAGTACGCACAAAGTGGGCGGAATTCGTGGTGTAGCGGTGAAATGCTTAGATATCACGAAGAACTCCGATTGCGAAGGCAGCTCGCTGGAGCGCAACTGACGCTGAAGCTCGAAAGTGCGGGTATCGAACAGGATTAGATACCCTGGTAGTCC
Prevotellamassilia_timonensis_1	S	0	1	PY31_ARAB_V4_11552	100.0	100.0	N	Prevotellamassilia_timonensis	16SMicrobial|NR_144750.1	Bacteria	Bacteroidetes	Bacteroidia	Bacteroidales	Prevotellaceae	Prevotellamassilia	Prevotellamassilia_timonensis	PY31_ARAB_V4_10249;PY31_ARAB_V4_10811;PY31_ARAB_V4_11552;PY31_ARAB_V4_11978;PY31_ARAB_V4_12858;PY31_ARAB_V4_12893;PY31_ARAB_V4_13143;PY31_ARAB_V4_1317;PY31_ARAB_V4_13183;PY31_ARAB_V4_13714;PY31_ARAB_V4_13759;PY31_ARAB_V4_14176;PY31_ARAB_V4_14277;PY31_ARAB_V4_14329;PY31_ARAB_V4_14535;PY31_ARAB_V4_14553;PY31_ARAB_V4_15029;PY31_ARAB_V4_15137;PY31_ARAB_V4_16669;PY31_ARAB_V4_17047;PY31_ARAB_V4_17912;P…	GTGCCAGCAGCCGCGGTAATACGGAAGGTCCGGGCGTTATCCGGATTTATTGGGTTTAAAGGGAGCGCAGGCGGACCTTTAAGTCAGCTGTGAAATACGGCGGCTCAACCGTCGAACTGCAGTTGATACTGGAGGTCTTGAGTGCACACAGGGATGCTGGAATTCATGGTGTAGCGGTGAAATGCTCAGATATCATGAAGAACTCCGATCGCGAAGGCAGGCATCCGGGGTGCAACTGACGCTGAGGCTCGAAAGTGCGGGTATCAAACAGGATTAGAAACCCCAGTAGTCC	GTGCCAGCAGCCGCGGTAATACGGAAGGTCCGGGCGTTATCCGGATTTATTGGGTTTAAAGGGAGCGCAGGCGGACCTTTAAGTCAGCTGTGAAATACGGCGGCTCAACCGTCGAACTGCAGTTGATACTGGAGGTCTTGAGTGCACACAGGGATGCTGGAATTCATGGTGTAGCGGTGAAATGCTCAGATATCATGAAGAACTCCGATCGCGAAGGCAGGCATCCGGGGTGCAACTGACGCTGAGGCTCGAAAGTGCGGGTATCAAACAGGATTAGATACCCTGGTAGTCC
Ralstonia_solanacearum_1	S	0	1	MX73_FULL_V4_36031	100.0	100.0	N	Ralstonia_solanacearum	nt|CP011998.1	Bacteria	Proteobacteria	Betaproteobacteria	Burkholderiales	Burkholderiaceae	Ralstonia	Ralstonia_solanacearum	MX73_FULL_V4_10241;MX73_FULL_V4_15453;MX73_FULL_V4_16045;MX73_FULL_V4_36031;PY31_FULL_V4_104514;PY31_FULL_V4_109056;PY31_FULL_V4_111142	GTGCCAGCAGCCGCGGTAATACGTAGGTGGCGAGCGTTGTCCGGATTTACTGGGCGTAAAGGGAGCGTAGGCGGATTTTTAAGTGAGATGTGAAATACTCGGGCTTAACCTGAGTGCTGCATTTCAAACTGGAAGTCTAGAGTGCAGGAGAGGAGAAGGGAATTCCTAGTGTAGCGGTGAAATGCGTAGAGATTAGGAAGAACACCAGTGGCGAAGGCGCTTCTCTGGACTGTAACTGACGCTGAGGCTCGAAAGCGTGGGGAGCAAACAGGATTAGAAACCCCTGTAGTCC	GTGCCAGCAGCCGCGGTAATACGTAGGTGGCGAGCGTTGTCCGGATTTACTGGGCGTAAAGGGAGCGTAGGCGGATTTTTAAGTGAGATGTGAAATACTCGGGCTTAACCTGAGTGCTGCATTTCAAACTGGAAGTCTAGAGTGCAGGAGAGGAGAAGGGAATTCCTAGTGTAGCGGTGAAATGCGTAGAGATTAGGAAGAACACCAGTGGCGAAGGCGCTTCTCTGGACTGTAACTGACGCTGAGGCTCGAAAGCGTGGGGAGCAAACAGGATTAGATACCCTGGTAGTCC
Romboutsia_timonensis_1	S	0	1	MX73_FULL_V4_102814	100.0	100.0	N	Romboutsia_timonensis	16SMicrobial|NR_144740.1	Bacteria	Firmicutes	Clostridia	Clostridiales	Peptostreptococcaceae	Romboutsia	Romboutsia_timonensis	MX73_FULL_V4_100078;MX73_FULL_V4_10061;MX73_FULL_V4_102814;MX73_FULL_V4_103854;MX73_FULL_V4_104227;MX73_FULL_V4_111515;MX73_FULL_V4_11384;MX73_FULL_V4_16086;MX73_FULL_V4_20418;MX73_FULL_V4_22787;MX73_FULL_V4_2409;MX73_FULL_V4_29957;MX73_FULL_V4_32870;MX73_FULL_V4_33428;MX73_FULL_V4_35232;MX73_FULL_V4_3898;MX73_FULL_V4_38992;MX73_FULL_V4_55783;MX73_FULL_V4_57381;MX73_FULL_V4_71610;MX73_FULL_V4_722…	GTGCCAGCAGCCGCGGTAATACGTAGGGGGCTAGCGTTATCCGGAATTACTGGGCGTAAAGGGTGCGTAGGTGGTTTCTTAAGTCAGAGGTGAAAGGCTACGGCTCAACCGTAGTAAGCCTTTGAAACTGGGAAACTTGAGTGCAGGAGAGGAGAGTGGAATTCCTAGTGTAGCGGTGAAATGCGTAGATATTAGGAGGAACACCAGTTGCGAAGGCGGCTCTCTGGACTGTAACTGACACTGAGGCACGAAAGCGTGGGGAGCAAACAGGATTAGAAACCCCGGTAGTCC	GTGCCAGCAGCCGCGGTAATACGTAGGGGGCTAGCGTTATCCGGAATTACTGGGCGTAAAGGGTGCGTAGGTGGTTTCTTAAGTCAGAGGTGAAAGGCTACGGCTCAACCGTAGTAAGCCTTTGAAACTGGGAAACTTGAGTGCAGGAGAGGAGAGTGGAATTCCTAGTGTAGCGGTGAAATGCGTAGATATTAGGAGGAACACCAGTTGCGAAGGCGGCTCTCTGGACTGTAACTGACACTGAGGCACGAAAGCGTGGGGAGCAAACAGGATTAGATACCCTGGTAGTCC
Roseburia_1	G	0	1	MX73_ARABXYLO_V4_22764	100.0	100.0	N	Roseburia	rdp|S000637746	Bacteria	Firmicutes	Clostridia	Clostridiales	Lachnospiraceae	Roseburia	Roseburia	MX73_ARABXYLO_V4_10781;MX73_ARABXYLO_V4_1224;MX73_ARABXYLO_V4_14757;MX73_ARABXYLO_V4_22764;MX73_ARABXYLO_V4_25168;MX73_ARABXYLO_V4_29855;MX73_ARABXYLO_V4_30527;MX73_ARABXYLO_V4_32702;MX73_ARABXYLO_V4_43762;MX73_ARABXYLO_V4_52481;MX73_ARABXYLO_V4_61331;MX73_ARABXYLO_V4_634;MX73_ARABXYLO_V4_68177;MX73_ARABXYLO_V4_72963;MX73_ARABXYLO_V4_7821;MX73_FOS_V4_11660;MX73_FOS_V4_13797;MX73_FOS_V4_14188;MX73…	GTGCCAGCCGCCGCGGTAATACGTATGGAGCAAGCGTTATCCGGATTTACTGGGTGTAAAGGGAGCGTAGGCGGTCTTATAAGTCTGATGTGAAAGCCCGGGGCTCAACCCCGGGACTGCATTGGAAACTGTAGGACTAGAGTGTCGGAGGGGTAAGTGGAATTCCTAGTGTAGCGGTGAAATGCGTAGATATTAGGAGGAACACCAGTGGCGAAGGCGGCTTACTGGACGATTACTGACGCTGAGGCTCGAAAGCGTGGGGAGCAAACAGGATTAGAAACCCCAGTAGTCC	GTGCCAGCAGCCGCGGTAATACGTATGGAGCAAGCGTTATCCGGATTTACTGGGTGTAAAGGGAGCGTAGGCGGTCTTATAAGTCTGATGTGAAAGCCCGGGGCTCAACCCCGGGACTGCATTGGAAACTGTAGGACTAGAGTGTCGGAGGGGTAAGTGGAATTCCTAGTGTAGCGGTGAAATGCGTAGATATTAGGAGGAACACCAGTGGCGAAGGCGGCTTACTGGACGATTACTGACGCTGAGGCTCGAAAGCGTGGGGAGCAAACAGGATTAGATACCCTGGTAGTCC
Roseburia_2	G	0	1	MX73_FULL_V4_100419	100.0	100.0	N	Roseburia	silva|FP079667.1.1001	Bacteria	Firmicutes	Clostridia	Clostridiales	Lachnospiraceae	Roseburia	Roseburia	MX73_FULL_V4_100419;MX73_FULL_V4_100923;MX73_FULL_V4_101935;MX73_FULL_V4_102481;MX73_FULL_V4_105116;MX73_FULL_V4_106994;MX73_FULL_V4_107236;MX73_FULL_V4_108106;MX73_FULL_V4_109048;MX73_FULL_V4_14369;MX73_FULL_V4_1545;MX73_FULL_V4_16396;MX73_FULL_V4_17471;MX73_FULL_V4_20266;MX73_FULL_V4_23510	GTGCCAGCAGCCGCGGTAATACGTAGGGGGCAAGCGTTATCCGGATTTACTGGGTGTAAAGGGTGCGTAGGTGGTGAGACAAGTCTGAAGTGAAAATCCGGGGCTTAACCCCGGAACTGCTTTGGAAACTGCCTGACTAGAGTACAGGAGAGGTAAGTGGAATTCCTAGTGTAGCGGTGAAATGCGTAGATATTAGGAGGAACACCAGTGGCGAAGGCGACTTACTGGACTGCTACTGACACTGAGGCACGAAAGCGTGGGGAGCAAACAGGATTAGAAACCCCAGTAGTCC	GTGCCAGCAGCCGCGGTAATACGTAGGGGGCAAGCGTTATCCGGATTTACTGGGTGTAAAGGGTGCGTAGGTGGTGAGACAAGTCTGAAGTGAAAATCCGGGGCTTAACCCCGGAACTGCTTTGGAAACTGCCTGACTAGAGTACAGGAGAGGTAAGTGGAATTCCTAGTGTAGCGGTGAAATGCGTAGATATTAGGAGGAACACCAGTGGCGAAGGCGACTTACTGGACTGCTACTGACACTGAGGCACGAAAGCGTGGGGAGCAAACAGGATTAGATACCCTGGTAGTCC
Roseburia_faecis_1	S	0	3	MX73_FULL_V4_20755	100.0	100.0	N	Roseburia_faecis	16SMicrobial|NR_042832.1	Bacteria	Firmicutes	Clostridia	Clostridiales	Lachnospiraceae	Roseburia	Roseburia_faecis	MX73_ARAB_V4_14347;MX73_ARAB_V4_16554;MX73_ARAB_V4_17087;MX73_ARAB_V4_18265;MX73_ARAB_V4_20995;MX73_ARAB_V4_22985;MX73_ARAB_V4_31294;MX73_ARAB_V4_32468;MX73_ARAB_V4_33396;MX73_ARAB_V4_54533;MX73_ARAB_V4_55612;MX73_ARAB_V4_57025;MX73_ARAB_V4_9810;MX73_ARABXYLO_V4_25793;MX73_ARABXYLO_V4_34400;MX73_ARABXYLO_V4_57177;MX73_ARABXYLO_V4_59217;MX73_ARABXYLO_V4_78354;MX73_FULL_V4_100004;MX73_FULL_V4_10016…	GTGCCAGCCGCCGCGGTAATACGTATGGTGCAAGCGTTATCCGGATTTACTGGGTGTAAAGGGAGCGCAGGCGGTGCGGCAAGTCTGATGTGAAAGCCCGGGGCTCAACCCCGGTACTGCATTGGAAACTGTCGTACTAGAGTGTCGGAGGGGTAAGTGGAATTCCTAGTGTAGCGGTGAAATGCGTAGATATTAGGAGGAACACCAGTGGCGAAGGCGGCTTACTGGACGATAACTGACGCTGAGGCTCGAAAGCGTGGGGAGCAAACAGGATTAGAAACCCCAGTAGTCC	GTGCCAGCAGCCGCGGTAATACGTATGGTGCAAGCGTTATCCGGATTTACTGGGTGTAAAGGGAGCGCAGGCGGTGCGGCAAGTCTGATGTGAAAGCCCGGGGCTCAACCCCGGTACTGCATTGGAAACTGTCGTACTAGAGTGTCGGAGGGGTAAGTGGAATTCCTAGTGTAGCGGTGAAATGCGTAGATATTAGGAGGAACACCAGTGGCGAAGGCGGCTTACTGGACGATAACTGACGCTGAGGCTCGAAAGCGTGGGGAGCAAACAGGATTAGATACCCTGGTAGTCC
Roseburia_hominis_1	S	0	1	MX73_ARAB_V4_19956	100.0	100.0	N	Roseburia_hominis	16SMicrobial|NR_042008.1	Bacteria	Firmicutes	Clostridia	Clostridiales	Lachnospiraceae	Roseburia	Roseburia_hominis	MX73_ARAB_V4_13877;MX73_ARAB_V4_14567;MX73_ARAB_V4_1850;MX73_ARAB_V4_18692;MX73_ARAB_V4_19956;MX73_ARAB_V4_21407;MX73_ARAB_V4_2159;MX73_ARAB_V4_23970;MX73_ARAB_V4_34098;MX73_ARAB_V4_36214;MX73_ARAB_V4_43104;MX73_ARAB_V4_45965;MX73_ARAB_V4_55553;MX73_ARAB_V4_5588;MX73_ARAB_V4_56495;MX73_ARAB_V4_56597;MX73_ARAB_V4_6083;MX73_ARAB_V4_792;MX73_ARAB_V4_8400;MX73_ARAB_V4_8457;MX73_ARABXYLO_V4_12169;MX73…	GTGCCAGCCGCCGCGGTAATACGTATGGTGCAAGCGTTATCCGGATTTACTGGGTGTAAAGGGAGCGCAGGCGGTACGGCAAGTCTGATGTGAAATCCCGGGGCTCAACCCCGGTACTGCATTGGAAACTGTCGGACTAGAGTGTCGGAGGGGTAAGTGGAATTCCTAGTGTAGCGGTGAAATGCGTAGATATTAGGAGGAACACCAGTGGCGAAGGCGGCTTACTGGACGATTACTGACGCTGAGGCTCGAAAGCGTGGGGAGCAAACAGGATTAGAAACCCCAGTAGTCC	GTGCCAGCAGCCGCGGTAATACGTATGGTGCAAGCGTTATCCGGATTTACTGGGTGTAAAGGGAGCGCAGGCGGTACGGCAAGTCTGATGTGAAATCCCGGGGCTCAACCCCGGTACTGCATTGGAAACTGTCGGACTAGAGTGTCGGAGGGGTAAGTGGAATTCCTAGTGTAGCGGTGAAATGCGTAGATATTAGGAGGAACACCAGTGGCGAAGGCGGCTTACTGGACGATTACTGACGCTGAGGCTCGAAAGCGTGGGGAGCAAACAGGATTAGATACCCTGGTAGTCC
Roseburia_intestinalis_1	S	0	1	MX73_ARABXYLO_V4_36897	100.0	100.0	N	Roseburia_intestinalis	16SMicrobial|NR_027557.1	Bacteria	Firmicutes	Clostridia	Clostridiales	Lachnospiraceae	Roseburia	Roseburia_intestinalis	MX73_ARABXYLO_V4_10140;MX73_ARABXYLO_V4_11112;MX73_ARABXYLO_V4_11452;MX73_ARABXYLO_V4_11977;MX73_ARABXYLO_V4_13706;MX73_ARABXYLO_V4_13712;MX73_ARABXYLO_V4_15897;MX73_ARABXYLO_V4_18148;MX73_ARABXYLO_V4_20772;MX73_ARABXYLO_V4_22176;MX73_ARABXYLO_V4_23300;MX73_ARABXYLO_V4_2499;MX73_ARABXYLO_V4_24997;MX73_ARABXYLO_V4_25631;MX73_ARABXYLO_V4_29319;MX73_ARABXYLO_V4_29580;MX73_ARABXYLO_V4_33024;MX73_ARAB…	GTGCCAGCCGCCGCGGTAATACGTATGGTGCAAGCGTTATCCGGATTTACTGGGTGTAAAGGGAGCGCAGGCGGTACGGCAAGTCTGATGTGAAAGCCCGGGGCTCAACCCCGGTACTGCATTGGAAACTGTCGGACTAGAGTGTCGGAGGGGTAAGTGGAATTCCTAGTGTAGCGGTGAAATGCGTAGATATTAGGAGGAACACCAGTGGCGAAGGCGGCTTACTGGACGATTACTGACGCTGAGGCTCGAAAGCGTGGGGAGCAAACAGGATTAGAAACCCCAGTAGTCC	GTGCCAGCAGCCGCGGTAATACGTATGGTGCAAGCGTTATCCGGATTTACTGGGTGTAAAGGGAGCGCAGGCGGTACGGCAAGTCTGATGTGAAAGCCCGGGGCTCAACCCCGGTACTGCATTGGAAACTGTCGGACTAGAGTGTCGGAGGGGTAAGTGGAATTCCTAGTGTAGCGGTGAAATGCGTAGATATTAGGAGGAACACCAGTGGCGAAGGCGGCTTACTGGACGATTACTGACGCTGAGGCTCGAAAGCGTGGGGAGCAAACAGGATTAGATACCCTGGTAGTCC
Roseburia_inulinivorans_1	S	0	1	MX73_ARABXYLO_V4_60530	100.0	100.0	N	Roseburia_inulinivorans	16SMicrobial|NR_042007.1	Bacteria	Firmicutes	Clostridia	Clostridiales	Lachnospiraceae	Roseburia	Roseburia_inulinivorans	MX73_ARABXYLO_V4_11709;MX73_ARABXYLO_V4_13755;MX73_ARABXYLO_V4_22943;MX73_ARABXYLO_V4_27962;MX73_ARABXYLO_V4_53748;MX73_ARABXYLO_V4_60530;MX73_ARABXYLO_V4_7018;MX73_FULL_V4_100314;MX73_FULL_V4_104919;MX73_FULL_V4_110006;MX73_FULL_V4_12175;MX73_FULL_V4_15392;MX73_FULL_V4_16010;MX73_FULL_V4_16882;MX73_FULL_V4_17130;MX73_FULL_V4_33236;MX73_FULL_V4_47210;MX73_FULL_V4_53092;MX73_FULL_V4_57095;MX73_FUL…	GTGCCAGCAGCCGCGGTAATACGTATGGTGCAAGCGTTATCCGGATTTACTGGGTGTAAAGGGAGCGCAGGCGGAAGGCTAAGTCTGATGTGAAAGCCCGGGGCTCAACCCCGGTACTGCATTGGAAACTGGTCATCTAGAGTGTCGGAGGGGTAAGTGGAATTCCTAGTGTAGCGGTGAAATGCGTAGATATTAGGAGGAACACCAGTGGCGAAGGCGGCTTACTGGACGATAACTGACGCTGAGGCTCGAAAGCGTGGGGAGCAAACAGGATTAGAAACCCCAGTAGTCC	GTGCCAGCAGCCGCGGTAATACGTATGGTGCAAGCGTTATCCGGATTTACTGGGTGTAAAGGGAGCGCAGGCGGAAGGCTAAGTCTGATGTGAAAGCCCGGGGCTCAACCCCGGTACTGCATTGGAAACTGGTCATCTAGAGTGTCGGAGGGGTAAGTGGAATTCCTAGTGTAGCGGTGAAATGCGTAGATATTAGGAGGAACACCAGTGGCGAAGGCGGCTTACTGGACGATAACTGACGCTGAGGCTCGAAAGCGTGGGGAGCAAACAGGATTAGATACCCTGGTAGTCC
Ruminiclostridium_1	G	0	1	MX73_CD_V4_11064	100.0	100.0	N	Ruminiclostridium	silva|AY471712.1.679	Bacteria	Firmicutes	Clostridia	Clostridiales	Ruminococcaceae	Ruminiclostridium	Ruminiclostridium	MX73_ARABXYLO_V4_11918;MX73_ARABXYLO_V4_15010;MX73_ARABXYLO_V4_16538;MX73_ARABXYLO_V4_2172;MX73_ARABXYLO_V4_23438;MX73_ARABXYLO_V4_26250;MX73_ARABXYLO_V4_43998;MX73_ARABXYLO_V4_50136;MX73_ARABXYLO_V4_5533;MX73_ARABXYLO_V4_71259;MX73_ARABXYLO_V4_71692;MX73_ARABXYLO_V4_73052;MX73_ARABXYLO_V4_73613;MX73_ARABXYLO_V4_75462;MX73_ARABXYLO_V4_8037;MX73_ARABXYLO_V4_8662;MX73_CD_V4_10676;MX73_CD_V4_11064;M…	GTGCCAGCAGCCGCGGTAATACGTAGGGAGCAAGCGTTATCCGGATTTACTGGGTGTAAAGGGCGTGTAGGCGGGACTGCAAGTCAGATGTGAAAACTATGGGCTCAACTCATAGCCTGCATTTGAAACTGTAGTTCTTGAGTGCTGGAGAGGCAAATGGAACTCCTAGTGTAGCGGTGAAATGCGTAGATATTAGGAAGAACACCAGTGGCGAAGGCGATTTGCTGGACAGTAACTGACGCTGAGGCGCGAAAGTGTGGGGAGCAAACAGGATTAGAAACCCCTGTAGTCC	GTGCCAGCAGCCGCGGTAATACGTAGGGAGCAAGCGTTATCCGGATTTACTGGGTGTAAAGGGCGTGTAGGCGGGACTGCAAGTCAGATGTGAAAACTATGGGCTCAACTCATAGCCTGCATTTGAAACTGTAGTTCTTGAGTGCTGGAGAGGCAAATGGAACTCCTAGTGTAGCGGTGAAATGCGTAGATATTAGGAAGAACACCAGTGGCGAAGGCGATTTGCTGGACAGTAACTGACGCTGAGGCGCGAAAGTGTGGGGAGCAAACAGGATTAGATACCCTGGTAGTCC
Ruminiclostridium_leptum_1	S	0	1	MX73_FOS_V4_28791	100.0	100.0	N	Ruminiclostridium_leptum	16SMicrobial|NR_114789.1	Bacteria	Firmicutes	Clostridia	Clostridiales	Ruminococcaceae	Ruminiclostridium	Ruminiclostridium_leptum	MX73_ARABXYLO_V4_73046;MX73_FOS_V4_1219;MX73_FOS_V4_12464;MX73_FOS_V4_15594;MX73_FOS_V4_16465;MX73_FOS_V4_16503;MX73_FOS_V4_1889;MX73_FOS_V4_21769;MX73_FOS_V4_22804;MX73_FOS_V4_28765;MX73_FOS_V4_28791;MX73_FOS_V4_29396;MX73_FOS_V4_35202;MX73_FOS_V4_57407;MX73_FOS_V4_61548;PY31_ARAB_V4_1443;PY31_ARAB_V4_16991;PY31_ARAB_V4_1757;PY31_ARAB_V4_28580;PY31_ARAB_V4_34550;PY31_ARAB_V4_78508;PY31_CD_V4_100…	GTGCCAGCCGCCGCGGTAATACGTAGGGAGCGAGCGTTGTCCGGATTTACTGGGTGTAAAGGGTGCGTAGGCGGCGAGGCAAGTCAGGCGTGAAATCTATGGGCTTAACCCATAAACTGCGCTTGAAACTGTCTTGCTTGAGTGAAGTAGAGGTAGGCGGAATTCCCGGTGTAGCGGTGAAATGCGTAGAGATCGGGAGGAACACCAGTGGCGAAGGCGGCCTACTGGGCTTTAACTGACGCTGAAGCACGAAAGCATGGGTAGCAAACAGGATTAGAAACCCCAGTAGTCC	GTGCCAGCAGCCGCGGTAATACGTAGGGAGCGAGCGTTGTCCGGATTTACTGGGTGTAAAGGGTGCGTAGGCGGCGAGGCAAGTCAGGCGTGAAATCTATGGGCTTAACCCATAAACTGCGCTTGAAACTGTCTTGCTTGAGTGAAGTAGAGGTAGGCGGAATTCCCGGTGTAGCGGTGAAATGCGTAGAGATCGGGAGGAACACCAGTGGCGAAGGCGGCCTACTGGGCTTTAACTGACGCTGAAGCACGAAAGCATGGGTAGCAAACAGGATTAGATACCCTGGTAGTCC
Ruminococcaceae_1	F	0	1	MX73_ARAB_V4_34897	100.0	100.0	N	Ruminococcaceae	nt|JX543432.1;rdp|S000816166;silva|EF404225.1.1485	Bacteria	Firmicutes	Clostridia	Clostridiales	Ruminococcaceae	Ruminococcaceae	Ruminococcaceae	MX73_ARAB_V4_34897	GTGCCAGCAGCCGCGGTAATACGTAGGGAGCAAGCGTTATCCGGATTTATTGGGTGTAAAGGGTGCGTAGACGGGAAAACAAGTTAGTTGTGAAATCCCTCGGCTTAACTGAGGAACTGCAACTAAAACTATTTTTCTTGAGTGCTGGAGAGGAAAGTGGAATTCCTAGTGTAGCGGTGAAATGCGTAGATATTAGGAGGAACACCAGTGGCGAAGGCGACTTTCTGGACAGTAACTGACGTTGAGGCACGAAAGTGTGGGGAGCAAACAGGATTAGATACCCCAGTAGTCC	GTGCCAGCAGCCGCGGTAATACGTAGGGAGCAAGCGTTATCCGGATTTATTGGGTGTAAAGGGTGCGTAGACGGGAAAACAAGTTAGTTGTGAAATCCCTCGGCTTAACTGAGGAACTGCAACTAAAACTATTTTTCTTGAGTGCTGGAGAGGAAAGTGGAATTCCTAGTGTAGCGGTGAAATGCGTAGATATTAGGAGGAACACCAGTGGCGAAGGCGACTTTCTGGACAGTAACTGACGTTGAGGCACGAAAGTGTGGGGAGCAAACAGGATTAGATACCCTGGTAGTCC
Ruminococcaceae_2	F	0	1	MX73_FOS_V4_15510	100.0	100.0	N	Ruminococcaceae	rdp|S000344008;silva|AB383054.1.833	Bacteria	Firmicutes	Clostridia	Clostridiales	Ruminococcaceae	Ruminococcaceae	Ruminococcaceae	MX73_FOS_V4_10932;MX73_FOS_V4_15510;MX73_FOS_V4_16604	GTGCCAGCCGCCGCGGTAATACGTAGGTGGCAAGCGTTGTCCGGATTTACTGGGTGTAAAGGGCGTGTAGGCGGAGCAGCAAGTCAGAAGTGAAATCTCTGGGCTCAACCCAGAAACTGCTTTTGAAACTGTTGCCCTTGAGTATCGGAGAGGCAGGCGGAATTCCTAGTGTAGCGGTGAAATGCGTAGATATTAGGAGGAACACCAGTGGCGAAGGCGGCCTGCTGGACGACAACTGACGCTGAGGCGCGAAAGCGTGGGGAGCAAACAGGATTAGAAACCCCAGTAGTCC	GTGCCAGCAGCCGCGGTAATACGTAGGTGGCAAGCGTTGTCCGGATTTACTGGGTGTAAAGGGCGTGTAGGCGGAGCAGCAAGTCAGAAGTGAAATCTCTGGGCTCAACCCAGAAACTGCTTTTGAAACTGTTGCCCTTGAGTATCGGAGAGGCAGGCGGAATTCCTAGTGTAGCGGTGAAATGCGTAGATATTAGGAGGAACACCAGTGGCGAAGGCGGCCTGCTGGACGACAACTGACGCTGAGGCGCGAAAGCGTGGGGAGCAAACAGGATTAGATACCCTGGTAGTCC
Ruminococcaceae_3	F	0	1	MX73_MANNO_V4_13036	100.0	100.0	N	Ruminococcaceae	rdp|S000636860;silva|AB506250.1.1525	Bacteria	Firmicutes	Clostridia	Clostridiales	Ruminococcaceae	Ruminococcaceae	Ruminococcaceae	MX73_FULL_V4_24108;MX73_FULL_V4_33228;MX73_GAL_V4_67728;MX73_MANNO_V4_11176;MX73_MANNO_V4_12077;MX73_MANNO_V4_13036;MX73_MANNO_V4_20587;MX73_MANNO_V4_33064	GTGCCAGCCGCCGCGGTAATACGTAGGTGGCAAGCGTTGTCCGGATTTACTGGGTGTAAAGGGCGTGTAGGCGGGAGAGCAAGTCAGAAGTGAAATCCATGGGCTTAACCCATGAACTGCTTTTGAAACTGTTCTTCTTGAGTATCGGAGAGGCAGGCGGAATTCCTAGTGTAGCGGTGAAATGCGTAGATATTAGGAGGAACACCAGTGGCGAAGGCGGCCTGCTGGACGACAACTGACGCTGAGGCGCGAAAGCGTGGGGAGCAAACAGGATTAGAAACCCGAGTAGTCC	GTGCCAGCAGCCGCGGTAATACGTAGGTGGCAAGCGTTGTCCGGATTTACTGGGTGTAAAGGGCGTGTAGGCGGGAGAGCAAGTCAGAAGTGAAATCCATGGGCTTAACCCATGAACTGCTTTTGAAACTGTTCTTCTTGAGTATCGGAGAGGCAGGCGGAATTCCTAGTGTAGCGGTGAAATGCGTAGATATTAGGAGGAACACCAGTGGCGAAGGCGGCCTGCTGGACGACAACTGACGCTGAGGCGCGAAAGCGTGGGGAGCAAACAGGATTAGATACCCTGGTAGTCC
Ruminococcaceae_4	F	0	1	MX73_FOS_V4_16342	100.0	100.0	N	Ruminococcaceae	rdp|S000783110;silva|AM277319.1.1482	Bacteria	Firmicutes	Clostridia	Clostridiales	Ruminococcaceae	Ruminococcaceae	Ruminococcaceae	MX73_ARABXYLO_V4_15576;MX73_ARABXYLO_V4_32408;MX73_ARABXYLO_V4_33603;MX73_ARABXYLO_V4_35662;MX73_ARABXYLO_V4_37801;MX73_ARABXYLO_V4_50198;MX73_ARABXYLO_V4_55501;MX73_ARABXYLO_V4_60187;MX73_ARABXYLO_V4_67954;MX73_ARABXYLO_V4_72205;MX73_ARABXYLO_V4_7855;MX73_FOS_V4_10765;MX73_FOS_V4_11819;MX73_FOS_V4_1317;MX73_FOS_V4_15163;MX73_FOS_V4_15470;MX73_FOS_V4_15631;MX73_FOS_V4_16163;MX73_FOS_V4_16342;MX73…	GTGCCAGCCGCCGCGGTAATACGTAGGTGGCAAGCGTTGTCCGGAATTACTGGGTGTAAAGGGAGCGTAGGCGGGATGCCAAGTCAGCTGTGAAAACTATGGGCTTAACTTGTAGACTGCAGTTGAAACTGGTATTCTTGAGTGAAGTAGAGGTTGGCGGAATTCCGAGTGTAGCGGTGAAATGCGTAGATATTCGGAGGAACACCGGTGGCGAAGGCGGCCAACTGGGCTTTAACTGACGCTGAGGCTCGAAAGTGTGGGGAGCAAACAGGATTAGAAACCCCAGTAGTCC	GTGCCAGCAGCCGCGGTAATACGTAGGTGGCAAGCGTTGTCCGGAATTACTGGGTGTAAAGGGAGCGTAGGCGGGATGCCAAGTCAGCTGTGAAAACTATGGGCTTAACTTGTAGACTGCAGTTGAAACTGGTATTCTTGAGTGAAGTAGAGGTTGGCGGAATTCCGAGTGTAGCGGTGAAATGCGTAGATATTCGGAGGAACACCGGTGGCGAAGGCGGCCAACTGGGCTTTAACTGACGCTGAGGCTCGAAAGTGTGGGGAGCAAACAGGATTAGATACCCTGGTAGTCC
Ruminococcaceae_5	F	0	1	MX73_FOS_V4_18444	100.0	100.0	N	Ruminococcaceae	rdp|S001216044;silva|FJ366106.1.1342	Bacteria	Firmicutes	Clostridia	Clostridiales	Ruminococcaceae	Ruminococcaceae	Ruminococcaceae	MX73_ARABXYLO_V4_66044;MX73_FOS_V4_15682;MX73_FOS_V4_18444	GTGCCAGCCGCCGCGGTAATACGTAGGTGGCAAGCGTTGTCCGGATTTACTGGGTGTAAAGGGCGTGTAGGCGGAGCTGCAAGTCAGATGTGAAATCTCCGGGCTTAACCCGGAAACTGCATTTGAAACTGTAGTCCTTGAGTATCGGAGAGGCAAGCGGAATTCCTAGTGTAGCGGTGAAATGCGTAGATATTAGGAGGAACACCAGTGGCGAAGGCGGCTTGCTGGACGACAACTGACGCTGAGGCGCGAAAGCGTGGGGAGCAAACAGGATTAGAAACCCTAGTAGTCC	GTGCCAGCAGCCGCGGTAATACGTAGGTGGCAAGCGTTGTCCGGATTTACTGGGTGTAAAGGGCGTGTAGGCGGAGCTGCAAGTCAGATGTGAAATCTCCGGGCTTAACCCGGAAACTGCATTTGAAACTGTAGTCCTTGAGTATCGGAGAGGCAAGCGGAATTCCTAGTGTAGCGGTGAAATGCGTAGATATTAGGAGGAACACCAGTGGCGAAGGCGGCTTGCTGGACGACAACTGACGCTGAGGCGCGAAAGCGTGGGGAGCAAACAGGATTAGATACCCTGGTAGTCC
Ruminococcaceae_6	F	0	1	PY31_GAL_V4_1279	99.658	100.0	N	Ruminococcaceae	rdp|S001423536;silva|FJ651197.1.610	Bacteria	Firmicutes	Clostridia	Clostridiales	Ruminococcaceae	Ruminococcaceae	Ruminococcaceae	PY31_ARAB_V4_78986;PY31_CD_V4_35587;PY31_FOS_V4_69565;PY31_FOS_V4_71909;PY31_FOS_V4_74784;PY31_FOS_V4_95529;PY31_FULL_V4_17979;PY31_FULL_V4_23821;PY31_FULL_V4_33614;PY31_FULL_V4_43285;PY31_FULL_V4_46679;PY31_FULL_V4_51277;PY31_FULL_V4_51334;PY31_FULL_V4_56984;PY31_GAL_V4_10092;PY31_GAL_V4_10102;PY31_GAL_V4_10589;PY31_GAL_V4_10742;PY31_GAL_V4_11201;PY31_GAL_V4_11249;PY31_GAL_V4_11913;PY31_GAL_V4_1…	GTGCCAGCAGCCGCGGTAATACGTAGGTGGCGAGCGTTATCCGGAATTACTGGGTGTAAAGGGTGTGTAGGCGGGGTGTCAAGTCAGATGTGAAAACTGTGGGCTTAACCCACAAACTGCATTTGAAACTGATACTCTTGAGAGTGGGAGAGGTAAACGGAATTCCTGGTGTAGTAGTGAAATGCGTAGATATCAGGAGGAACACCGGTGGCGAAGGCGGTTTACTGGACCACAACTGACGCTGAGACACGAAAGCGTGGGGAGCAAACAGGATTAGAAACCCCTGTAGTCC	GTGCCAGCAGCCGCGGTAATACGTAGGTGGCGAGCGTTATCCGGAATTACTGGGTGTAAAGGGTGTGTAGGCGGGGTGTCAAGTCAGATGTGAAAACTGTGGGCTCAACCCACAAACTGCATTTGAAACTGATACTCTTGAGAGTGGGAGAGGTAAACGGAATTCCTGGTGTAGTAGTGAAATGCGTAGATATCAGGAGGAACACCGGTGGCGAAGGCGGTTTACTGGACCACAACTGACGCTGAGACACGAAAGCGTGGGGAGCAAACAGGATTAGATACCCTGGTAGTCC
Ruminococcaceae_7	F	0	1	PY31_ARAB_V4_10612	100.0	100.0	N	Ruminococcaceae	rdp|S003675480;silva|JQ184650.1.1352	Bacteria	Firmicutes	Clostridia	Clostridiales	Ruminococcaceae	Ruminococcaceae	Ruminococcaceae	PY31_ARAB_V4_10282;PY31_ARAB_V4_10403;PY31_ARAB_V4_10612;PY31_ARAB_V4_10791;PY31_ARAB_V4_11837;PY31_ARAB_V4_12859;PY31_ARAB_V4_13219;PY31_ARAB_V4_13278;PY31_ARAB_V4_13644;PY31_ARAB_V4_1365;PY31_ARAB_V4_15413;PY31_ARAB_V4_15855;PY31_ARAB_V4_16036;PY31_ARAB_V4_16299;PY31_ARAB_V4_16551;PY31_ARAB_V4_17499;PY31_ARAB_V4_17831;PY31_ARAB_V4_17879;PY31_ARAB_V4_18872;PY31_ARAB_V4_20457;PY31_ARAB_V4_2048;PY…	GTGCCAGCCGCCGCGGTAATACGTAGGTGGCAAGCGTTGTCCGGATTTACTGGGTGTAAAGGGCGTGTAGGCGGGCATGCAAGTTGGATGTGAAATGTCACGGCTTAACCGTGGAGCTGCATCCAAAACTGCAAGTCTTGAGTGCCGGAGAGGAAAGCGGAATTCCTAGTGTAGCGGTGAAATGCGTAGATATTAGGAGGAACACCGGTGGCGAAGGCGGCTTTCTGGACGGTAACTGACGCTGAGGCGCGAAAGCGTGGGGAGCAAACAGGATTAGAAACCCCAGTAGTCC	GTGCCAGCAGCCGCGGTAATACGTAGGTGGCAAGCGTTGTCCGGATTTACTGGGTGTAAAGGGCGTGTAGGCGGGCATGCAAGTTGGATGTGAAATGTCACGGCTTAACCGTGGAGCTGCATCCAAAACTGCAAGTCTTGAGTGCCGGAGAGGAAAGCGGAATTCCTAGTGTAGCGGTGAAATGCGTAGATATTAGGAGGAACACCGGTGGCGAAGGCGGCTTTCTGGACGGTAACTGACGCTGAGGCGCGAAAGCGTGGGGAGCAAACAGGATTAGATACCCTGGTAGTCC
Ruminococcaceae_8	F	0	1	YM54_GAL_V4_16896	100.0	100.0	N	Ruminococcaceae	silva|FP081314.1.1005	Bacteria	Firmicutes	Clostridia	Clostridiales	Ruminococcaceae	Ruminococcaceae	Ruminococcaceae	MX73_FULL_V4_110053;MX73_FULL_V4_83659;MX73_FULL_V4_91574;YM54_GAL_V4_1005;YM54_GAL_V4_10209;YM54_GAL_V4_10602;YM54_GAL_V4_11177;YM54_GAL_V4_1124;YM54_GAL_V4_11336;YM54_GAL_V4_11360;YM54_GAL_V4_11517;YM54_GAL_V4_12077;YM54_GAL_V4_13043;YM54_GAL_V4_13981;YM54_GAL_V4_16896;YM54_GAL_V4_16907;YM54_GAL_V4_18827;YM54_GAL_V4_21005	GTGCCAGCCGCCGCGGTAATACGTAGGGAGCAAGCGTTGTCCGGAATTACTGGGTGTAAAGGGTGCGTAGGCGGGACTGCAAGTCAGGTGTGAAAACGGTCGGCTCAACCGATCGCCTGCACTTGAAACTGTGGTTCTTGAGTGAAGTAGAGGTAGGCGGAATTCCCGGTGTAGCGGTGAAATGCGTAGAGATCGGGAGGAACACCAGTGGCGAAGGCGGCCTACTGGGCTTTAACTGACGCTGAGGCACGAAAGCATGGGTAGCAAACAGGATTAGAAACCCCAGTAGTCC	GTGCCAGCAGCCGCGGTAATACGTAGGGAGCAAGCGTTGTCCGGAATTACTGGGTGTAAAGGGTGCGTAGGCGGGACTGCAAGTCAGGTGTGAAAACGGTCGGCTCAACCGATCGCCTGCACTTGAAACTGTGGTTCTTGAGTGAAGTAGAGGTAGGCGGAATTCCCGGTGTAGCGGTGAAATGCGTAGAGATCGGGAGGAACACCAGTGGCGAAGGCGGCCTACTGGGCTTTAACTGACGCTGAGGCACGAAAGCATGGGTAGCAAACAGGATTAGATACCCTGGTAGTCC
Ruminococcaceae_MG_1	G	4	1	MX73_ARAB_V4_13788	100.0	100.0	N	Faecalibacterium;Fournierella;Gemmiger;Subdoligranulum	nt|KR080154.1;rdp|S000795382;silva|BAAV01000882.904.2385;silva|EU761774.1.1339;silva|EU764576.1.1334	Bacteria	Firmicutes	Clostridia	Clostridiales	Ruminococcaceae	Ruminococcaceae_MG	Ruminococcaceae_MG	MX73_ARAB_V4_10643;MX73_ARAB_V4_10871;MX73_ARAB_V4_10886;MX73_ARAB_V4_10903;MX73_ARAB_V4_11011;MX73_ARAB_V4_11030;MX73_ARAB_V4_11065;MX73_ARAB_V4_11179;MX73_ARAB_V4_1126;MX73_ARAB_V4_11322;MX73_ARAB_V4_11482;MX73_ARAB_V4_11510;MX73_ARAB_V4_11551;MX73_ARAB_V4_11663;MX73_ARAB_V4_1191;MX73_ARAB_V4_12012;MX73_ARAB_V4_12070;MX73_ARAB_V4_12113;MX73_ARAB_V4_12178;MX73_ARAB_V4_12243;MX73_ARAB_V4_12443;MX…	GTGCCAGCCGCCGCGGTAAAACGTAGGGTGCAAGCGTTGTCCGGAATTACTGGGTGTAAAGGGAGCGCAGGCGGGAAGACAAGTTGGAAGTGAAAACCATGGGCTCAACCCATGAATTGCTTTCAAAACTGTTTTTCTTGAGTAGTGCAGAGGTAGATGGAATTCCCGGTGTAGCGGTGGAATGCGTAGATATCGGGAGGAACACCAGTGGCGAAGGCGGTCTACTGGGCACCAACTGACGCTGAGGCTCGAAAGCATGGGTAGCAAACAGGATTAGAAACCCCAGTAGTCC	GTGCCAGCAGCCGCGGTAAAACGTAGGGTGCAAGCGTTGTCCGGAATTACTGGGTGTAAAGGGAGCGCAGGCGGGAAGACAAGTTGGAAGTGAAAACCATGGGCTCAACCCATGAATTGCTTTCAAAACTGTTTTTCTTGAGTAGTGCAGAGGTAGATGGAATTCCCGGTGTAGCGGTGGAATGCGTAGATATCGGGAGGAACACCAGTGGCGAAGGCGGTCTACTGGGCACCAACTGACGCTGAGGCTCGAAAGCATGGGTAGCAAACAGGATTAGATACCCTGGTAGTCC
Ruminococcaceae_MG_2	G	3	1	MX73_ARABXYLO_V4_1818	100.0	100.0	Y	Faecalibacterium;Gemmiger;Subdoligranulum	rdp|S000659207;rdp|S000785837;silva|DQ340027.1.1033;silva|DQ799786.1.1390	Bacteria	Firmicutes	Clostridia	Clostridiales	Ruminococcaceae	Ruminococcaceae_MG	Ruminococcaceae_MG	MX73_ARABXYLO_V4_1818;MX73_FULL_V4_13100	GTGCCAGCAGCCGCGGTAAAACGTAGGTCACAAGCGTTGTCCGGAATTACTGGGTGTAAAGGGAGCGCAGGCGGACCGGCAAGTTGGAAGTGAAAACTATGGGCTCAACCCATAAATTGCTTTCAAAACTGCTGGCCTTGAGTAGTGCAGAGGTAGGTGGAATTCCCGGTGTAGCGGTGGAATGCGTAGATATCGGGAGGAACACCAGTGGCGAAGGCGACCTACTGGGCACCAACTGACGCTGAGGCTCGAAAGCATGGGTAGCAAACAGGATTAGAAACCCTGGTAGTCC	GTGCCAGCAGCCGCGGTAAAACGTAGGTCACAAGCGTTGTCCGGAATTACTGGGTGTAAAGGGAGCGCAGGCGGACCGGCAAGTTGGAAGTGAAAACTATGGGCTCAACCCATAAATTGCTTTCAAAACTGCTGGCCTTGAGTAGTGCAGAGGTAGGTGGAATTCCCGGTGTAGCGGTGGAATGCGTAGATATCGGGAGGAACACCAGTGGCGAAGGCGACCTACTGGGCACCAACTGACGCTGAGGCTCGAAAGCATGGGTAGCAAACAGGATTAGATACCCTGGTAGTCC
Ruminococcaceae_MG_3	G	3	1	MX73_ARABXYLO_V4_15099	100.0	100.0	N	Fournierella;Gemmiger;Subdoligranulum	rdp|S000786056;rdp|S001130690;silva|AY343302.1.793;silva|AY986003.1.1335	Bacteria	Firmicutes	Clostridia	Clostridiales	Ruminococcaceae	Ruminococcaceae_MG	Ruminococcaceae_MG	MX73_ARABXYLO_V4_15099;MX73_ARABXYLO_V4_15459;MX73_ARABXYLO_V4_15478;MX73_ARABXYLO_V4_15564;MX73_ARABXYLO_V4_16778;MX73_ARABXYLO_V4_19770;MX73_ARABXYLO_V4_21270;MX73_ARABXYLO_V4_22706;MX73_ARABXYLO_V4_23185;MX73_ARABXYLO_V4_2324;MX73_ARABXYLO_V4_27665;MX73_ARABXYLO_V4_32499;MX73_ARABXYLO_V4_43554;MX73_ARABXYLO_V4_59817;MX73_ARABXYLO_V4_66832	GTGCCAGCCGCCGCGGTAAAACGTAGGGTGCAAGCGTTGTCCGGAATTACTGGGTGTAAAGGGAGCGCAGGCGGACCGGCAAGTTGGAAGTGAAATCCATGGGCTCAACCCGTGAATTGCTTTCAAAACTGCTGGCCTTGAGTAGTGCAGAGGTAGGTGGAATTCCCGGTGTAGCGGTGGAATGCGTAGATATCGGGAGGAACACCAGTGGCGAAGGCGACCTACTGGGCACCAACTGACGCTGAGGCTCGAAAGCATGGGTAGCAAACAGGATTAGAAACCCCAGTAGTCC	GTGCCAGCAGCCGCGGTAAAACGTAGGGTGCAAGCGTTGTCCGGAATTACTGGGTGTAAAGGGAGCGCAGGCGGACCGGCAAGTTGGAAGTGAAATCCATGGGCTCAACCCGTGAATTGCTTTCAAAACTGCTGGCCTTGAGTAGTGCAGAGGTAGGTGGAATTCCCGGTGTAGCGGTGGAATGCGTAGATATCGGGAGGAACACCAGTGGCGAAGGCGACCTACTGGGCACCAACTGACGCTGAGGCTCGAAAGCATGGGTAGCAAACAGGATTAGATACCCTGGTAGTCC
Ruminococcaceae_MG_4	G	2	1	MX73_ARAB_V4_34510	100.0	100.0	N	Ruminococcus;Sporobacter	rdp|S000794388;rdp|S002206665	Bacteria	Firmicutes	Clostridia	Clostridiales	Ruminococcaceae	Ruminococcaceae_MG	Ruminococcaceae_MG	MX73_ARAB_V4_10026;MX73_ARAB_V4_1163;MX73_ARAB_V4_15096;MX73_ARAB_V4_16030;MX73_ARAB_V4_17857;MX73_ARAB_V4_23308;MX73_ARAB_V4_24718;MX73_ARAB_V4_27957;MX73_ARAB_V4_30046;MX73_ARAB_V4_34510;MX73_ARAB_V4_39369;MX73_ARAB_V4_40155;MX73_ARAB_V4_5757;MX73_ARAB_V4_57799;MX73_ARAB_V4_6682;MX73_ARABXYLO_V4_10219;MX73_ARABXYLO_V4_13548;MX73_ARABXYLO_V4_14043;MX73_ARABXYLO_V4_14429;MX73_ARABXYLO_V4_20179;MX…	GTGCCAGCCGCCGCGGTAATACGTAGGTGGCGAGCGTTATCCGGATTTACTGGGTGTAAAGGGCGCGTAGGCGGGAATGCAAGTCAGATGTGAAATCCAAGGGCTCAACCCTTGAACTGCATTTGAAACTGTATTTCTTGAGTGTCGGAGAGGTTGACGGAATTCCTAGTGTAGCGGTGAAATGCGTAGATATTAGGAGGAACACCAGTGGCGAAGGCGGTCAACTGGACGATAACTGACGCTGAGGCGCGAAAGCGTGGGGAGCAAACAGGATTAGAAACCCCAGTAGTCC	GTGCCAGCAGCCGCGGTAATACGTAGGTGGCGAGCGTTATCCGGATTTACTGGGTGTAAAGGGCGCGTAGGCGGGAATGCAAGTCAGATGTGAAATCCAAGGGCTCAACCCTTGAACTGCATTTGAAACTGTATTTCTTGAGTGTCGGAGAGGTTGACGGAATTCCTAGTGTAGCGGTGAAATGCGTAGATATTAGGAGGAACACCAGTGGCGAAGGCGGTCAACTGGACGATAACTGACGCTGAGGCGCGAAAGCGTGGGGAGCAAACAGGATTAGATACCCTGGTAGTCC
Ruminococcaceae_MG_5	G	3	1	MX73_FULL_V4_100546	100.0	100.0	Y	Faecalibacterium;Gemmiger;Subdoligranulum	rdp|S000795958;silva|DQ797897.1.1370;silva|FP085293.1.995	Bacteria	Firmicutes	Clostridia	Clostridiales	Ruminococcaceae	Ruminococcaceae_MG	Ruminococcaceae_MG	MX73_ARABXYLO_V4_40399;MX73_FULL_V4_100546;MX73_FULL_V4_109646;MX73_FULL_V4_13438;MX73_FULL_V4_14443;MX73_FULL_V4_25123;MX73_FULL_V4_41411;MX73_FULL_V4_54722	GTGCCAGCCGCCGCGGTAAAACGTAGGGTGCAAGCGTTGTCCGGAATTACTGGGTGTAAAGGGAGCGCAGGCGGACCGGCAAGTTGGAAGTGAAAACTATGGGCTCAACCCATAAATTGCTTTCAAAACTGCTGGCCTTGAGTAGTGCAGAGGTAGGTGGAATTCCCGGTGTAGCGGTGGAATGCGTAGATATCGGGAGGAACACCAGTGGCGAAGGCGGCCTACTGGGCACCAACTGACGCTGAGGCTCGAAAGTGTGGGTAGCAAACAGGATTAGAAACCCCAGTAGTCC	GTGCCAGCAGCCGCGGTAAAACGTAGGGTGCAAGCGTTGTCCGGAATTACTGGGTGTAAAGGGAGCGCAGGCGGACCGGCAAGTTGGAAGTGAAAACTATGGGCTCAACCCATAAATTGCTTTCAAAACTGCTGGCCTTGAGTAGTGCAGAGGTAGGTGGAATTCCCGGTGTAGCGGTGGAATGCGTAGATATCGGGAGGAACACCAGTGGCGAAGGCGGCCTACTGGGCACCAACTGACGCTGAGGCTCGAAAGTGTGGGTAGCAAACAGGATTAGATACCCTGGTAGTCC
Ruminococcaceae_MG_6	G	2	1	MX73_FULL_V4_46138	100.0	100.0	Y	Faecalibacterium;Subdoligranulum	silva|DQ797284.1.804;silva|FP078173.1.995	Bacteria	Firmicutes	Clostridia	Clostridiales	Ruminococcaceae	Ruminococcaceae_MG	Ruminococcaceae_MG	MX73_FULL_V4_105056;MX73_FULL_V4_111925;MX73_FULL_V4_46138	GTGCCAGCAGCCGCGGTAAAACGTAGGGTGCAAGCGTTGTCCGGAATTACTGGGTGTAAAGGGAGCGCAGGCGGGAAGACAAGTTGGAAGTGAAAACCATGGGCTCAACCCATGAATTGCTTTCAAAACTGTTTTTCTTGAGTAGTGCAGAGGTAGATGGAATTCCCGGTGTAGCGGTGGAATGCGTAGATATCGGGAGGAACACCAGTGGCGAAGGCGGCCTACTGGGCACCAACTGACGCTGAGGCTCGAAAGTGTGGGTAGCAAACAGGATTAGAAACCCCGGTAGTCC	GTGCCAGCAGCCGCGGTAAAACGTAGGGTGCAAGCGTTGTCCGGAATTACTGGGTGTAAAGGGAGCGCAGGCGGGAAGACAAGTTGGAAGTGAAAACCATGGGCTCAACCCATGAATTGCTTTCAAAACTGTTTTTCTTGAGTAGTGCAGAGGTAGATGGAATTCCCGGTGTAGCGGTGGAATGCGTAGATATCGGGAGGAACACCAGTGGCGAAGGCGGCCTACTGGGCACCAACTGACGCTGAGGCTCGAAAGTGTGGGTAGCAAACAGGATTAGATACCCTGGTAGTCC
Ruminococcaceae_MG_7	G	2	1	MX73_ARABXYLO_V4_53895	100.0	100.0	Y	Faecalibacterium;Subdoligranulum	silva|DQ797575.1.802;silva|FP082575.1.999	Bacteria	Firmicutes	Clostridia	Clostridiales	Ruminococcaceae	Ruminococcaceae_MG	Ruminococcaceae_MG	MX73_ARABXYLO_V4_17181;MX73_ARABXYLO_V4_53895;MX73_ARABXYLO_V4_71993;MX73_FULL_V4_102326;MX73_FULL_V4_103133;MX73_FULL_V4_103905;MX73_FULL_V4_104173;MX73_FULL_V4_105319;MX73_FULL_V4_109753;MX73_FULL_V4_110529;MX73_FULL_V4_12043;MX73_FULL_V4_1429;MX73_FULL_V4_18011;MX73_FULL_V4_2316;MX73_FULL_V4_23920;MX73_FULL_V4_25656;MX73_FULL_V4_29291	GTGCCAGCCGCCGCGGTAAAACGTAGGGTGCAAGCGTTGTCCGGAATTACTGGGTGTAAAGGGAGCGCAGGCGGGAAGACAAGTTGGAAGTGAAATCCATGGGCTCAACCCATGAACTGCTTTCAAAACTGTTTTTCTTGAGTAGTGCAGAGGTAGGCGGAATTCCCGGTGTAGCGGTGGAATGCGTAGATATCGGGAGGAACACCAGTGGCGAAGGCGGCCTACTGGGCACCAACTGACGCTGAGGCTCGAAAGTGTGGGTAGCAAACAGGATTAGAAACCCCTGTAGTCC	GTGCCAGCAGCCGCGGTAAAACGTAGGGTGCAAGCGTTGTCCGGAATTACTGGGTGTAAAGGGAGCGCAGGCGGGAAGACAAGTTGGAAGTGAAATCCATGGGCTCAACCCATGAACTGCTTTCAAAACTGTTTTTCTTGAGTAGTGCAGAGGTAGGCGGAATTCCCGGTGTAGCGGTGGAATGCGTAGATATCGGGAGGAACACCAGTGGCGAAGGCGGCCTACTGGGCACCAACTGACGCTGAGGCTCGAAAGTGTGGGTAGCAAACAGGATTAGATACCCTGGTAGTCC
Ruminococcaceae_MG_8	G	2	1	MX73_ARABXYLO_V4_75589	100.0	100.0	Y	Faecalibacterium;Subdoligranulum	silva|DQ809058.1.801;silva|FP077756.1.995	Bacteria	Firmicutes	Clostridia	Clostridiales	Ruminococcaceae	Ruminococcaceae_MG	Ruminococcaceae_MG	MX73_ARABXYLO_V4_34161;MX73_ARABXYLO_V4_75589;MX73_FULL_V4_107254	GTGCCAGCCGCCGCGGTAAAACGTAGGGTGCAAGCGTTGTCCGGAATTACTGGGTGTAAAGGGAGCGCAGGCGGGAAGACAAGTTGGAAGTGAAAACCATGGGCTCAACCCATGAATTGCTTTCAAAACTGTTTTTCTTGAGTAGTGCAGAGGTAGGCGGAATTCCCGGTGTAGCGGTGGAATGCGTAGATATCGGGAGGAACACCAGTGGCGAAGGCGGCCTACTGGGCACCAACTGACGCTGAGGCTCGAAAGTGTGGGTAGCAAACAGGATTAGAAACCCTGGTAGTCC	GTGCCAGCAGCCGCGGTAAAACGTAGGGTGCAAGCGTTGTCCGGAATTACTGGGTGTAAAGGGAGCGCAGGCGGGAAGACAAGTTGGAAGTGAAAACCATGGGCTCAACCCATGAATTGCTTTCAAAACTGTTTTTCTTGAGTAGTGCAGAGGTAGGCGGAATTCCCGGTGTAGCGGTGGAATGCGTAGATATCGGGAGGAACACCAGTGGCGAAGGCGGCCTACTGGGCACCAACTGACGCTGAGGCTCGAAAGTGTGGGTAGCAAACAGGATTAGATACCCTGGTAGTCC
Ruminococcus_1	G	0	1	MX73_FULL_V4_102253	100.0	100.0	N	Ruminococcus	rdp|S000517525;silva|AY975925.1.1328	Bacteria	Firmicutes	Clostridia	Clostridiales	Ruminococcaceae	Ruminococcus	Ruminococcus	MX73_FULL_V4_102225;MX73_FULL_V4_102253;MX73_FULL_V4_103912;MX73_FULL_V4_105360;MX73_FULL_V4_107870;MX73_FULL_V4_14596;MX73_FULL_V4_20387	GTGCCAGCCGCCGCGGTAATACGTAGGGAGCGAGCGTTGTCCGGAATGACTGGGTGTAAAGGGAGCGTAGGCGGGATGGCAAGTCAGATGTGAAACCTGAGGGCTCAACCTTCAGACTGCATTTGAAACTGCTGTTCTTGAGTGAAGTAGAGGTAAGCGGAATTCCTGGTGTAGCGGTGAAATGCGTAGAGATCAGGAGGAACATCGGTGGCGAAGGCGGCTTACTGGGCTTTTACTGACGCTGAGGCTCGAAAGCGTGGGGAGCAAACAGGATTAGAAACCCCGGTAGTCC	GTGCCAGCAGCCGCGGTAATACGTAGGGAGCGAGCGTTGTCCGGAATGACTGGGTGTAAAGGGAGCGTAGGCGGGATGGCAAGTCAGATGTGAAACCTGAGGGCTCAACCTTCAGACTGCATTTGAAACTGCTGTTCTTGAGTGAAGTAGAGGTAAGCGGAATTCCTGGTGTAGCGGTGAAATGCGTAGAGATCAGGAGGAACATCGGTGGCGAAGGCGGCTTACTGGGCTTTTACTGACGCTGAGGCTCGAAAGCGTGGGGAGCAAACAGGATTAGATACCCTGGTAGTCC
Ruminococcus_2	G	0	1	PY31_ARAB_V4_49661	100.0	100.0	N	Ruminococcus	rdp|S000846400;silva|AM277653.1.1461	Bacteria	Firmicutes	Clostridia	Clostridiales	Ruminococcaceae	Ruminococcus	Ruminococcus	PY31_ARAB_V4_10667;PY31_ARAB_V4_10743;PY31_ARAB_V4_1404;PY31_ARAB_V4_15135;PY31_ARAB_V4_19147;PY31_ARAB_V4_19650;PY31_ARAB_V4_26891;PY31_ARAB_V4_27142;PY31_ARAB_V4_28088;PY31_ARAB_V4_29140;PY31_ARAB_V4_2977;PY31_ARAB_V4_37896;PY31_ARAB_V4_45084;PY31_ARAB_V4_451;PY31_ARAB_V4_48713;PY31_ARAB_V4_49661;PY31_ARAB_V4_55156;PY31_ARAB_V4_56287;PY31_ARAB_V4_59852;PY31_ARAB_V4_60892;PY31_ARAB_V4_62314;PY31…	GTGCCAGCCGCCGCGGTAATACGTAGGGAGCGAGCGTTGTCCGGAATTACTGGGTGTAAAGGGAGCGTAGGCGGGATGGTAAGTCAGATGTGAAAACTATGGGCTCAACCCATAGACTGCATTTGAAACTGCTGTTCTTGAGTGAAGTAGAGGTAAGCGGAATTCCTAGTGTAGCGGTGAAATGCGTAGATATTAGGAGGAACATCGGTGGCGAAGGCGGCTTACTGGGCTTTTACTGACGCTGAGGCTCGAAAGCGTGGGGAGCAAACAGGATTAGAAACCCCAGTAGTCC	GTGCCAGCAGCCGCGGTAATACGTAGGGAGCGAGCGTTGTCCGGAATTACTGGGTGTAAAGGGAGCGTAGGCGGGATGGTAAGTCAGATGTGAAAACTATGGGCTCAACCCATAGACTGCATTTGAAACTGCTGTTCTTGAGTGAAGTAGAGGTAAGCGGAATTCCTAGTGTAGCGGTGAAATGCGTAGATATTAGGAGGAACATCGGTGGCGAAGGCGGCTTACTGGGCTTTTACTGACGCTGAGGCTCGAAAGCGTGGGGAGCAAACAGGATTAGATACCCTGGTAGTCC
Ruminococcus_3	G	0	1	MX73_ARAB_V4_15870	100.0	100.0	N	Ruminococcus	silva|LARB01000041.4612.5808	Bacteria	Firmicutes	Clostridia	Clostridiales	Ruminococcaceae	Ruminococcus	Ruminococcus	MX73_ARAB_V4_10245;MX73_ARAB_V4_11399;MX73_ARAB_V4_12105;MX73_ARAB_V4_12640;MX73_ARAB_V4_15870	GTGCCAGCAGCCGCGGTAATACGTAGGGAGCGAGCGTTGTCCGGAATTACTGGGTGTAAAGGGAGCGTAGGCGGGAAGGCAAGTTGGATGTGAAAACTGTGGGCTCAACCGACAGACTGCATTCAAAACTGTTTTTCTTGAGTGAAGTAGAGGCAAGCGGAATTCCTAGTGTAGCGGTGAAATGCGTAGATATTAGGAGGAACACCAGTGGCGAAGGCGGCTTGCTGGGCTTTTACTGACGCTGAGGCTCGAAAGTGTGGGGAGCAAACAGGATTAGAAACCCCGGTAGTCC	GTGCCAGCAGCCGCGGTAATACGTAGGGAGCGAGCGTTGTCCGGAATTACTGGGTGTAAAGGGAGCGTAGGCGGGAAGGCAAGTTGGATGTGAAAACTGTGGGCTCAACCGACAGACTGCATTCAAAACTGTTTTTCTTGAGTGAAGTAGAGGCAAGCGGAATTCCTAGTGTAGCGGTGAAATGCGTAGATATTAGGAGGAACACCAGTGGCGAAGGCGGCTTGCTGGGCTTTTACTGACGCTGAGGCTCGAAAGTGTGGGGAGCAAACAGGATTAGATACCCTGGTAGTCC
Ruminococcus_bicirculans_1	S	0	1	MX73_FULL_V4_106448	100.0	100.0	N	Ruminococcus_bicirculans	nt|HF545616.1;silva|HF545616.1595630.1597136	Bacteria	Firmicutes	Clostridia	Clostridiales	Ruminococcaceae	Ruminococcus	Ruminococcus_bicirculans	MX73_FULL_V4_102777;MX73_FULL_V4_102851;MX73_FULL_V4_106448;MX73_FULL_V4_107393;MX73_FULL_V4_13786;MX73_FULL_V4_16911;MX73_FULL_V4_20364;MX73_FULL_V4_2160;MX73_FULL_V4_22191;MX73_FULL_V4_24447;MX73_FULL_V4_26720;MX73_FULL_V4_28734;MX73_FULL_V4_30651;MX73_FULL_V4_36161;MX73_FULL_V4_3973;MX73_FULL_V4_43263;MX73_FULL_V4_55978;MX73_FULL_V4_74380;MX73_FULL_V4_78459;MX73_FULL_V4_80723;MX73_FULL_V4_8979…	GTGCCAGCCGCCGCGGTAATACGTAGGGAGCGAGCGTTGTCCGGAATTACTGGGTGTAAAGGGAGCGTAGGCGGGATCGCAAGTCAGATGTGAAAACTATGGGCTTAACCCATAAACTGCATTTGAAACTGTGGTTCTTGAGTGAAGTAGAGGTAAGCGGAATTCCTAGTGTAGCGGTGAAATGCGTAGATATTAGGAGGAACATCAGTGGCGAAGGCGGCTTACTGGGCTTTAACTGACGCTGAGGCTCGAAAGCGTGGGGAGCAAACAGGATTAGAAACCCCAGTAGTCC	GTGCCAGCAGCCGCGGTAATACGTAGGGAGCGAGCGTTGTCCGGAATTACTGGGTGTAAAGGGAGCGTAGGCGGGATCGCAAGTCAGATGTGAAAACTATGGGCTTAACCCATAAACTGCATTTGAAACTGTGGTTCTTGAGTGAAGTAGAGGTAAGCGGAATTCCTAGTGTAGCGGTGAAATGCGTAGATATTAGGAGGAACATCAGTGGCGAAGGCGGCTTACTGGGCTTTAACTGACGCTGAGGCTCGAAAGCGTGGGGAGCAAACAGGATTAGATACCCTGGTAGTCC
Ruminococcus_bromii_1	S	0	1	MX73_ARABXYLO_V4_16034	100.0	100.0	N	Ruminococcus_bromii	silva|FP929051.297741.300852	Bacteria	Firmicutes	Clostridia	Clostridiales	Ruminococcaceae	Ruminococcus	Ruminococcus_bromii	MX73_ARAB_V4_10328;MX73_ARAB_V4_12503;MX73_ARAB_V4_13493;MX73_ARAB_V4_16171;MX73_ARAB_V4_18955;MX73_ARAB_V4_20640;MX73_ARAB_V4_21031;MX73_ARAB_V4_22904;MX73_ARAB_V4_28448;MX73_ARAB_V4_2867;MX73_ARAB_V4_38833;MX73_ARAB_V4_55536;MX73_ARABXYLO_V4_14440;MX73_ARABXYLO_V4_14887;MX73_ARABXYLO_V4_16034;MX73_ARABXYLO_V4_197;MX73_ARABXYLO_V4_22855;MX73_ARABXYLO_V4_22932;MX73_ARABXYLO_V4_26242;MX73_ARABXYLO…	GTGCCAGCCGCCGCGGTAATACGTAGGGAGCAAGCGTTGTCCGGATTTACTGGGTGTAAAGGGTGCGTAGGCGGCTTTGCAAGTCAGATGTGAAATCTATGGGCTCAACCCATAAACTGCATTTGAAACTGTAGAGCTTGAGTGAAGTAGAGGCAGGCGGAATTCCCCGTGTAGCGGTGAAATGCGTAGAGATGGGGAGGAACACCAGTGGCGAAGGCGGCCTGCTGGGCTTTAACTGACGCTGAGGCACGAAAGCGTGGGTAGCAAACAGGATTAGAAACCCCAGTAGTCC	GTGCCAGCAGCCGCGGTAATACGTAGGGAGCAAGCGTTGTCCGGATTTACTGGGTGTAAAGGGTGCGTAGGCGGCTTTGCAAGTCAGATGTGAAATCTATGGGCTCAACCCATAAACTGCATTTGAAACTGTAGAGCTTGAGTGAAGTAGAGGCAGGCGGAATTCCCCGTGTAGCGGTGAAATGCGTAGAGATGGGGAGGAACACCAGTGGCGAAGGCGGCCTGCTGGGCTTTAACTGACGCTGAGGCACGAAAGCGTGGGTAGCAAACAGGATTAGATACCCTGGTAGTCC
Ruminococcus_bromii_2	S	0	2	PY31_ARAB_V4_10148	100.0	100.0	N	Ruminococcus_bromii	silva|HZ486724.10.976	Bacteria	Firmicutes	Clostridia	Clostridiales	Ruminococcaceae	Ruminococcus	Ruminococcus_bromii	PY31_ARAB_V4_10090;PY31_ARAB_V4_10148;PY31_ARAB_V4_10162;PY31_ARAB_V4_1051;PY31_ARAB_V4_10916;PY31_ARAB_V4_11018;PY31_ARAB_V4_11034;PY31_ARAB_V4_11140;PY31_ARAB_V4_11267;PY31_ARAB_V4_11728;PY31_ARAB_V4_11881;PY31_ARAB_V4_11914;PY31_ARAB_V4_11915;PY31_ARAB_V4_12292;PY31_ARAB_V4_12839;PY31_ARAB_V4_1294;PY31_ARAB_V4_12947;PY31_ARAB_V4_1325;PY31_ARAB_V4_13350;PY31_ARAB_V4_1337;PY31_ARAB_V4_13492;PY31…	GTGCCAGCAGCCGCGGTAATACGTAGGGAGCAAGCGTTGTCCGGATTTACTGGGTGTAAAGGGTGCGTAGGCGGCTTTGCAAGTCAGATGTGAAATCTATGGGCTCAACCCATAGCCTGCATTTGAAACTGCAGAGCTTGAGTGAAGTAGAGGCAGGCGGAATTCCCCGTGTAGCGGTGAAATGCGTAGAGATGGGGAGGAACACCAGTGGCGAAGGCGGCCTGCTGGGCTTTAACTGACGCTGAGGCACGAAAGCGTGGGTAGCAAACAGGATTAGAAACCCCAGTAGTCC	GTGCCAGCAGCCGCGGTAATACGTAGGGAGCAAGCGTTGTCCGGATTTACTGGGTGTAAAGGGTGCGTAGGCGGCTTTGCAAGTCAGATGTGAAATCTATGGGCTCAACCCATAGCCTGCATTTGAAACTGCAGAGCTTGAGTGAAGTAGAGGCAGGCGGAATTCCCCGTGTAGCGGTGAAATGCGTAGAGATGGGGAGGAACACCAGTGGCGAAGGCGGCCTGCTGGGCTTTAACTGACGCTGAGGCACGAAAGCGTGGGTAGCAAACAGGATTAGATACCCTGGTAGTCC
Ruminococcus_callidus_1	S	0	2	MX73_FULL_V4_101449	100.0	100.0	N	Ruminococcus_callidus	16SMicrobial|NR_029160.1	Bacteria	Firmicutes	Clostridia	Clostridiales	Ruminococcaceae	Ruminococcus	Ruminococcus_callidus	MX73_FULL_V4_101449	GTGCCAGCAGCCGCGGTAATACGTAGGGAGCGAGCGTTGTCCGGAATTACTGGGTGTAAAGGGAGCGTAGGCGGGATGGCAAGTCAGATGTGAAAACTATGGGCTCAACCCATAGACTGCATTTGAAACTGTTGTTCTTGAGTGAGGTAGAGGTAAGCGGAATTCCTGGTGTAGCGGTGAAATGCGTAGAGATCAGGAGGAACATCGGTGGCGAAGGCGGCTTACTGGGCCTTTACTGACGCTGAGGCTCGAAAGCGTGGGGAGCAAACAGGATTAGATACCCCTGTAGTCC	GTGCCAGCAGCCGCGGTAATACGTAGGGAGCGAGCGTTGTCCGGAATTACTGGGTGTAAAGGGAGCGTAGGCGGGATGGCAAGTCAGATGTGAAAACTATGGGCTCAACCCATAGACTGCATTTGAAACTGTTGTTCTTGAGTGAGGTAGAGGTAAGCGGAATTCCTGGTGTAGCGGTGAAATGCGTAGAGATCAGGAGGAACATCGGTGGCGAAGGCGGCTTACTGGGCCTTTACTGACGCTGAGGCTCGAAAGCGTGGGGAGCAAACAGGATTAGATACCCTGGTAGTCC
Ruminococcus_faecis_1	S	0	4	MX73_ARABXYLO_V4_34126	100.0	100.0	N	Ruminococcus_faecis	16SMicrobial|NR_116747.1	Bacteria	Firmicutes	Clostridia	Clostridiales	Ruminococcaceae	Ruminococcus	Ruminococcus_faecis	MX73_ARAB_V4_10024;MX73_ARAB_V4_1102;MX73_ARAB_V4_14004;MX73_ARAB_V4_14298;MX73_ARAB_V4_16741;MX73_ARAB_V4_16825;MX73_ARAB_V4_1716;MX73_ARAB_V4_17923;MX73_ARAB_V4_20250;MX73_ARAB_V4_20593;MX73_ARAB_V4_24386;MX73_ARAB_V4_25182;MX73_ARAB_V4_25280;MX73_ARAB_V4_27509;MX73_ARAB_V4_27845;MX73_ARAB_V4_29824;MX73_ARAB_V4_33151;MX73_ARAB_V4_35430;MX73_ARAB_V4_35699;MX73_ARAB_V4_36699;MX73_ARAB_V4_37029;MX…	GTGCCAGCAGCCGCGGTAATACGTATGGTGCAAGCGTTATCCGGATTTACTGGGTGTAAAGGGAGCGTAGACGGAGTGGCAAGTCTGATGTGAAAACCCGGGGCTCAACCCCGGGACTGCATTGGAAACTGTCAATCTAGAGTACCGGAGAGGTAAGCGGAATTCCTAGTGTAGCGGTGAAATGCGTAGATATTAGGAGGAACACCAGTGGCGAAGGCGGCTTACTGGACGGTAACTGACGTTGAGGCTCGAAAGCGTGGGGAGCAAACAGGATTAGAAACCCCAGTAGTCC	GTGCCAGCAGCCGCGGTAATACGTATGGTGCAAGCGTTATCCGGATTTACTGGGTGTAAAGGGAGCGTAGACGGAGTGGCAAGTCTGATGTGAAAACCCGGGGCTCAACCCCGGGACTGCATTGGAAACTGTCAATCTAGAGTACCGGAGAGGTAAGCGGAATTCCTAGTGTAGCGGTGAAATGCGTAGATATTAGGAGGAACACCAGTGGCGAAGGCGGCTTACTGGACGGTAACTGACGTTGAGGCTCGAAAGCGTGGGGAGCAAACAGGATTAGATACCCTGGTAGTCC
Ruminococcus_lactaris_1	S	0	1	MX73_ARABXYLO_V4_20120	100.0	100.0	N	Ruminococcus_lactaris	16SMicrobial|NR_027579.1	Bacteria	Firmicutes	Clostridia	Clostridiales	Ruminococcaceae	Ruminococcus	Ruminococcus_lactaris	MX73_ARABXYLO_V4_10077;MX73_ARABXYLO_V4_10264;MX73_ARABXYLO_V4_10280;MX73_ARABXYLO_V4_10548;MX73_ARABXYLO_V4_10883;MX73_ARABXYLO_V4_10933;MX73_ARABXYLO_V4_11019;MX73_ARABXYLO_V4_11174;MX73_ARABXYLO_V4_11241;MX73_ARABXYLO_V4_11731;MX73_ARABXYLO_V4_12078;MX73_ARABXYLO_V4_1217;MX73_ARABXYLO_V4_12626;MX73_ARABXYLO_V4_12887;MX73_ARABXYLO_V4_13269;MX73_ARABXYLO_V4_1358;MX73_ARABXYLO_V4_13757;MX73_ARABX…	GTGCCAGCAGCCGCGGTAATACGTAGGGGGCAAGCGTTATCCGGATTTACTGGGTGTAAAGGGAGCGTAGACGGAGCAGCAAGTCTGATGTGAAAACCCGGGGCTCAACCCCGGGACTGCATTGGAAACTGTTGATCTGGAGTGCCGGAGAGGTAAGCGGAATTCCTAGTGTAGCGGTGAAATGCGTAGATATTAGGAGGAACACCAGTGGCGAAGGCGGCTTACTGGACGGTAACTGACGTTGAGGCTCGAAAGCGTGGGGAGCAAACAGGATTAGAAACCCCAGTAGTCC	GTGCCAGCAGCCGCGGTAATACGTAGGGGGCAAGCGTTATCCGGATTTACTGGGTGTAAAGGGAGCGTAGACGGAGCAGCAAGTCTGATGTGAAAACCCGGGGCTCAACCCCGGGACTGCATTGGAAACTGTTGATCTGGAGTGCCGGAGAGGTAAGCGGAATTCCTAGTGTAGCGGTGAAATGCGTAGATATTAGGAGGAACACCAGTGGCGAAGGCGGCTTACTGGACGGTAACTGACGTTGAGGCTCGAAAGCGTGGGGAGCAAACAGGATTAGATACCCTGGTAGTCC
Senegalimassilia_anaerobia_1	S	0	2	MX73_ARABXYLO_V4_12593	100.0	100.0	N	Senegalimassilia_anaerobia	16SMicrobial|NR_125595.1	Bacteria	Actinobacteria	Coriobacteriia	Coriobacteriales	Coriobacteriaceae	Senegalimassilia	Senegalimassilia_anaerobia	MX73_ARABXYLO_V4_10963;MX73_ARABXYLO_V4_11299;MX73_ARABXYLO_V4_12593;MX73_ARABXYLO_V4_24278;MX73_ARABXYLO_V4_24809;MX73_ARABXYLO_V4_25244;MX73_ARABXYLO_V4_25886;MX73_ARABXYLO_V4_2885;MX73_ARABXYLO_V4_29274;MX73_ARABXYLO_V4_29646;MX73_ARABXYLO_V4_32111;MX73_ARABXYLO_V4_37080;MX73_ARABXYLO_V4_38716;MX73_ARABXYLO_V4_40661;MX73_ARABXYLO_V4_42880;MX73_ARABXYLO_V4_4362;MX73_ARABXYLO_V4_44000;MX73_ARABX…	GTGCCAGCAGCCGCGGTAATACGTATGGGGCGAGCGTTATCCGGATTCATTGGGCGTAAAGCGCGCGTAGGCGGAGCGCTAAGCGGGACCTCTAACCCGAGGGCTCAACCCCCGGCCGGGTCCCGAACTGGCGCTCTCGAGTGCGGTAGGGGAGAGCGGAATTCCCGGTGTAGCGGTGGAATGCGCAGATATCGGGAAGAACACCGACGGCGAAGGCAGCTCTCTGGGCCGAAACTGACGCTGAGGCGCGAAAGCTGGGGGAGCGAACAGGATTAGAAACCCTGGTAGTCC	GTGCCAGCAGCCGCGGTAATACGTATGGGGCGAGCGTTATCCGGATTCATTGGGCGTAAAGCGCGCGTAGGCGGAGCGCTAAGCGGGACCTCTAACCCGAGGGCTCAACCCCCGGCCGGGTCCCGAACTGGCGCTCTCGAGTGCGGTAGGGGAGAGCGGAATTCCCGGTGTAGCGGTGGAATGCGCAGATATCGGGAAGAACACCGACGGCGAAGGCAGCTCTCTGGGCCGAAACTGACGCTGAGGCGCGAAAGCTGGGGGAGCGAACAGGATTAGATACCCTGGTAGTCC
Slackia_isoflavoniconvertens_1	S	0	1	MX73_FULL_V4_54784	100.0	100.0	N	Slackia_isoflavoniconvertens	16SMicrobial|NR_113188.1	Bacteria	Actinobacteria	Coriobacteriia	Eggerthellales	Eggerthellaceae	Slackia	Slackia_isoflavoniconvertens	MX73_FULL_V4_108455;MX73_FULL_V4_110129;MX73_FULL_V4_21768;MX73_FULL_V4_23735;MX73_FULL_V4_26705;MX73_FULL_V4_284;MX73_FULL_V4_28789;MX73_FULL_V4_38429;MX73_FULL_V4_42971;MX73_FULL_V4_5231;MX73_FULL_V4_54784;MX73_FULL_V4_60024;MX73_FULL_V4_60164;MX73_FULL_V4_71501;MX73_FULL_V4_77937;MX73_FULL_V4_8395;PY31_ARAB_V4_16279;PY31_ARAB_V4_19015;PY31_ARAB_V4_20831;PY31_ARAB_V4_56218;PY31_ARAB_V4_58055;PY…	GTGCCAGCCGCCGCGGTAATACGTAGGGGGCGAGCGTTATCCGGAATCATTGGGCGTAAAGCGCGCGCAGGCGGGCTTTCAAGCGGCGGCGTCGAAGCCGGGGGCTCAACCCCCGGAAGCGCCCCGAACTGGAAGCCTCGGATGCGGCAGGGGGAGGCGGAATTCCCGGTGTAGCGGTGAAATGCGCAGATATCGGGAAGAACACCGACGGCGAAGGCAGCCTCCTGGGCCGGCATCGACGCTGAGGCGCGAAAGCTGGGGGAGCGAACAGGATTAGAAACCCCAGTAGTCC	GTGCCAGCAGCCGCGGTAATACGTAGGGGGCGAGCGTTATCCGGAATCATTGGGCGTAAAGCGCGCGCAGGCGGGCTTTCAAGCGGCGGCGTCGAAGCCGGGGGCTCAACCCCCGGAAGCGCCCCGAACTGGAAGCCTCGGATGCGGCAGGGGGAGGCGGAATTCCCGGTGTAGCGGTGAAATGCGCAGATATCGGGAAGAACACCGACGGCGAAGGCAGCCTCCTGGGCCGGCATCGACGCTGAGGCGCGAAAGCTGGGGGAGCGAACAGGATTAGATACCCTGGTAGTCC
SpeciesWithAmbiguousDomains_MS_1	S	2	1	MX73_CD_V4_1615	100.0	100.0	N	Homo_sapiens;Lachnospira_pectinoschiza	nt|BC128404.1;silva|LF134082.4.1383	SpeciesWithAmbiguousDomains	SpeciesWithAmbiguousDomains_MS	SpeciesWithAmbiguousDomains_MS	SpeciesWithAmbiguousDomains_MS	SpeciesWithAmbiguousDomains_MS	SpeciesWithAmbiguousDomains_MS	SpeciesWithAmbiguousDomains_MS	MX73_ARAB_V4_10788;MX73_ARAB_V4_18661;MX73_ARAB_V4_21650;MX73_ARAB_V4_2450;MX73_ARAB_V4_25508;MX73_ARAB_V4_29464;MX73_ARAB_V4_36171;MX73_ARAB_V4_39649;MX73_ARAB_V4_41183;MX73_ARAB_V4_42997;MX73_ARAB_V4_43798;MX73_ARAB_V4_45408;MX73_ARAB_V4_4609;MX73_ARAB_V4_53823;MX73_ARAB_V4_54718;MX73_ARAB_V4_7737;MX73_ARABXYLO_V4_13713;MX73_ARABXYLO_V4_17058;MX73_ARABXYLO_V4_23170;MX73_ARABXYLO_V4_24571;MX73_A…	GTGCCAGCAGCCGCGGTAATACGTATGGAGCAAGCGTTATCCGGATTTACTGGGTGTAAAGGGAGTGTAGGTGGCATCACAAGTCAGAAGTGAAAGCCCGGGGCTCAACCCCGGGACTGCTTTTGAAACTGTGGAGCTGGAGTGCAGGAGAGGCAAGTGGAATTCCTAGTGTAGCGGTGAAATGCGTAGATATTAGGAGGAACACCAGTGGCGAAGGCGGCTTGCTGGACTGTAACTGACACTGAGGCTCGAAAGCGTGGGGAGCAAACAGGATTAGAAACCCCTGTAGTCC	GTGCCAGCAGCCGCGGTAATACGTATGGAGCAAGCGTTATCCGGATTTACTGGGTGTAAAGGGAGTGTAGGTGGCATCACAAGTCAGAAGTGAAAGCCCGGGGCTCAACCCCGGGACTGCTTTTGAAACTGTGGAGCTGGAGTGCAGGAGAGGCAAGTGGAATTCCTAGTGTAGCGGTGAAATGCGTAGATATTAGGAGGAACACCAGTGGCGAAGGCGGCTTGCTGGACTGTAACTGACACTGAGGCTCGAAAGCGTGGGGAGCAAACAGGATTAGATACCCTGGTAGTCC
Sporobacter_1	G	0	1	MX73_FULL_V4_77212	100.0	100.0	N	Sporobacter	rdp|S001076222	Bacteria	Firmicutes	Clostridia	Clostridiales	Ruminococcaceae	Sporobacter	Sporobacter	MX73_FULL_V4_100377;MX73_FULL_V4_102808;MX73_FULL_V4_10817;MX73_FULL_V4_111469;MX73_FULL_V4_15360;MX73_FULL_V4_18493;MX73_FULL_V4_22268;MX73_FULL_V4_22747;MX73_FULL_V4_25319;MX73_FULL_V4_27226;MX73_FULL_V4_27826;MX73_FULL_V4_29829;MX73_FULL_V4_32403;MX73_FULL_V4_39859;MX73_FULL_V4_42409;MX73_FULL_V4_44165;MX73_FULL_V4_46177;MX73_FULL_V4_50218;MX73_FULL_V4_54599;MX73_FULL_V4_6406;MX73_FULL_V4_7133…	GTGCCAGCAGCCGCGGTAATACGTAGGTGGCGAGCGTTATCCGGATTTACTGGGTGTAAAGGGCGCGTAGGCGGGAATGCAAGTCAGATGTGAAATCCAGGGGCTTAACCCTTGAACTGCATTTGAAACTGTATTTCTTGAGTGTCGGAGAGGTTGACGGAATTCCTAGTGTAGCGGTGAAATGCGTAGATATTAGGAGGAACACCAGTGGCGAAGGCGGTCAACTGGACGATAACTGACGCTGAGGCGCGAAAGCGTGGGGAGCAAACAGGATTAGAAACCCCAGTAGTCC	GTGCCAGCAGCCGCGGTAATACGTAGGTGGCGAGCGTTATCCGGATTTACTGGGTGTAAAGGGCGCGTAGGCGGGAATGCAAGTCAGATGTGAAATCCAGGGGCTTAACCCTTGAACTGCATTTGAAACTGTATTTCTTGAGTGTCGGAGAGGTTGACGGAATTCCTAGTGTAGCGGTGAAATGCGTAGATATTAGGAGGAACACCAGTGGCGAAGGCGGTCAACTGGACGATAACTGACGCTGAGGCGCGAAAGCGTGGGGAGCAAACAGGATTAGATACCCTGGTAGTCC
Streptococcus_MS_1	S	3	1	MX73_ARAB_V4_49399	100.0	100.0	N	Streptococcus_salivarius;Streptococcus_thermophilus;Streptococcus_vestibularis	16SMicrobial|NR_042776.1;16SMicrobial|NR_042777.1;16SMicrobial|NR_042778.1	Bacteria	Firmicutes	Bacilli	Lactobacillales	Streptococcaceae	Streptococcus	Streptococcus_MS	MX73_ARAB_V4_14933;MX73_ARAB_V4_23799;MX73_ARAB_V4_239;MX73_ARAB_V4_24006;MX73_ARAB_V4_24090;MX73_ARAB_V4_2479;MX73_ARAB_V4_28855;MX73_ARAB_V4_28934;MX73_ARAB_V4_4006;MX73_ARAB_V4_40434;MX73_ARAB_V4_43948;MX73_ARAB_V4_45880;MX73_ARAB_V4_49399;MX73_ARAB_V4_4948;MX73_ARAB_V4_50426;MX73_ARAB_V4_52639;MX73_ARABXYLO_V4_11118;MX73_ARABXYLO_V4_12106;MX73_ARABXYLO_V4_12128;MX73_ARABXYLO_V4_12937;MX73_ARA…	GTGCCAGCAGCCGCGGTAATACGTAGGTCCCGAGCGTTGTCCGGATTTATTGGGCGTAAAGCGAGCGCAGGCGGTTTGATAAGTCTGAAGTTAAAGGCTGTGGCTCAACCATAGTTCGCTTTGGAAACTGTCAAACTTGAGTGCAGAAGGGGAGAGTGGAATTCCATGTGTAGCGGTGAAATGCGTAGATATATGGAGGAACACCGGTGGCGAAAGCGGCTCTCTGGTCTGTAACTGACGCTGAGGCTCGAAAGCGTGGGGAGCGAACAGGATTAGAAACCCCAGTAGTCC	GTGCCAGCAGCCGCGGTAATACGTAGGTCCCGAGCGTTGTCCGGATTTATTGGGCGTAAAGCGAGCGCAGGCGGTTTGATAAGTCTGAAGTTAAAGGCTGTGGCTCAACCATAGTTCGCTTTGGAAACTGTCAAACTTGAGTGCAGAAGGGGAGAGTGGAATTCCATGTGTAGCGGTGAAATGCGTAGATATATGGAGGAACACCGGTGGCGAAAGCGGCTCTCTGGTCTGTAACTGACGCTGAGGCTCGAAAGCGTGGGGAGCGAACAGGATTAGATACCCTGGTAGTCC
Subdoligranulum_1	G	0	1	PY31_ARAB_V4_17816	100.0	100.0	N	Subdoligranulum	silva|FJ683283.1.1371	Bacteria	Firmicutes	Clostridia	Clostridiales	Ruminococcaceae	Subdoligranulum	Subdoligranulum	PY31_ARAB_V4_17816	GTGCCAGCAGCCGCGGTAAAACGTAGGGTGCAAGCGTTGTCCGGAATTACTGGGTGTAAAGGGAGCGCAGGCGGACCGGCAAGTTGGAAGTGAAAACCATGGGCTCAACCCATGAATTGCTTTCAAAACTGCTGGCCTTGAGTAGTGTAGAGGTAGGTGGAATTCCCGGTGTAGCGGTGGAATGCGTAGATATCGGGAGGAACACCAGTGGCGAAGGCGACCTACTGGGCACCAACTGACGCTGAGGCTCGAAAGCATGGGTAGCAAACAGGATTAGAAACCCCAGTAGTCC	GTGCCAGCAGCCGCGGTAAAACGTAGGGTGCAAGCGTTGTCCGGAATTACTGGGTGTAAAGGGAGCGCAGGCGGACCGGCAAGTTGGAAGTGAAAACCATGGGCTCAACCCATGAATTGCTTTCAAAACTGCTGGCCTTGAGTAGTGTAGAGGTAGGTGGAATTCCCGGTGTAGCGGTGGAATGCGTAGATATCGGGAGGAACACCAGTGGCGAAGGCGACCTACTGGGCACCAACTGACGCTGAGGCTCGAAAGCATGGGTAGCAAACAGGATTAGATACCCTGGTAGTCC
Sutterella_1	G	0	2	MX73_CD_V4_39051	100.0	100.0	N	Sutterella	rdp|S000813922;silva|AM405146.1.1485	Bacteria	Proteobacteria	Betaproteobacteria	Burkholderiales	Sutterellaceae	Sutterella	Sutterella	MX73_ARABXYLO_V4_14410;MX73_ARABXYLO_V4_30885;MX73_ARABXYLO_V4_44186;MX73_ARABXYLO_V4_47677;MX73_ARABXYLO_V4_62980;MX73_ARABXYLO_V4_63063;MX73_ARABXYLO_V4_73211;MX73_ARABXYLO_V4_73440;MX73_CD_V4_1084;MX73_CD_V4_20236;MX73_CD_V4_2305;MX73_CD_V4_25498;MX73_CD_V4_36823;MX73_CD_V4_39051;MX73_CD_V4_59293;MX73_CD_V4_833;MX73_FOS_V4_11381;MX73_FOS_V4_14549;MX73_FOS_V4_21610;MX73_FOS_V4_25985;MX73_FOS_V4…	GTGCCAGCCGCCGCGGTAATACGTAGGGTGCAAGCGTTAATCGGAATTACTGGGCGTAAAGGGTGCGCAGGCGGCTGTGCAAGACAGATGTGAAATCCCCGGGCTTAACCTGGGAACTGCATTTGTGACTGCACGGCTAGAGTTTGTCAGAGGAGGGTGGAATTCCGCGTGTAGCAGTGAAATGCGTAGATATGCGGAAGAACACCAATGGCGAAGGCAGCCCTCTGGGACATGACTGACGCTCATGCACGAAAGCGTGGGGAGCAAACAGGATTAGAAACCCCAGTAGTCC	GTGCCAGCAGCCGCGGTAATACGTAGGGTGCAAGCGTTAATCGGAATTACTGGGCGTAAAGGGTGCGCAGGCGGCTGTGCAAGACAGATGTGAAATCCCCGGGCTTAACCTGGGAACTGCATTTGTGACTGCACGGCTAGAGTTTGTCAGAGGAGGGTGGAATTCCGCGTGTAGCAGTGAAATGCGTAGATATGCGGAAGAACACCAATGGCGAAGGCAGCCCTCTGGGACATGACTGACGCTCATGCACGAAAGCGTGGGGAGCAAACAGGATTAGATACCCTGGTAGTCC
Sutterella_2	G	0	1	MX73_FULL_V4_100674	99.658	100.0	N	Sutterella	silva|KU507018.1.450	Bacteria	Proteobacteria	Betaproteobacteria	Burkholderiales	Sutterellaceae	Sutterella	Sutterella	MX73_FULL_V4_100674;MX73_FULL_V4_102179	GTGCCAGCCGCCGCGGTAATACGTAGGGTGCGAGCGTTAATCGGAATTACTGGGCGTAAAGCGTGCGCAGGCGGTTGGGTAAGACAGATGTGAAATCCCCGGGCTTAACCTGGGAACTGCATTTGTGACTGTCCGACTGGAGTACGTCAGAGGGGGGTGGAATTCCACGTGTAGCAGTGAAATGCGTAGATATGTGGAAGAACACCGATGGCGAAGGCAGCCCCCTGGGACGCAACTGACGCTCATGCACGAAAGCGTGGGGAGCAAACAGGATTAGAAACCCCAGTAGTCC	GTGCCAGCAGCCGCGGTAATACGTAGGGTGCAAGCGTTAATCGGAATTACTGGGCGTAAAGCGTGCGCAGGCGGTTGGGTAAGACAGATGTGAAATCCCCGGGCTTAACCTGGGAACTGCATTTGTGACTGTCCGACTGGAGTACGTCAGAGGGGGGTGGAATTCCACGTGTAGCAGTGAAATGCGTAGATATGTGGAAGAACACCGATGGCGAAGGCAGCCCCCTGGGACGCAACTGACGCTCATGCACGAAAGCGTGGGGAGCAAACAGGATTAGAAACCCTAGTAGTCC
Terrisporobacter_1	G	0	1	PY31_CD_V4_52226	100.0	100.0	N	Terrisporobacter	rdp|S000794383	Bacteria	Firmicutes	Clostridia	Clostridiales	Peptostreptococcaceae	Terrisporobacter	Terrisporobacter	PY31_ARAB_V4_31629;PY31_CD_V4_52226	GTGCCAGCCGCCGCGGTAATACGTAGGGGGCGAGCGTTGTCCGGAATGACTGGGCGTAAAGGGCGTGTAGGCGGCTTTTTAAGTCTGGAGTGAAAGCCCCTTTTTCAAGGAGGGGAGTGCTTTGGAGACTGGAGAGCTTGAGTGCGGAAGAGGTAAGTGGAATTCCCAGTGTAGCGGTGAAATGCGTAGAGATTGGGAGGAACACCAGTGGCGAAGGCGACTTACTGGGCCGTAACTGACGCTGAGGCGCGAAAGCGTGGGGAGCGAACAGGATTAGAAACCCCAGTAGTCC	GTGCCAGCAGCCGCGGTAATACGTAGGGGGCGAGCGTTGTCCGGAATGACTGGGCGTAAAGGGCGTGTAGGCGGCTTTTTAAGTCTGGAGTGAAAGCCCCTTTTTCAAGGAGGGGAGTGCTTTGGAGACTGGAGAGCTTGAGTGCGGAAGAGGTAAGTGGAATTCCCAGTGTAGCGGTGAAATGCGTAGAGATTGGGAGGAACACCAGTGGCGAAGGCGACTTACTGGGCCGTAACTGACGCTGAGGCGCGAAAGCGTGGGGAGCGAACAGGATTAGATACCCTGGTAGTCC
TrueUnknown_10	D	0	1	MX73_FULL_V4_46691	100.0	100.0	N	TrueUnknown	TrueUnknown	TrueUnknown	TrueUnknown	TrueUnknown	TrueUnknown	TrueUnknown	TrueUnknown	TrueUnknown	MX73_FULL_V4_110916;MX73_FULL_V4_4040;MX73_FULL_V4_46691;MX73_FULL_V4_46964;MX73_FULL_V4_6270;MX73_FULL_V4_89374;MX73_FULL_V4_98835;PY31_ARAB_V4_34597;PY31_ARAB_V4_39941;PY31_ARAB_V4_50922;PY31_ARAB_V4_70457	GTGCCAGCAGCCGCGGTAATACGGAGGATGCGAGCGTTATCCGGATTTATTGGGTTTAAAGGGTGCGTAGGTGGTTTCTTAAGTCAGCGGTGAAAGTTTGTGGCTTAACCATAAAATTGCCATTGATACTGGGAGACTTGAGTATGTTTGAGGTAGGCGGAATGCGTGGTGTAGCGGTGAAATGCATAGATATCACGCAGAACTCCGATTGCGAAGGCAGCTTGCCAAGCCATAACTGACACTGAAGCACGAAAGCGTGGGTATCAAACAGGATTAGAAACCCCTGTAGTCC
TrueUnknown_11	D	0	1	MX73_FULL_V4_75815	100.0	100.0	Y	TrueUnknown	TrueUnknown	TrueUnknown	TrueUnknown	TrueUnknown	TrueUnknown	TrueUnknown	TrueUnknown	TrueUnknown	MX73_ARABXYLO_V4_28319;MX73_ARABXYLO_V4_43777;MX73_FULL_V4_102214;MX73_FULL_V4_57316;MX73_FULL_V4_75815;MX73_FULL_V4_82628;MX73_GAL_V4_10438;PY31_ARAB_V4_14063;PY31_CD_V4_42423	GTGCCAGCCGCCGCGGTAATACGGAGGATCCGAGCGTTATCCGGATTTATTGGGTTTAAAGGGAGCGTAGGCGGACGCTTAAGTCAGTTGTGAAAGTTTGCGGCTCAACCGTAAAATTGCAGTTGATACTGGGTGTCTTGAGTACAGTAGAGGCAGGCGGAATTCGTGGTGTAGCGGTGAAATGCTTAGATATCACGAAGAACTCCGATTGCGAAGGCAGCTCACTGGAGCGCAACTGACGCTGAAGCTCGAAAGTGCGGGTATCGAACAGGATTAGAAACCCCAGTAGTCC
TrueUnknown_12	D	0	1	PY31_ARAB_V4_1038	100.0	100.0	N	TrueUnknown	TrueUnknown	TrueUnknown	TrueUnknown	TrueUnknown	TrueUnknown	TrueUnknown	TrueUnknown	TrueUnknown	PY31_ARAB_V4_1038;PY31_ARAB_V4_14937;PY31_ARAB_V4_16804;PY31_ARAB_V4_22670;PY31_ARAB_V4_24702;PY31_ARAB_V4_25326;PY31_ARAB_V4_34208;PY31_ARAB_V4_35542;PY31_ARAB_V4_35803;PY31_ARAB_V4_37799;PY31_ARAB_V4_43941;PY31_ARAB_V4_53032;PY31_ARAB_V4_61228	GTGCCAGCAGCCGCGGTAATACGGAGGATGCGAGCGTTATCCGGATTTATTGGGTTTAAAGGGTGCGTAGGTGGCTTATTAAGTCAGCGGTGAAAGTTTGTGGCTTAACCATAAAATTGCCGTTGAAACTGGTTAGCTTGAGTATATTTGAGGTAGGCGGAATGCGTGGTGTAGCGGTGAAATGCATAGATATCACGCAGAACTCCGATTGCGAAGGCAGCTTACTAAACTATAACTGACACTGAAGCACGAAAGCGTGGGGATCAAACAGGATTAGATACCCCAGTAGTCC
TrueUnknown_13	D	0	1	PY31_ARAB_V4_19104	100.0	100.0	N	TrueUnknown	TrueUnknown	TrueUnknown	TrueUnknown	TrueUnknown	TrueUnknown	TrueUnknown	TrueUnknown	TrueUnknown	PY31_ARAB_V4_19104	GTGCCAGCAGCCGCGGTAATACGTAGGGGGCGAGCGTTGTCCGGAATTATTGGGCGTAAAGGGCGCGTAGACGGCTGTGTAAGTTATAGGTGAAAGCCCAACTTTCAAGGTTGGAACTGCCTGTAATACTGCATGGCTTGAGTGCAGGAGAGGGAAGCGGAATTCCTAGTGTAGCGGTGAAATGCGTAGATATTAGGAGGAACACCAGTGGCGAAGGCGGCTTTCTGGACTGTAACTGACGTTGAGGCGCGAAAGCGTGGGGAGCAAACAGGATTAGAAACCCCAGTAGTCC
TrueUnknown_14	D	0	1	PY31_CD_V4_29833	100.0	100.0	N	TrueUnknown	TrueUnknown	TrueUnknown	TrueUnknown	TrueUnknown	TrueUnknown	TrueUnknown	TrueUnknown	TrueUnknown	PY31_CD_V4_13781;PY31_CD_V4_16151;PY31_CD_V4_1859;PY31_CD_V4_29833	GTGCCAGCCGCCGCGGTAATACGTAGGTGGCAAGCGTTGTCCGGAATTACTGGGTGTAAAGGGAGCGCAGGCGGGAAGGCAAGTCAGACGTGAAAACTATGGGCTCAACCCATAACGTGCGTTTGAAACTGTTTTTCTTGAGTGAAGTAGAGGTAGGCGGAATTCCGAGTGTAGCGGTGAAATGCGTAGATATTCGGAGGAACACCAGTGGCGAAGGCGGCCTACTGGGCTTTTACTGACGCTGAGGCTCGAAAGTGTGGGGAGCAAACAGGATTAGATACCCTGGTAGTCC
TrueUnknown_15	D	0	1	PY31_CD_V4_8090	100.0	100.0	Y	TrueUnknown	TrueUnknown	TrueUnknown	TrueUnknown	TrueUnknown	TrueUnknown	TrueUnknown	TrueUnknown	TrueUnknown	PY31_CD_V4_8090	GTGCCAGCCGCCGCGGTAATACGTATGGTGCAAGCGTTATCCGGATTTACTGGGTGTAAAGGGAGCGCAGGCGGTGCGGCAAGTCTGATGTGAAAGCCCGGGGCTCAACCCCGGTACTGCATTGGAAACTGTCGTACTAGAGTGTCGGAGGGGTAAGCGGAATTCCTAGTGTAGCGGTGAAATGCGTAGATATTAGGAGGAACACCAGTGGCGAAGGCGCCTTTCTGGACTGTGTCTGACGCTGAGATGCGAAAGCCAGGGTAGCGAACGGGATTAGAAACCCCAGTAGTCC
TrueUnknown_16	D	0	1	PY31_FULL_V4_86072	100.0	100.0	N	TrueUnknown	TrueUnknown	TrueUnknown	TrueUnknown	TrueUnknown	TrueUnknown	TrueUnknown	TrueUnknown	TrueUnknown	PY31_FULL_V4_23365;PY31_FULL_V4_70746;PY31_FULL_V4_86072;PY31_GAL_V4_12039	GTGCCAGCCGCCGCGGTAATACGTAGGGAGCGAGCGTTGTCCGGAATTACTGGGTGTAAAGGGAGCGTAGGCGGGGACGCAAGTTGGATGTGAAATCTACCGGCTCAACTGGTAGCTGCATTCAAAACTGCGACTCTTGAGTGGAGTAGAGGCAGGCGGAATTCCTAGTGTAGCGGTGAAATGCGTAGATATTAGGAGGAACACCAGTGGCGAAGGCGGCCTGCTGGGCTTTTACTGACGCTGAGGCTCGAAAGTGTGGGGAGCAAACAGGATTAGAAACCCCAGTAGTCC
TrueUnknown_17	D	0	1	PY31_NYST_V4_21596	100.0	100.0	N	TrueUnknown	TrueUnknown	TrueUnknown	TrueUnknown	TrueUnknown	TrueUnknown	TrueUnknown	TrueUnknown	TrueUnknown	PY31_NYST_V4_21596	GTGCCAGCAGCCGCGGTAATACGTATGGTGCAAGCGTTATCCGGATTTACTGGGTGTAAAGGGAGCGCAGGCGGTGCGGCAAGTCTGATGTGAAAGCCCGGGGCTCAACCGCGGGACTGCATTGGAAACTGTCGTACTAGAGTGTCGGAGAGGTAAGTGGAATTCCTAGTGTAGCGGTGAAATGCGTAGATATTAGGAGGAACACCAGTGGCGAAGGCGGCTTACTGGACGATAACTGACGCTGAGGCTCGAAAGCGTGGGGAGCAAACAGGATTAGAAACCCCAGTAGTCC
TrueUnknown_18	D	0	1	YM54_CD_V4_1006	100.0	100.0	N	TrueUnknown	TrueUnknown	TrueUnknown	TrueUnknown	TrueUnknown	TrueUnknown	TrueUnknown	TrueUnknown	TrueUnknown	MX73_FULL_V4_105359;MX73_FULL_V4_85871;PY31_FULL_V4_100500;PY31_FULL_V4_32725;YM54CDF3_12906;YM54CDF3_8877;YM54_CD_V4_10020;YM54_CD_V4_1006;YM54_CD_V4_10425;YM54_CD_V4_1061;YM54_CD_V4_10644;YM54_CD_V4_10877;YM54_CD_V4_11386;YM54_CD_V4_11403;YM54_CD_V4_11415;YM54_CD_V4_11621;YM54_CD_V4_11776;YM54_CD_V4_12364;YM54_CD_V4_12553;YM54_CD_V4_12666;YM54_CD_V4_13377;YM54_CD_V4_13797;YM54_CD_V4_14129;YM54_…	GTGCCAGCAGCCGCGGTAATACGTAGGTGGCAAGCGTTGTCCGGATTTACTGGGTGTAAAGGGCGTGTAGCCGGGAAGGCAAGTCAGATGTGAAATCTGGAGGCTCAACCTCCAAACTGCATTTGAAACTGTCTTTCTTGAGTATCGGAGAGGTAATCGGAATTCCTTGTGTAGCGGTGAAATGCGTAGATATAAGGAGGAACACCAGTGGCGAAGGCGGATTACTGGACGACAACTGACGGTGAGGCGCGAAAGCGTGGGGAGCAAACAGGATTAGATACCCCAGTAGTCC
TrueUnknown_19	D	0	1	YM54_NYST_V4_10818	100.0	100.0	N	TrueUnknown	TrueUnknown	TrueUnknown	TrueUnknown	TrueUnknown	TrueUnknown	TrueUnknown	TrueUnknown	TrueUnknown	YM54_NYST_V4_1032;YM54_NYST_V4_10439;YM54_NYST_V4_10458;YM54_NYST_V4_1048;YM54_NYST_V4_10627;YM54_NYST_V4_10665;YM54_NYST_V4_10725;YM54_NYST_V4_10771;YM54_NYST_V4_10818;YM54_NYST_V4_10831;YM54_NYST_V4_10869;YM54_NYST_V4_10930;YM54_NYST_V4_10939;YM54_NYST_V4_11329;YM54_NYST_V4_11504;YM54_NYST_V4_1159;YM54_NYST_V4_11905;YM54_NYST_V4_12746;YM54_NYST_V4_12877;YM54_NYST_V4_1314;YM54_NYST_V4_17523	GTGCCAGCAGCCGCGGTAATACGTATGTCGCGAGCGTTATCCGGAATTATTGGGCTTAAAGGGCATCTAGGCGGCAGAACAAGTTGAAGGTGAAAAGCTGTGGCTCAACCATAGTCTTGCCTACAAAACTGTAATGCTAGAGTACTGGAAAGGTGGGTGGAACTACACGAGTAGAGGTGAAATTCGTAGATATGTGTAGGAATGCCGATGATGAAGATAACCTACTAGACAGAAACTGACGCTGAAGTGCGAAAGCTAGGGGAGCAAACAGGATTAGAAACCCCAGTAGTCC
TrueUnknown_1	D	0	1	MX73_ARABXYLO_V4_30215	100.0	100.0	Y	TrueUnknown	TrueUnknown	TrueUnknown	TrueUnknown	TrueUnknown	TrueUnknown	TrueUnknown	TrueUnknown	TrueUnknown	MX73_ARABXYLO_V4_11894;MX73_ARABXYLO_V4_30215;MX73_ARABXYLO_V4_47459;MX73_ARABXYLO_V4_67278	GTGCCAGCCGCCGCGGTAATACGTATGGTGCAAGCGTTATCCGGATTTACTGGGTGTAAAGGGAGCGCAGGCGGTGCGGCAAGTCTGATGTGAAAGCCCGGGGCTCAACCCCGGTACTGCATTGGAAACTGTCGTACTAGAGTGTCGGAGGGGTAAGCGGAATTCCTAGTGTAGCGGTGAAATGCGTAGATATTGGGAGGAACACCAGTGGCGAAGGCGCCTTTCTGGACTGTGTCTGACGCTGAGATGCGAAAGCCAGGGTAGCGAACGGGATTAGATACCCCTGTAGTCC
TrueUnknown_2	D	0	1	MX73_FULL_V4_100162	100.0	100.0	N	TrueUnknown	TrueUnknown	TrueUnknown	TrueUnknown	TrueUnknown	TrueUnknown	TrueUnknown	TrueUnknown	TrueUnknown	MX73_FULL_V4_100162;MX73_FULL_V4_12078;MX73_FULL_V4_36320;MX73_FULL_V4_53964;MX73_FULL_V4_601;YM54_CD_V4_11346	GTGCCAGCAGCCGCGGTAATACGTAGGGAGCGAGCGTTGTCCGGATTTATTGGGTGTAAAGGGTGCGTAGACGGGAAAATAAGTTAGTTGTGAAATCCCTCGGCTCAACTGAGGAACTGCAGCTAAAACTGTTTTTCTTGAGTGCAGGAGAGGAAAGCGGAATTCCTAGTGTAGCGGTGAAATGCGTAGATATTAGGAGGAACACCAGTGGCGAAGGCGGCTTTCTGGACTGTAACTGACGTTGAGGCACGAAAGTGTGGGGAGCAAACAGGATTAGAAACCCCAGTAGTCC
TrueUnknown_3	D	0	1	MX73_FULL_V4_100402	100.0	100.0	N	TrueUnknown	TrueUnknown	TrueUnknown	TrueUnknown	TrueUnknown	TrueUnknown	TrueUnknown	TrueUnknown	TrueUnknown	MX73_FULL_V4_100232;MX73_FULL_V4_100402;MX73_FULL_V4_102370;MX73_FULL_V4_103273;MX73_FULL_V4_103881;MX73_FULL_V4_105048;MX73_FULL_V4_106172;MX73_FULL_V4_106730;MX73_FULL_V4_107667;MX73_FULL_V4_107677;MX73_FULL_V4_111580;MX73_FULL_V4_111802;MX73_FULL_V4_12946;MX73_FULL_V4_189;MX73_FULL_V4_20776;MX73_FULL_V4_20936;MX73_FULL_V4_24273	GTGCCAGCCGCCGCGGTAATACGTATGGTGCAAGCGTTATCCGGATTTACTGGGTGTAAAGGGTGCGTAGGTGGTGAGACAAGTCTGAAGTGAAAATCCGGGGCTTAACCCCGGAACTGCTTTGGAAACTGCCTGACTAGAGTACAGGAGAGGTAAGTGGAATTCCTAGTGTAGCGGTGAAATGCGTAGATATTAGGAGGAACACCAGTGGCGAAGGCGGCTTACTGGACGGTAACTGACGTTGAGGCTCGAAAGCGTGGGGAGCAAACAGGATTAGAAACCCCAGTAGTCC
TrueUnknown_4	D	0	1	MX73_FULL_V4_10044	100.0	100.0	Y	TrueUnknown	TrueUnknown	TrueUnknown	TrueUnknown	TrueUnknown	TrueUnknown	TrueUnknown	TrueUnknown	TrueUnknown	MX73_FULL_V4_10044	GTGCCAGCCGCCGCGGTAATACGTAGGGGGCAAGCGTTATCCGGATTTACTGGGTGTAAAGGGAGCGTAGACGGTGTGGCAAGTCTGATGTGAAAGGCATGGGCTCAACCTGTGGACTGCATTGGAAACTGTCATACTTGAGTGCCGGAGGGGTAAGCGGAATTCCTAGTGTAGCGGTGAAATGCGTAGATATTAGGAGGAACACCAGTGGCGAAGGCGACTTACTGGACTGCTACTGACACTGAGGCACGAAAGCGTGGGGAGCAAACAGGATTAGAAACCCCTGTAGTCC
TrueUnknown_5	D	0	1	MX73_FULL_V4_106450	100.0	100.0	Y	TrueUnknown	TrueUnknown	TrueUnknown	TrueUnknown	TrueUnknown	TrueUnknown	TrueUnknown	TrueUnknown	TrueUnknown	MX73_FULL_V4_106450	GTGCCAGCAGCCGCGGTAAAACGTAGGTCACAAGCGTTGTCCGGAATTACTGGGTGTAAAGGGAGCGCAGGCGGGAAGACAAGTTGGAAGTGAAATCCATGGGCTCAACCCATGAACTGCTTTCAAAACTGTTTTTCTTGAGTAGTGCAGAGGTAGGCGGAATTCCCGGTGTAGCGGTGGAATGCGTAGATATCGGGAGGAACACCAGTGGCGAAGGCGGCTTACTGGACGGTAACTGACGTTGAGGCTCGAAAGCGTGGGGAGCAAACAGGATTAGAAACCCCAGTAGTCC
TrueUnknown_6	D	0	1	MX73_FULL_V4_14113	100.0	100.0	N	TrueUnknown	TrueUnknown	TrueUnknown	TrueUnknown	TrueUnknown	TrueUnknown	TrueUnknown	TrueUnknown	TrueUnknown	MX73_FULL_V4_14113;MX73_FULL_V4_19167;MX73_FULL_V4_23876;MX73_FULL_V4_48268	GTGCCAGCAGCCGCGGTAATACGTAGGGGGCAAGCGTTATCCGGAATTACTGGGTGTAAAGGGTGCGTAGGTGGTATGGCAAGTCAGAAGTGAAAACCCAGGGCTTAACTCTGGGACTGCTTTTGAAACTGTCAGACTGGAGTGCAGGAGAGGTAAGCGGAATTCCTAGTGTAGCGGTGAAATGCGTAGATATTAGGAGGAACACCAGTGGCGAAGGCGGCTTACTGGACGGTAACTGACGTTGAGGCTCGAAAGCGTGGGGAGCAAACAGGATTAGAAACCCCAGTAGTCC
TrueUnknown_7	D	0	1	MX73_FULL_V4_17782	100.0	100.0	Y	TrueUnknown	TrueUnknown	TrueUnknown	TrueUnknown	TrueUnknown	TrueUnknown	TrueUnknown	TrueUnknown	TrueUnknown	MX73_FULL_V4_17782	GTGCCAGCCGCCGCGGTAATACGTAGGTGGCGAGCGTTGTCCGGAATTATTGGGCGTAAAGAGCATGTAGGCGGTTTTTTAAGTCTGGAGTGAAAATGCGGGGCTCAACCCCGTATGGCTCTGGATACTGGAAGACTTGAGTGCAGGAGAGGAAAGGGGAATTCCCAGTGTAGCGGTGAAATGCGTAGATATTGGGAGGAACACCAGTGGCGAAGGCGGCTTACTGGACGGTAACTGACGTTGAGGCTCGAAAGCGTGGGGAGCAAACAGGATTAGAAACCCCTGTAGTCC
TrueUnknown_8	D	0	1	MX73_FULL_V4_21907	100.0	100.0	Y	TrueUnknown	TrueUnknown	TrueUnknown	TrueUnknown	TrueUnknown	TrueUnknown	TrueUnknown	TrueUnknown	TrueUnknown	MX73_FULL_V4_21907	GTGCCAGCCGCCGCGGTAATACGTATGGTGCAAGCGTTATCCGGATTTACTGGGTGTAAAGGGAGCGTAGGTGGCAAGGCAAGCCAGAAGTGAAAACCCGGGGCTCAACCGCGGGATTGCTTTTGGAACTGTCATGCTAGAGTGCAGGAGGGGTGAGCGGAATTCCTAGTGTAGCGGTGAAATGCGTAGATATTAGGAGGAACACCAGTGGCGAAGGCGGCTTACTGGACGGTAACTGACGTTGAGGCTCGAAAGCGTGGGGAGCAAACAGGATTAGAAACCCCTGTAGTCC
TrueUnknown_9	D	0	1	MX73_FULL_V4_32080	100.0	100.0	Y	TrueUnknown	TrueUnknown	TrueUnknown	TrueUnknown	TrueUnknown	TrueUnknown	TrueUnknown	TrueUnknown	TrueUnknown	MX73_FULL_V4_32080	GTGCCAGCCGCCGCGGTAATACGTAGGGGGCAAGCGTTATCCGGATTTACTGGGTGTAAAGGGAGCGTAGACGGATGGACAAGTCTGATGTGAAAGGCTGGGGCTCAACCCCGGGACTGCATTGGAAACTGCCCGTCTTGAGTGCCGGAGAGGTAAGCGGAATTCCTAGTGTAGCGGTGAAATGCGTAGATATTAGGAGGAACACCAGTGGCGAAGGCGGCCTGCTGGACTGTTACTGACACTGAGGCACGAAAGCGTGGGGAGCAAACAGGATTAGAAACCCCAGTAGTCC
