# Supplementary material for: Identifying glycan consumers in human gut microbiota samples using metabolic labeling coupled with fluorescence-activated cell sorting
Source: Nat Commun. 2023 Feb 7;14:662. doi: 10.1038/s41467-023-36365-8 (PMC9905522; doi:10.1038/s41467-023-36365-8)
Supplement: Supplementary file 5 — Source Data [file 41467_2023_36365_MOESM5_ESM.xlsx]

## Sheet: Fig 1d
	Control	Control	Control	Probes	Probes	Probes
K. oxytoca	165	173	143	43262	45141	44615
L. acidophilus	382	285	421	33181	26307	30185
Stats
	Below threshold?	P value	Mean of Control	Mean of Probes	Difference	SE of difference	t ratio	df	Adjusted P Value
K. oxytoca	Yes	<0.000001	160.3	44339	-44179	559.7	78.93	4	<0.000001
L. acidophilus	Yes	0.00012	362.7	29891	-29528	1990	14.84	4	0.00024

## Sheet: Fig 1f
	No probe	No probe	No probe	Heat + CD-F	Heat + CD-F	Heat + CD-F	Fluorescein	Fluorescein	Fluorescein	CD-F	CD-F	CD-F
EY42	1519	1781	1647	1796	1567	1642	1353	1290	1526	8446	9100	11081
Stats
Number of families	1
Number of comparisons per family	3
Alpha	0.05
Bonferroni's multiple comparisons test	Mean Diff.	95.00% CI of diff.	Below threshold?	Summary	Adjusted P Value	D-?
CD-F vs. No probe	7893	6184 to 9603	Yes	****	<0.0001	A	No probe
CD-F vs. Heat + CD-F	7874	6164 to 9584	Yes	****	<0.0001	B	Heat + CD-F
CD-F vs. Fluorescein	8153	6443 to 9862	Yes	****	<0.0001	C	Fluorescein
Test details	Mean 1	Mean 2	Mean Diff.	SE of diff.	n1	n2	t	DF
CD-F vs. No probe	9542	1649	7893	566.9	3	3	13.92	8
CD-F vs. Heat + CD-F	9542	1668	7874	566.9	3	3	13.89	8
CD-F vs. Fluorescein	9542	1390	8153	566.9	3	3	14.38	8

## Sheet: Fig 2b
No probe	No probe	No probe	CD-F	CD-F	CD-F	CD-F + 218 ¬µM CD	CD-F + 218 ¬µM CD	CD-F + 218 ¬µM CD	CD-F + 436 ¬µM CD	CD-F + 436 ¬µM CD	CD-F + 436 ¬µM CD	CD-F + 872 ¬µM CD	CD-F + 872 ¬µM CD	CD-F + 872 ¬µM CD	CD-F + 1.74 mM CD	CD-F + 1.74 mM CD	CD-F + 1.74 mM CD
0	0	0	6.8	4.5	3.24	5.8	4.1	2.55	1.8	1	0.72	0.1	0.4	0.04	0	0	0
stats
Number of families	1
Number of comparisons per family	5
Alpha	0.05
Bonferroni's multiple comparisons test	Mean Diff.	95.00% CI of diff.	Below threshold?	Summary		B-?
CD-F vs. No probe	4.847	2.301 to 7.393	Yes	***		A	No probe
CD-F vs. CD-F + 218 µM CD	0.6967	-1.849 to 3.243	No	ns		C	CD-F + 218 µM CD
CD-F vs. CD-F + 436 µM CD	3.673	1.127 to 6.219	Yes	**		D	CD-F + 436 µM CD
CD-F vs. CD-F + 872 µM CD	4.667	2.121 to 7.213	Yes	***		E	CD-F + 872 µM CD
CD-F vs. CD-F + 1.74 mM CD	4.847	2.301 to 7.393	Yes	***		F	CD-F + 1.74 mM CD
Test details	Mean 1	Mean 2	Mean Diff.	SE of diff.	n1	n2	t	DF
CD-F vs. No probe	4.847	0	4.847	0.8335	3	3	5.815	12
CD-F vs. CD-F + 218 µM CD	4.847	4.15	0.6967	0.8335	3	3	0.8358	12
CD-F vs. CD-F + 436 µM CD	4.847	1.173	3.673	0.8335	3	3	4.407	12
CD-F vs. CD-F + 872 µM CD	4.847	0.18	4.667	0.8335	3	3	5.599	12
CD-F vs. CD-F + 1.74 mM CD	4.847	0	4.847	0.8335	3	3	5.815	12

## Sheet: Fig 2c
No probe	CD-F	CD-F 0°C	CD-F + Glu
0	2.7	0	0.19
0	0.88	0.03	0.01
0	2.22	0	0.16
Stats
Number of families	1
Number of comparisons per family	3
Alpha	0.05
Bonferroni's multiple comparisons test	Mean Diff.	95.00% CI of diff.	Below threshold?	Summary	Adjusted P Value	B-?
CD-F vs. No probe	1.933	0.7658 to 3.101	Yes	**	0.0032	A	No probe
CD-F vs. CD-F 0˚C	1.923	0.7558 to 3.091	Yes	**	0.0033	C	CD-F 0˚C
CD-F vs. CD-F + Glu	1.813	0.6458 to 2.981	Yes	**	0.0047	D	CD-F + Glu
Test details	Mean 1	Mean 2	Mean Diff.	SE of diff.	n1	n2	t	DF
CD-F vs. No probe	1.933	0	1.933	0.3872	3	3	4.994	8
CD-F vs. CD-F 0˚C	1.933	0.01	1.923	0.3872	3	3	4.968	8
CD-F vs. CD-F + Glu	1.933	0.12	1.813	0.3872	3	3	4.684	8

## Sheet: Fig 2d
No probe	NYST-F	NYST-F 0°C	NYST + Glu
0.012	1.97	0.057	0.5
0.012	1.88	0.059	0.29
0.013	2	0.062	0.33
Stats
Number of families	1
Number of comparisons per family	3
Alpha	0.05
Bonferroni's multiple comparisons test	Mean Diff.	95.00% CI of diff.	Below threshold?	Summary	Adjusted P Value	B-?
NYST-F vs. No probe	1.938	1.780 to 2.095	Yes	****	<0.0001	A	No probe
NYST-F vs. NYST-F 0˚C	1.891	1.733 to 2.048	Yes	****	<0.0001	C	NYST-F 0˚C
NYST-F vs. NYST + Glu	1.577	1.419 to 1.734	Yes	****	<0.0001	D	NYST + Glu
Test details	Mean 1	Mean 2	Mean Diff.	SE of diff.	n1	n2	t	DF
NYST-F vs. No probe	1.95	0.01233	1.938	0.05219	3	3	37.13	8
NYST-F vs. NYST-F 0˚C	1.95	0.05933	1.891	0.05219	3	3	36.23	8
NYST-F vs. NYST + Glu	1.95	0.3733	1.577	0.05219	3	3	30.21	8

## Sheet: Fig 2e
No probe	GMP-F	GMP-F 0°C	GMP-F + Glu
0	0.8	0.03	0.49
0	1.76	0	0.17
0	0.65	0	0.03
	Stats
	Number of families	1
	Number of comparisons per family	3
	Alpha	0.05
	Bonferroni's multiple comparisons test	Mean Diff.	95.00% CI of diff.	Below threshold?	Summary	Adjusted P Value	B-?
	GMP-F vs. No probe	1.07	0.2734 to 1.867	Yes	*	0.011	A	No probe
	GMP-F vs. GMP-F 0˚C	1.06	0.2634 to 1.857	Yes	*	0.0116	C	GMP-F 0˚C
	GMP-F vs. GMP-F + Glu	0.84	0.04344 to 1.637	Yes	*	0.039	D	GMP-F + Glu
	Test details	Mean 1	Mean 2	Mean Diff.	SE of diff.	n1	n2	t	DF
	GMP-F vs. No probe	1.07	0	1.07	0.2641	3	3	4.051	8
	GMP-F vs. GMP-F 0˚C	1.07	0.01	1.06	0.2641	3	3	4.013	8
	GMP-F vs. GMP-F + Glu	1.07	0.23	0.84	0.2641	3	3	3.18	8

## Sheet: Fig 3a
Cyclodextrin	log2FC	-log10(P adj)		Nystose	log2FC	-log10(P adj)		Galactomannopentaose	log2FC	-log10(P adj)
Coriobacteriaceae_1	-5.34423	0.822964		Bifidobacterium_MS_2	-6.31418	1.35713		Bifidobacterium_MS_2	-9.54536	2.31
Eggerthellaceae_MS_1	-3.1366	0.484462		Collinsella_aerofaciens_1	4.39935	1.2447		Eggerthellaceae_MS_1	-6.13754	1.23
Senegalimassilia_anaerobia_1	0.54756	0.060548		Olsenella_1	-4.66734	0.460703		Slackia_isoflavoniconvertens_1	-4.28232	0.668
Collinsella_aerofaciens_1	0.459877	0.060548		Slackia_isoflavoniconvertens_1	2.13322	0.1879		Bifidobacterium_MS_1	-4.35579	0.362
Eggerthella_1	-0.57922	0.031998		Eggerthella_1	-0.47329	0.0393594		Enterorhabdus_1	-4.74902	0.326
Bifidobacterium_MS_2	0.256909	0.009196		Bacteria_MG_7	-5.71965	1.2447		Collinsella_aerofaciens_1	1.4404	0.21
Slackia_isoflavoniconvertens_1	-0.30902	0.009196		Bacteria_MG_2	5.18363	1.16028		Senegalimassilia_anaerobia_1	0.808386	0.123
Bifidobacterium_MS_1	0.124462	0.007261		Bacteria_MG_3	4.49838	1.00465		Eggerthella_1	-1.48723	0.0968
				Bacteria_MG_6	3.59467	0.787264		Coriobacteriaceae_1	-0.26151	0.0194
				Bacteria_MG_5	0.133111	0.0198139		Bacteria_MG_7	-1.97065	0.219
Bacteria_MG_6	2.703	0.910532		Prevotella_copri_1	2.58693	1.35713		Bacteria_MG_3	0.66881	0.0615
Bacteria_MG_5	3.88776	0.679583		Bacteroides_caccae_1	3.67566	0.978294		Bacteria_MG_2	0.642862	0.047
Bacteria_MG_7	-1.62658	0.277057		Bacteroides_vulgatus_1	2.98092	0.978294		Prevotella_copri_1	3.0141	1.33
Bacteria_MG_2	-0.41287	0.032557		Massiliprevotella_massiliensis_1	-4.5337	0.787264		Alistipes_communis_1	4.74236	1.33
				Prevotella_copri_2	2.92836	0.787264		Bacteroides_vulgatus_1	3.37968	1.25
				Parabacteroides_merdae_1	3.58858	0.743906		Prevotella_copri_2	3.94482	1.19
Parabacteroides_distasonis_2	5.21369	1.22003		Prevotella_5	-2.707	0.437656		Bacteroides_caccae_1	3.14378	1.06
Prevotella_copri_1	2.41047	1.22003		Bacteroides_uniformis_2	2.41731	0.425814		Parabacteroides_merdae_1	2.8351	0.704
Bacteroides_vulgatus_1	2.95741	0.910532		Odoribacter_splanchnicus_1	1.8935	0.425814		Parabacteroides_distasonis_2	3.51464	0.498
Bacteroides_uniformis_2	3.33611	0.822964		Barnesiella_1	-1.57276	0.29977		Bacteroides_uniformis_2	3.38281	0.484
Prevotella_copri_2	3.017	0.822964		Prevotella_6	1.63582	0.236528		Alistipes_putredinis_1	3.669	0.405
Prevotella_6	4.41761	0.634179		Bacteroides_3	0.851393	0.0878306		Bacteroides_3	2.22976	0.362
Prevotella_7	-2.11635	0.52943		Prevotella_2	-0.47686	0.0662931		Alistipes_MS_1	2.39216	0.326
Alistipes_shahii_1	-3.40903	0.495763		Parabacteroides_1	-0.56762	0.0484716		Prevotella_5	-2.58821	0.319
Bacteroides_1	-1.82506	0.44899		Bacteroides_1	-0.36865	0.0430051		Bacteroides_4	3.57037	0.277
Bacteroides_5	-4.41085	0.434892		Prevotella_7	-0.28473	0.0393594		Bacteroides_uniformis_1	2.58449	0.277
Alistipes_MS_1	-2.87355	0.408039		Methanobrevibacter_smithii_1	-2.28768	0.19341		Bacteroides_MS_1	1.95554	0.249
Alistipes_putredinis_1	3.18592	0.390608		Anaerostipes_1	-7.20107	1.35713		Bacteroides_massiliensis_1	-3.17466	0.168
Parabacteroides_distasonis_1	3.41019	0.386236		Anaerostipes_hadrus_2	-7.10491	1.35713		Prevotella_6	1.36571	0.151
Odoribacter_splanchnicus_1	2.01995	0.271749		Blautia_massiliensis_1	-6.21421	1.35713		Prevotella_7	1.16295	0.149
Bacteroides_massiliensis_1	-3.6088	0.263126		Clostridiales_MF_34	-6.71056	1.35713		Bacteroides_1	0.819887	0.0688
Bacteroides_dorei_1	1.35008	0.224959		Clostridiales_MG_17	-6.40426	1.35713		Massiliprevotella_massiliensis_1	1.19233	0.0615
Bacteroides_3	-1.1612	0.217701		Clostridiales_MG_18	-6.4947	1.35713		Alistipes_shahii_1	0.883731	0.0588
Bacteroides_caccae_1	1.20856	0.177298		Clostridiales_MG_5	-7.08588	1.35713		Bacteroides_5	0.989012	0.0568
Bacteroides_uniformis_1	1.99101	0.177298		Lachnospiraceae_MG_22	-7.27577	1.35713		Prevotella_2	0.490991	0.047
Prevotella_2	-0.97169	0.151985		Lachnospiraceae_MG_36	-6.60004	1.35713		Butyricimonas_paravirosa_1	-0.84538	0.047
Alistipes_obesi_1	1.81227	0.151985		Firmicutes_MG_1	-5.05673	1.18564		Barnesiella_1	-0.36964	0.0435
Prevotella_5	-1.95726	0.151985		Lachnospiraceae_MG_30	-4.17754	1.18564		Parabacteroides_distasonis_1	-0.30581	0.0194
Prevotella_4	1.99056	0.141567		Clostridiales_MG_28	-6.15953	1.18195		Methanobrevibacter_smithii_1	-0.5662	0.0373
Butyricimonas_paravirosa_1	1.42912	0.129864		Clostridiales_MG_2	-4.77421	1.16028		Lachnospiraceae_MG_30	-6.34164	2.16
Barnesiella_1	-1.09206	0.077192		Lachnospiraceae_MG_2	-5.25047	1.16028		Lachnospiraceae_MG_1	-6.89103	1.61
Bacteroides_finegoldii_1	0.901805	0.060548		Lachnospiraceae_MG_42	-5.46519	1.16028		Anaerostipes_hadrus_2	-6.96917	1.61
Parabacteroides_merdae_1	0.378495	0.034012		Clostridiales_MG_38	-5.32737	1.14599		Lachnospiraceae_MG_4	-5.16514	1.61
Bacteroides_MS_1	-0.27907	0.009196		Faecalibacterium_1	-4.60515	1.14599		Clostridiales_MG_2	-6.62616	1.61
Alistipes_finegoldii_1	-0.09095	0.007261		Faecalibacterium_4	-4.45754	1.14599		Romboutsia_timonensis_1	-6.26755	1.61
Bacteroides_4	0.012826	0.001402		Roseburia_1	-5.78728	1.14599		Clostridiales_MG_37	-6.1859	1.61
				Clostridiales_MG_22	-6.1565	1.12917		Clostridiales_MG_44	-7.23579	1.61
Methanobrevibacter_smithii_1	-0.37076	0.009196		Intestinimonas_massiliensis_1	-5.1247	1.12018		Clostridiales_MG_38	-6.18517	1.33
				Lachnospiraceae_MG_29	-3.68622	1.0974		Clostridiales_MF_36	6.87197	1.33
				Clostridium_7	-5.21805	1.01505		Clostridiales_MG_5	-5.41794	1.33
Lachnospiraceae_MG_1	-7.19017	1.77308		Clostridiales_MG_9	-6.57246	1.00465		Intestinimonas_massiliensis_1	-5.9954	1.3
Streptococcus_MS_1	-7.70613	1.56718		Lachnospiraceae_MG_17	3.58991	1.00465		Lachnospiraceae_MG_25	-5.6613	1.3
Lachnospiraceae_MG_2	-6.4327	1.53742		Lachnospiraceae_MG_21	-6.4866	1.00465		Lachnospiraceae_MG_2	-5.17632	1.19
Faecalibacterium_7	-5.5355	1.22003		Lachnospiraceae_MG_41	-4.4144	1.00465		Anaerovorax_3	5.76434	1.16
Ruminococcaceae_3	-5.75672	1.22003		Roseburia_intestinalis_1	-4.38896	1.00465		Anaerostipes_1	-5.36049	1.16
Lachnospiraceae_MG_30	-4.76985	1.22003		Blautia_wexlerae_1	3.00065	1.0025		Ruminococcaceae_MG_5	-4.06292	1.16
Lachnospiraceae_MG_40	-6.05332	1.22003		Clostridiales_MG_46	-4.64236	1.0025		Lachnospiraceae_MG_15	-5.66724	1.16
Ruminococcaceae_MG_8	-5.7671	1.22003		Lachnospiraceae_MG_15	-4.80343	1.0025		Lachnospiraceae_3	-5.12043	1.12
Lachnospiraceae_3	-5.63538	1.03655		Clostridiales_MG_14	-5.43205	0.985538		Lachnospiraceae_MG_40	-5.6627	1.11
Ruminococcaceae_MG_7	-4.79258	1.03655		Lachnospiraceae_MG_25	-3.73079	0.985538		Faecalibacterium_6	-3.62617	1.11
Ruminococcus_callidus_1	-6.92334	1.03655		Lachnospiraceae_MG_40	-4.8166	0.985538		Ruminococcaceae_MG_7	-3.93551	1.11
Intestinimonas_massiliensis_1	-4.68773	1.03655		Lachnospiraceae_MG_7	-6.21727	0.985538		Roseburia_2	-5.96417	1.11
Clostridiales_MG_9	-7.71858	1.03655		Lactobacillus_rogosae_1	-6.46232	0.985538		Faecalibacterium_3	-4.29217	1.11
Clostridiales_MG_28	-4.13593	0.910532		Faecalibacterium_prausnitzii_6	-4.43635	0.981782		Faecalibacterium_7	-3.8955	1.06
Anaerostipes_hadrus_2	-5.3435	0.910532		Howardella_ureilytica_1	-6.11693	0.978294		Faecalibacterium_4	-3.7323	1.06
Lachnospiraceae_MG_4	-3.94786	0.890865		Lachnospiraceae_MG_20	-3.83913	0.978294		Clostridiales_MG_19	4.05886	0.839
Eubacterium_ramulus_1	-3.91876	0.890865		Lachnospiraceae_MG_3	-3.67103	0.978294		Clostridium_4	-4.33907	0.839
Ruminococcaceae_2	-4.98462	0.890202		Ruminococcaceae_MG_7	-4.02549	0.978294		Ruminococcaceae_MG_8	-3.75622	0.839
Ruminococcaceae_MG_2	-4.2389	0.886186		Clostridiales_MG_39	-6.09638	0.969416		Lachnospiraceae_MG_26	-3.2205	0.839
Clostridiales_MG_21	-5.59705	0.850075		Blautia_2	-3.85016	0.965392		Lachnospiraceae_MG_29	-3.52302	0.799
Ruminococcaceae_MG_5	-4.21375	0.846158		Butyricicoccus_3	3.46364	0.949736		Negativibacillus_1	-5.96384	0.798
Oscillibacter_3	2.91152	0.846158		Romboutsia_timonensis_1	-4.09997	0.910731		Clostridiales_MF_34	-3.74233	0.743
Blautia_obeum_2	-2.85935	0.838241		Lachnospiraceae_MG_35	-4.34485	0.850615		Ruminococcaceae_2	-4.71625	0.711
Lachnospiraceae_MG_31	3.00909	0.822964		Lachnospiraceae_MG_26	-3.23371	0.835278		Ruminococcaceae_MG_2	-3.34201	0.668
Ruminococcaceae_MG_6	-4.50827	0.822964		Gemmiger_formicilis_1	3.18383	0.810226		Faecalibacterium_1	-3.6334	0.558
Faecalibacterium_4	-4.04306	0.822964		Faecalibacterium_6	-3.56139	0.787264		Dorea_formicigenerans_1	2.40264	0.558
Faecalibacterium_1	-3.96395	0.822964		Faecalibacterium_7	-3.8732	0.787264		Lachnospiraceae_MG_3	-3.49526	0.558
Faecalibacterium_3	-4.33454	0.822964		Lachnospiraceae_3	-3.83862	0.787264		Blautia_2	-3.27977	0.558
Fusicatenibacter_saccharivorans_1	-2.58794	0.791006		Lachnospiraceae_MG_4	-3.3497	0.787264		Ruminococcaceae_MG_6	-2.78561	0.558
Anaerostipes_1	-4.52656	0.748659		Roseburia_2	-4.87494	0.787264		Blautia_luti_1	-2.78317	0.553
Faecalibacterium_prausnitzii_7	2.05454	0.733085		Ruminococcus_bicirculans_1	-4.14732	0.787264		Lachnospiraceae_MG_41	-3.17227	0.553
Blautia_massiliensis_1	-3.1841	0.723636		Negativibacillus_1	-5.05354	0.768773		Papillibacter_1	3.38344	0.553
Clostridium_3	-3.56701	0.723636		Ruminococcaceae_MG_5	-3.68851	0.768773		Lachnospiraceae_MG_36	-3.99602	0.539
Lachnospiracea_2	-3.49039	0.723636		Ruminococcaceae_MG_8	-3.5026	0.768773		Clostridiales_MF_50	-4.19358	0.498
Lachnospiraceae_MG_21	-5.18405	0.687166		Clostridiales_MF_50	-4.88711	0.7685		Christensenellaceae_3	3.75638	0.491
Lachnospiraceae_MG_38	-3.03792	0.679583		Lachnospiraceae_MG_24	-2.98302	0.744057		Anaerobacterium_1	-4.86162	0.484
Gemmiger_formicilis_1	2.39404	0.678695		Ruminococcaceae_MG_6	-2.97844	0.744057		Lachnospiraceae_MG_38	3.25519	0.484
Romboutsia_timonensis_1	-4.30149	0.678695		Faecalibacterium_prausnitzii_4	-3.46755	0.728282		Faecalibacterium_prausnitzii_7	2.38618	0.47
Clostridiales_MG_37	2.50695	0.632086		Papillibacter_1	-3.43385	0.705294		Clostridiales_MG_30	-2.37148	0.439
Clostridiales_MG_19	3.51391	0.631654		Lachnospiraceae_MG_1	-2.88879	0.655885		Anaerovorax_1	3.88382	0.439
Lachnospiraceae_MG_37	-3.44701	0.631654		Ruminococcaceae_MG_2	-3.2002	0.655885		Ruminococcaceae_MG_1	1.99453	0.429
Lachnospiraceae_1	3.47293	0.572024		Lachnospiraceae_MG_39	-2.62586	0.631176		Blautia_faecis_1	2.35936	0.425
Lachnospiraceae_MG_25	-3.64298	0.562644		Lachnospiraceae_MG_28	-2.828	0.600562		Coprococcus_1	-4.59349	0.425
Lachnospiracea_3	-4.42182	0.562644		Ruminococcaceae_MG_1	2.21272	0.559633		Faecalibacterium_2	-4.27596	0.425
Faecalibacterium_6	-3.53882	0.544808		Ruminococcus_callidus_1	-3.91432	0.559633		Lachnospiraceae_MG_37	-2.8778	0.417
Anaerobacterium_3	3.48602	0.496346		Blautia_massiliensis_2	-2.50952	0.466552		Firmicutes_MG_3	-2.86413	0.417
Anaerovorax_3	-3.45454	0.495763		Lachnospiraceae_MG_14	-3.53059	0.441572		Clostridiales_MG_32	-4.66542	0.405
Clostridiales_MG_2	-2.9876	0.483162		Firmicutes_MG_4	2.3391	0.437656		Lachnospiraceae_MG_20	-2.94223	0.405
Clostridiales_MG_32	-4.883	0.483162		Firmicutes_MG_3	-2.33237	0.412426		Butyricicoccus_3	2.43119	0.375
Lachnospiraceae_MG_15	-2.5063	0.483162		Lachnospiraceae_2	-2.94556	0.364124		Ruminococcaceae_MG_3	-3.10091	0.362
Howardella_ureilytica_1	-3.54322	0.44899		Blautia_obeum_2	2.2406	0.354849		Clostridium_5	2.63244	0.338
Clostridiales_MG_44	-2.84451	0.44899		Lachnospiraceae_MG_23	-1.97283	0.320109		Coprococcus_catus_1	1.65464	0.338
Lachnospiraceae_MG_3	-2.99534	0.44899		Lachnospiracea_1	-2.32792	0.316747		Coprococcus_comes_1	1.65938	0.338
Clostridiales_MF_34	-3.4188	0.44899		Anaerostipes_hadrus_1	-2.2064	0.248585		Blautia_1	-3.943	0.338
Blautia_1	-4.16898	0.44899		Clostridiales_MG_12	-1.99236	0.248585		Ruminococcaceae_3	-2.09763	0.33
Christensenellaceae_3	-4.34295	0.418331		Faecalibacterium_3	-2.08464	0.237984		Lachnospiraceae_MG_42	-2.13678	0.322
Clostridiales_MG_45	2.94954	0.418331		Oscilibacter_massiliensis_1	1.87017	0.236528		Lachnospiraceae_MG_28	-2.37301	0.318
Ruminococcus_faecis_1	1.7471	0.408039		Clostridiales_MG_40	2.34717	0.22719		Clostridiales_MG_45	-2.7785	0.313
Blautia_2	-2.65084	0.405813		Coprococcus_eutactus_1	2.32625	0.22719		Lachnospiraceae_MG_24	-2.54216	0.313
Lachnospiraceae_MG_41	-2.67184	0.405813		Lachnoclostridium_edouardi_1	-1.34311	0.224186		Lachnospiraceae_MG_32	-2.42585	0.294
Clostridiales_MF_50	-3.36704	0.399172		Streptococcus_MS_1	1.58207	0.224186		Blautia_massiliensis_1	-2.11681	0.294
Lachnospiraceae_MG_26	-2.81679	0.399172		Coprococcus_catus_1	1.51749	0.199854		Clostridiales_MG_9	3.11813	0.286
Oscilibacter_massiliensis_1	2.73655	0.399172		Clostridiales_MG_35	-1.77031	0.190182		Butyricicoccus_2	3.07601	0.271
Lachnospiraceae_4	-4.96022	0.399172		Blautia_faecis_1	0.8615	0.168446		Roseburia_hominis_1	-1.93683	0.232
Clostridiales_MG_14	2.71197	0.395102		Clostridiales_MS_1	1.31035	0.168446		Lachnospiraceae_MG_23	-1.97051	0.219
Marseillibacter_massiliensis_1	2.65927	0.377618		Lachnospiraceae_MG_13	1.79505	0.168446		Lachnospiraceae_MG_39	-1.84934	0.219
Clostridium_4	2.21653	0.34997		Ruminococcaceae_1	1.43931	0.168446		Clostridiales_MG_12	-1.92351	0.216
Lachnospiraceae_MG_24	-2.82761	0.33423		Ruminococcus_lactaris_1	-1.65862	0.168446		Oscillibacter_3	1.51877	0.21
Blautia_faecis_1	1.79327	0.313228		Faecalibacterium_prausnitzii_7	1.07353	0.167361		Lachnospiracea_1	-2.58443	0.21
Lachnospiraceae_MG_20	-2.52886	0.313228		Lachnospiracea_2	-1.56971	0.167361		Lachnospiraceae_MG_7	2.5747	0.21
Lachnospiracea_1	-2.75928	0.292149		Marseillibacter_massiliensis_1	1.13447	0.155289		Roseburia_faecis_1	1.6649	0.21
Anaerostipes_hadrus_1	-1.30446	0.290671		Lachnospiraceae_MG_19	1.27047	0.15299		Faecalibacterium_5	-3.59459	0.21
Roseburia_2	-2.98429	0.290671		Ruminiclostridium_1	1.32893	0.134129		Terrisporobacter_1	-3.72854	0.21
Faecalibacterium_prausnitzii_3	2.2642	0.284314		Clostridiales_MG_49	1.02276	0.123393		Oscillibacter_2	-3.72631	0.21
Butyricicoccus_3	1.91469	0.277724		Anaerosporobacter_1	1.46057	0.113768		Flavonifractor_1	2.9694	0.21
Roseburia_inulinivorans_1	2.34237	0.277057		Coprococcus_2	0.970763	0.113768		Clostridiales_MG_17	-1.96034	0.21
Anaerosporobacter_1	-4.30874	0.277057		Dorea_longicatena_2	1.01419	0.113768		Ruminococcus_lactaris_1	2.23637	0.21
Roseburia_intestinalis_1	2.76399	0.277057		Roseburia_inulinivorans_1	1.12845	0.113768		Firmicutes_MG_2	1.55024	0.195
Lachnoclostridium_edouardi_1	1.53818	0.277057		Ruminococcus_bromii_1	-1.42953	0.113768		Lactococcus_MS_1	-3.35772	0.195
Lachnospiraceae_MG_23	-2.04184	0.277057		Anaerovorax_1	-0.97833	0.0853792		Faecalibacterium_prausnitzii_1	1.78045	0.175
Clostridiales_MF_47	2.27271	0.277057		Clostridiales_MG_20	-0.71397	0.0773482		Lachnospiraceae_MG_19	-1.62137	0.172
Lachnospiraceae_MG_29	-2.0499	0.277057		Lachnospiraceae_MG_5	-0.93054	0.0773482		Clostridiales_MF_23	-3.22463	0.168
Ruminococcus_lactaris_1	2.43806	0.274713		Ruminococcaceae_MG_3	1.05625	0.0773482		Clostridiales_MF_47	-2.82027	0.168
Firmicutes_MG_2	-2.0431	0.274713		Clostridiales_MG_26	0.888084	0.0743167		Fusicatenibacter_saccharivorans_1	-1.54743	0.168
Clostridium_8	2.78574	0.263384		Phascolarctobacterium_succinatutens_1	0.945198	0.0714961		Clostridium_7	-1.86862	0.168
Lachnospiraceae_MG_28	-1.91979	0.263352		Coprococcus_comes_1	-0.46654	0.0478408		Lachnospiraceae_MG_11	1.72195	0.151
Firmicutes_MG_3	-2.17535	0.224959		Dorea_formicigenerans_1	-0.42751	0.0478408		Roseburia_intestinalis_1	-1.4489	0.149
Clostridium_7	2.13653	0.217701		Blautia_luti_1	-0.3268	0.0393594		Dorea_longicatena_2	-0.80934	0.149
Blautia_faecis_2	-2.07039	0.217701		Blautia_obeum_1	0.305092	0.0393594		Clostridiales_MG_26	1.13053	0.149
Lachnospiraceae_MG_13	1.61118	0.203474		Eubacterium_ramulus_1	-0.41383	0.0393594		Anaerostipes_hadrus_1	-1.44506	0.149
Lachnospiraceae_MG_39	-1.69138	0.177298		Oscillibacter_3	-0.28317	0.0393594		Howardella_ureilytica_1	-1.45146	0.116
Coprococcus_eutactus_1	2.20805	0.177298		Clostridiales_MG_37	-0.31887	0.0382582		Lachnospiraceae_MG_18	1.4654	0.116
Clostridiales_MF_36	1.90513	0.177298		Anaerobacterium_1	-0.28839	0.027737		Clostridiales_MG_16	-1.13058	0.116
Lachnospiraceae_MG_12	1.75769	0.16356		Clostridiales_MG_10	-0.25738	0.027737		Lachnospiraceae_4	-2.10657	0.116
Colidextribacter_massiliensis_1	1.84095	0.151985		Ruminococcus_faecis_1	-0.17137	0.027737		Clostridiales_MG_7	-1.28587	0.112
Clostridiales_MG_20	-1.63762	0.151985		Faecalibacterium_prausnitzii_2	0.066582	0.00786684		Blautia_massiliensis_2	-0.74514	0.109
Christensenella_1	2.13791	0.151985		Faecalibacterium_prausnitzii_5	0.021843	0.00446133		Faecalibacterium_prausnitzii_5	0.849951	0.108
Ruminiclostridium_1	1.53484	0.151985		Bilophila_1	-5.98973	1.18394		Faecalibacterium_prausnitzii_4	-0.8899	0.0991
Clostridiales_MG_16	1.49275	0.145475		Sutterella_2	-5.80471	0.925882		Clostridiales_MG_22	1.56716	0.0968
Lachnospiraceae_MG_42	-1.50896	0.145475		Ralstonia_solanacearum_1	-3.39029	0.787264		Eubacterium_eligens_2	-1.25832	0.0968
Lachnospiraceae_MG_19	-1.76408	0.145475		Enterobacteriaceae_MG_1	1.19054	0.0831241		Gemmiger_formicilis_1	0.741328	0.0968
Clostridiales_MG_22	-1.79469	0.145475		SpeciesWithAmbiguousDomains_MS_1	-3.73967	0.781924		Lachnospiraceae_MG_12	1.65813	0.0968
Ruminococcaceae_MG_1	0.914737	0.145475		TrueUnknown_6	-5.68469	1.35713		Clostridiales_MG_29	1.41772	0.0953
Lachnospiraceae_MG_11	1.40613	0.141915		TrueUnknown_4	-6.24117	1.19352		Clostridiales_MG_49	0.962023	0.0953
Lachnospiraceae_MG_36	-1.34404	0.122633		TrueUnknown_9	-5.71445	1.18564		Ruminococcus_3	0.947701	0.0943
Lachnospiraceae_MG_18	1.29676	0.118741		TrueUnknown_3	-7.78705	1.18394		Firmicutes_MG_4	1.06894	0.0943
Clostridiales_1	-0.93642	0.118741		TrueUnknown_5	-4.54312	0.985538		Marseillibacter_massiliensis_1	0.90223	0.0943
Lachnospiraceae_MG_22	-1.29556	0.118741		TrueUnknown_15	-4.62307	0.830135		Roseburia_inulinivorans_1	-1.11395	0.0902
Clostridium_1	2.00292	0.118741		TrueUnknown_1	-3.47724	0.787264		Ruminococcaceae_1	1.02997	0.0882
Lachnospiraceae_MG_14	1.60512	0.113439		TrueUnknown_10	-5.06519	0.787264		Clostridiales_MS_1	0.727114	0.0865
Faecalibacterium_prausnitzii_2	0.732349	0.113439		TrueUnknown_7	-4.48682	0.768773		Ruminococcus_faecis_1	0.843899	0.0865
Clostridiales_MG_25	-1.40182	0.113439		TrueUnknown_11	-2.98135	0.744057		Faecalibacterium_prausnitzii_2	0.552566	0.0731
Papillibacter_1	0.846339	0.111842		TrueUnknown_2	-4.62289	0.455209		Clostridiales_MG_35	-0.66514	0.0688
Ruminococcaceae_5	-1.78594	0.098547		TrueUnknown_13	3.06476	0.29977		Coprococcus_2	0.625444	0.0618
Clostridiales_MG_49	0.951927	0.084351		TrueUnknown_8	-1.24353	0.228042		Firmicutes_MG_1	0.592418	0.0615
Lactobacillus_rogosae_1	1.42663	0.084351		TrueUnknown_12	1.73329	0.13723		Faecalibacterium_prausnitzii_6	0.813102	0.0588
Clostridiales_MG_7	-1.08628	0.079904		TrueUnknown_17	0.867992	0.0895314		Clostridiales_MG_20	0.881101	0.0568
Phascolarctobacterium_succinatutens_1	1.28854	0.077192		Akkermansia_muciniphila_1	-0.97792	0.0773482		Lactobacillus_rogosae_1	-0.78307	0.047
Roseburia_faecis_1	-0.85698	0.077192						Lachnospiraceae_MG_8	0.603131	0.047
Coprococcus_1	-1.20106	0.077192						Ruminococcus_bicirculans_1	0.770453	0.047
Clostridiales_MG_13	0.996508	0.077192						Blautia_faecis_2	-0.5569	0.047
Ruminococcus_bicirculans_1	-1.10663	0.077192						Eubacterium_ramulus_1	-0.7681	0.047
Anaerovorax_1	-1.16328	0.071169						Ruminococcaceae_5	0.949662	0.047
Firmicutes_MG_4	0.649103	0.068501						Ruminiclostridium_1	-0.50902	0.047
Dorea_formicigenerans_1	0.664648	0.067971						Blautia_obeum_1	0.396509	0.047
Blautia_luti_1	-0.78137	0.063112						Lachnospiraceae_MG_5	-0.69801	0.047
Clostridiales_MS_1	0.634497	0.062635						Blautia_wexlerae_1	0.272455	0.047
Ruminococcaceae_1	-0.81465	0.060548						Clostridiales_MG_21	0.622532	0.047
Clostridium_5	-0.7502	0.060548						Lachnospiraceae_MG_13	0.586784	0.047
Clostridiales_MG_18	-0.94156	0.060548						Clostridium_3	0.398939	0.0413
Coprococcus_catus_1	0.702132	0.052643						Ruminococcus_callidus_1	0.607849	0.0373
Faecalibacterium_prausnitzii_4	0.629681	0.052643						Faecalibacterium_prausnitzii_3	-0.50839	0.0373
Terrisporobacter_1	1.07164	0.05175						Colidextribacter_massiliensis_1	-0.47628	0.0317
Ruminococcaceae_MG_4	0.726362	0.048706						Ruminococcus_bromii_1	0.395222	0.0214
Firmicutes_MG_1	0.567909	0.048706						Lachnospiraceae_MG_14	0.353575	0.0194
Ruminococcus_3	-0.5489	0.048706						Clostridiales_MG_18	-0.29199	0.0194
Eubacterium_eligens_1	-0.69477	0.047862						Clostridiales_MG_10	0.212661	0.0194
Flavonifractor_1	0.812111	0.045909						Lachnospiraceae_MG_21	-0.27099	0.0194
Blautia_massiliensis_2	0.297677	0.032557						Phascolarctobacterium_succinatutens_1	-0.24773	0.0194
Clostridiales_MG_35	-0.3314	0.032557						Lachnospiraceae_MG_22	-0.13278	0.0116
Coprococcus_comes_1	-0.37013	0.032557						Lachnospiracea_2	-0.13011	0.0116
Negativibacillus_1	0.691228	0.032557						Blautia_obeum_2	-0.11872	0.0116
Lachnospiraceae_MG_7	-0.65868	0.031998						Anaerosporobacter_1	-0.16931	0.0116
Lachnospiraceae_MG_5	0.407846	0.009196						Oscilibacter_massiliensis_1	-0.10721	0.0116
Clostridiales_MG_29	0.257607	0.009196						Clostridiales_MG_13	0.034243	0.003
Clostridiales_MG_38	0.244014	0.009196						Ruminococcaceae_MG_4	-0.02465	0.00217
Lachnospiraceae_MG_35	-0.29871	0.008839						Streptococcus_MS_1	-0.01011	0.00173
Blautia_wexlerae_1	0.092322	0.007261						Ralstonia_solanacearum_1	-6.27641	1.61
Dorea_longicatena_2	0.087878	0.007261						Sutterella_2	-6.7126	1.06
Ruminococcus_bromii_1	0.227756	0.007261						Bilophila_1	-1.90107	0.232
Faecalibacterium_prausnitzii_1	0.161574	0.007261						Parasutterella_excrementihominis_1	2.16914	0.21
Clostridiales_MG_10	-0.17492	0.007261						Enterobacteriaceae_MG_1	-0.57708	0.0373
Clostridiales_MG_17	0.119008	0.007261						SpeciesWithAmbiguousDomains_MS_1	-7.49938	2.13
Clostridiales_MG_26	-0.13714	0.007261						TrueUnknown_6	-8.69525	2.31
Faecalibacterium_prausnitzii_5	-0.08058	0.007261						TrueUnknown_3	-6.67548	1.16
Lachnospiraceae_MG_8	-0.09784	0.007261						TrueUnknown_4	-5.02758	1.06
Roseburia_1	-0.11155	0.007261						TrueUnknown_5	-4.20493	0.878
Coprococcus_2	0.060778	0.007261						TrueUnknown_8	-4.06209	0.869
Blautia_obeum_1	-0.05196	0.007261						TrueUnknown_7	-4.79744	0.839
Ruminococcaceae_MG_3	0.096908	0.007261						TrueUnknown_1	-4.07423	0.839
Faecalibacterium_prausnitzii_6	-0.06094	0.007261						TrueUnknown_9	-3.82535	0.75
Lachnospiraceae_MG_17	0.019051	0.002009						TrueUnknown_17	-3.51619	0.668
								TrueUnknown_15	-3.17716	0.484
Ralstonia_solanacearum_1	-7.59857	1.77308						TrueUnknown_13	2.00822	0.116
Sutterella_2	-4.95056	0.679583						TrueUnknown_2	-0.91447	0.047
Bilophila_1	-3.26074	0.631654						TrueUnknown_12	-0.86598	0.047
Oxalobacter_formigenes_1	3.42978	0.517336						TrueUnknown_11	0.238427	0.0259
Enterobacteriaceae_MG_1	0.908179	0.051677						TrueUnknown_10	0.309359	0.0194
								Akkermansia_muciniphila_1	2.49236	0.197
SpeciesWithAmbiguousDomains_MS_1	-2.59608	0.405813
TrueUnknown_6	-8.04064	2.02728
TrueUnknown_8	-4.18108	1.22003
TrueUnknown_5	-4.53964	1.22003
TrueUnknown_4	-3.9207	0.822964
TrueUnknown_17	-3.38402	0.678695
TrueUnknown_15	-3.31583	0.484462
TrueUnknown_9	-2.80964	0.418331
TrueUnknown_1	-3.06272	0.406621
TrueUnknown_3	-3.21215	0.305258
TrueUnknown_10	2.89731	0.277057
TrueUnknown_7	-2.48828	0.243229
TrueUnknown_11	-1.03492	0.122086
TrueUnknown_13	-1.63866	0.078143
TrueUnknown_12	1.19895	0.06892
TrueUnknown_2	2.98673
Akkermansia_muciniphila_1	0.53851	0.032557

## Sheet: Fig 3b
Bacteroidetes	Firmicutes	Actinobacteria	Euryarchaeota	Proteobacteria	Verrucomicrobia
5.21369	-7.19017	-5.34423	-0.37076	-7.59857	0.53851
2.41047	-7.70613	-3.1366	-1.6134	-4.95056
2.95741	-6.4327	0.54756		-3.26074	2.49236
3.33611	-5.5355	0.459877	-0.5662	3.42978
3.017	-5.75672	-0.57922	2.02457	0.908179	-0.97792
4.41761	-4.76985	0.256909		-0.64976
-2.11635	-6.05332	-0.30902	-2.28768	0.570522
-3.40903	-5.7671	0.124462	-20.6193	-1.27983
-1.82506	-5.63538	0.016852
-4.41085	-4.79258	3.07165		-6.27641
-2.87355	-6.92334	2.03862		-6.7126
3.18592	-4.68773			-1.90107
3.41019	-7.71858	-9.54536		2.16914
2.01995	-4.13593	-6.13754		-0.57708
-3.6088	-5.3435	-4.28232		1.83607
1.35008	-3.94786	-4.35579		2.74649
-1.1612	-3.91876	-4.74902		1.90425
1.20856	-4.98462	1.4404
1.99101	-4.2389	0.808386		-5.98973
-0.97169	-5.59705	-1.48723		-5.80471
1.81227	-4.21375	-0.26151		-3.39029
-1.95726	2.91152	-5.42641		1.19054
1.99056	-2.85935	1.47077		4.97853
1.42912	3.00909			-4.25303
-1.09206	-4.50827	-6.31418		2.17666
0.901805	-4.04306	4.39935		2.78
0.378495	-3.96395	-4.66734
-0.27907	-4.33454	2.13322
-0.09095	-2.58794	-0.47329
0.012826	-4.52656	-3.50865
2.338	2.05454	3.82826
2.40701	-3.1841	-4.2111
3.3077	-3.56701	2.81631
3.40907	-3.49039	-2.35943
1.81169	-5.18405	1.16279
5.92497	-3.03792
1.55655	2.39404
4.42061	-4.30149
2.63291	2.50695
2.76676	3.51391
1.03985	-3.44701
3.61283	3.47293
-0.97417	-3.64298
-0.22588	-4.42182
0.114134	-3.53882
3.0141	3.48602
4.74236	-3.45454
3.37968	-2.9876
3.94482	-4.883
3.14378	-2.5063
2.8351	-3.54322
3.51464	-2.84451
3.38281	-2.99534
3.669	-3.4188
2.22976	-4.16898
2.39216	-4.34295
-2.58821	2.94954
3.57037	1.7471
2.58449	-2.65084
1.95554	-2.67184
-3.17466	-3.36704
1.36571	-2.81679
1.16295	2.73655
0.819887	-4.96022
1.19233	2.71197
0.883731	2.65927
0.989012	2.21653
0.490991	-2.82761
-0.84538	1.79327
-0.36964	-2.52886
-0.30581	-2.75928
-1.73855	-1.30446
3.17781	-2.98429
3.52349	2.2642
1.03001	1.91469
1.90044	2.34237
-0.77607	-4.30874
5.11791	2.76399
4.76173	1.53818
4.55126	-2.04184
3.99181	2.27271
3.84818	-2.0499
2.54156	2.43806
2.84172	-2.0431
-1.49845	2.78574
1.0868	-1.91979
-1.02853	-2.17535
1.02294	2.13653
3.50839	-2.07039
2.5587	1.61118
2.58693	-1.69138
3.67566	2.20805
2.98092	1.90513
-4.5337	1.75769
2.92836	1.84095
3.58858	-1.63762
-2.707	2.13791
2.41731	1.53484
1.8935	1.49275
-1.57276	-1.50896
1.63582	-1.76408
0.851393	-1.79469
-0.47686	0.914737
-0.56762	1.40613
-0.36865	-1.34404
-0.28473	1.29676
4.29706	-0.93642
-3.68361	-1.29556
-2.8341	2.00292
7.36167	1.60512
-4.09611	0.732349
1.8383	-1.40182
-4.25003	0.846339
-21.1826	-1.78594
-2.47813	0.951927
-2.25884	1.42663
3.03977	-1.08628
-21.107	1.28854
-0.11261	-0.85698
2.97076	-1.20106
5.08423	0.996508
3.14814	-1.10663
-5.82364	-1.16328
2.48765	0.649103
2.61665	0.664648
-2.5282	-0.78137
-3.94819	0.634497
5.36953	-0.81465
-2.63377	-0.7502
-4.4823	-0.94156
3.73889	0.702132
-5.18157	0.629681
1.72322	1.07164
3.41133	0.726362
1.98112	0.567909
	-0.5489
	-0.69477
	0.812111
	0.297677
	-0.3314
	-0.37013
	0.691228
	-0.65868
	0.407846
	0.257607
	0.244014
	-0.29871
	0.092322
	0.087878
	0.227756
	0.161574
	-0.17492
	0.119008
	-0.13714
	-0.08058
	-0.09784
	-0.11155
	0.060778
	-0.05196
	0.096908
	-0.06094
	0.019051
	-6.34164
	-6.89103
	-6.96917
	-5.16514
	-6.62616
	-6.26755
	-6.1859
	-7.23579
	-6.18517
	6.87197
	-5.41794
	-5.9954
	-5.6613
	-5.17632
	5.76434
	-5.36049
	-4.06292
	-5.66724
	-5.12043
	-5.6627
	-3.62617
	-3.93551
	-5.96417
	-4.29217
	-3.8955
	-3.7323
	4.05886
	-4.33907
	-3.75622
	-3.2205
	-3.52302
	-5.96384
	-3.74233
	-4.71625
	-3.34201
	-3.6334
	2.40264
	-3.49526
	-3.27977
	-2.78561
	-2.78317
	-3.17227
	3.38344
	-3.99602
	-4.19358
	3.75638
	-4.86162
	3.25519
	2.38618
	-2.37148
	3.88382
	1.99453
	2.35936
	-4.59349
	-4.27596
	-2.8778
	-2.86413
	-4.66542
	-2.94223
	2.43119
	-3.10091
	2.63244
	1.65464
	1.65938
	-3.943
	-2.09763
	-2.13678
	-2.37301
	-2.7785
	-2.54216
	-2.42585
	-2.11681
	3.11813
	3.07601
	-1.93683
	-1.97051
	-1.84934
	-1.92351
	1.51877
	-2.58443
	2.5747
	1.6649
	-3.59459
	-3.72854
	-3.72631
	2.9694
	-1.96034
	2.23637
	1.55024
	-3.35772
	1.78045
	-1.62137
	-3.22463
	-2.82027
	-1.54743
	-1.86862
	1.72195
	-1.4489
	-0.80934
	1.13053
	-1.44506
	-1.45146
	1.4654
	-1.13058
	-2.10657
	-1.28587
	-0.74514
	0.849951
	-0.8899
	1.56716
	-1.25832
	0.741328
	1.65813
	1.41772
	0.962023
	0.947701
	1.06894
	0.90223
	-1.11395
	1.02997
	0.727114
	0.843899
	0.552566
	-0.66514
	0.625444
	0.592418
	0.813102
	0.881101
	-0.78307
	0.603131
	0.770453
	-0.5569
	-0.7681
	0.949662
	-0.50902
	0.396509
	-0.69801
	0.272455
	0.622532
	0.586784
	0.398939
	0.607849
	-0.50839
	-0.47628
	0.395222
	0.353575
	-0.29199
	0.212661
	-0.27099
	-0.24773
	-0.13278
	-0.13011
	-0.11872
	-0.16931
	-0.10721
	0.034243
	-0.02465
	-0.01011
	0.92639
	2.63132
	4.06787
	-1.2073
	-1.38447
	2.53457
	0.349769
	-1.89439
	-1.42549
	3.12049
	2.60127
	-6.34962
	-0.90812
	1.43189
	1.66389
	0.509036
	2.05634
	1.62151
	-0.44079
	1.45337
	-1.4629
	1.96776
	-0.2156
	5.62924
	6.40498
	-2.03501
	4.21308
	-1.77651
	-7.98105
	2.79334
	2.69547
	-6.87725
	-2.93595
	-4.8375
	2.22854
	-5.08385
	0.735332
	2.59412
	2.07822
	0.904349
	1.6985
	5.48332
	-0.60323
	1.08923
	-21.8235
	1.82695
	1.71603
	2.29156
	1.45883
	2.45204
	-1.87519
	-0.29586
	2.86797
	-2.73414
	0.19877
	-2.74065
	-7.20107
	-7.10491
	-6.21421
	-6.71056
	-6.40426
	-6.4947
	-7.08588
	-7.27577
	-6.60004
	-5.05673
	-4.17754
	-6.15953
	-4.77421
	-5.25047
	-5.46519
	-5.32737
	-4.60515
	-4.45754
	-5.78728
	-6.1565
	-5.1247
	-3.68622
	-5.21805
	-6.57246
	3.58991
	-6.4866
	-4.4144
	-4.38896
	3.00065
	-4.64236
	-4.80343
	-5.43205
	-3.73079
	-4.8166
	-6.21727
	-6.46232
	-4.43635
	-6.11693
	-3.83913
	-3.67103
	-4.02549
	-6.09638
	-3.85016
	3.46364
	-4.09997
	-4.34485
	-3.23371
	3.18383
	-3.56139
	-3.8732
	-3.83862
	-3.3497
	-4.87494
	-4.14732
	-5.05354
	-3.68851
	-3.5026
	-4.88711
	-2.98302
	-2.97844
	-3.46755
	-3.43385
	-2.88879
	-3.2002
	-2.62586
	-2.828
	2.21272
	-3.91432
	-2.50952
	-3.53059
	2.3391
	-2.33237
	-2.94556
	2.2406
	-1.97283
	-2.32792
	-2.2064
	-1.99236
	-2.08464
	1.87017
	2.34717
	2.32625
	-1.34311
	1.58207
	1.51749
	-1.77031
	0.8615
	1.31035
	1.79505
	1.43931
	-1.65862
	1.07353
	-1.56971
	1.13447
	1.27047
	1.32893
	1.02276
	1.46057
	0.970763
	1.01419
	1.12845
	-1.42953
	-0.97833
	-0.71397
	-0.93054
	1.05625
	0.888084
	0.945198
	-0.46654
	-0.42751
	-0.3268
	0.305092
	-0.41383
	-0.28317
	-0.31887
	-0.28839
	-0.25738
	-0.17137
	0.066582
	0.021843
	1.63176
	2.39197
	-4.60847
	-3.18735
	-3.03978
	1.46632
	0.736814
	3.79165
	-2.27534
	0.537009
	5.16399
	-5.02667
	-5.14246
	-3.1965
	-3.57096
	-2.38923
	-3.45607
	-5.03701
	-1.93729
	-5.4126
	-0.6561
	-3.60757
	-3.71227
	4.38542
	2.91294
	-4.45751
	-7.108
	-3.19118
	2.38606
	1.28419
	-2.76411
	-3.75974
	-6.47228
	-4.75797
	2.06676
	-3.78793
	1.08688
	-0.27135
	-0.79046
	5.7001
	-4.40737
	2.6903
	-1.9696
	-5.87193
	-2.40879
	-4.5788
	-3.70001
	2.10811
	3.32175
	-3.81512
	-7.72016
	-4.3124
	-2.77392
	4.35036
	-1.38062
	-3.52619
	2.4825
	3.70417
	2.44465
	1.81162
	-4.26589
	2.88131
	-3.5274
	4.03603
	0.942023
	1.02388
	0.727309
	-2.63172
	2.79988
	-4.46274
	1.53208
	4.96404
	-6.73595
	-0.74924
	1.76846
	0.228599
	2.50734
	-2.78894
	-1.17949
	1.03701
	0.685981
	3.86954
	0.065643
	-3.81001
	-4.56841
	-5.57841
	-3.94775
	3.87488
	1.6952
	-21.4044
	-4.43584
	-0.86428
	5.24424
	4.08608

## Sheet: Fig 3c
CD	Mean	SEM		GMP	Mean	SEM		NYST	Mean	SEM
	3.22353	0.576282			4.06157	0.748681			2.94433	0.716218

## Sheet: Fig 3d 
CD	Mean	SEM		GMP	Mean	SEM		NYST	Mean	SEM
	2.41927	0.836145			3.02197	1.02089			2.58746	0.86169

[truncated: 20 more sheets: Fig 3e, Fig 3f, Fig 4a, Fig 4c, Fig 5a, Fig 5b, Fig 5c, Fig 5d, Fig S1b, Fig S1c, Fig s3a, Fig S3b, Fig S3c, Fig S3d, Fig S5a, Fig S5b, Fig S5d, Fig S5e, Fig S5g, Fig S5h]
